# Supplementary material for: Proteomic Profiling of the Interactions of Cd/Zn in the Roots of Dwarf Polish Wheat (Triticum polonicum L.)
Source: Front Plant Sci. 2016 Sep 14;7:1378. doi: 10.3389/fpls.2016.01378 (PMC5021758; doi:10.3389/fpls.2016.01378)
Supplement: Data Sheet 1 — Information about proteins identified in this study. [file DataSheet1.xlsx]

## Sheet: Sheet1
N	Unused	Total	%Cov	%Cov(50)	%Cov(95)	Accession	Name	Species	Peptides(95%)	CK/Cd	PVal CK/Cd	EF CK/Cd	LowerCI CK/Cd	UpperCI CK/Cd	CK/Zn	PVal CK/Zn	EF CK/Zn	LowerCI CK/Zn	UpperCI CK/Zn	CK/Cd+Zn	PVal CK/Cd+Zn	EF CK/Cd+Zn	LowerCI CK/Cd+Zn	UpperCI CK/Cd+Zn	Cd/Zn	PVal Cd/Zn	EF Cd/Zn	LowerCI Cd/Zn	UpperCI Cd/Zn	Cd/Cd+Zn	PVal Cd/Cd+Zn	EF Cd/Cd+Zn	LowerCI Cd/Cd+Zn	UpperCI Cd/Cd+Zn	Zn/Cd+Zn	PVal Zn/Cd+Zn	EF Zn/Cd+Zn	LowerCI Zn/Cd+Zn	UpperCI Zn/Cd+Zn
791	2.06	2.21	6.216	2.925	2.925	tr|M8BGV6|M8BGV6_AEGTA	60S ribosomal protein L14 OS=Aegilops tauschii GN=F775_00167 PE=4 SV=1	AEGTA	2	1.27057	0.526031	1.94089	0.654636	2.44343	2.75423	0.605821	1.92309	1.43219	5.34564	1.1272	0.761964	1.38038	0.816582	1.55597	2.03236	0.349618	1.92309	1.05682	3.94457	0.879022	0.690221	1.75388	0.501187	1.5417	0.420727	0.468263	1.94089	0.218776	0.816582
760	2.1	2.1	13.11	4.268	4.268	tr|R7W9S9|R7W9S9_AEGTA	gibberellin receptor GID1L2 OS=Aegilops tauschii GN=F775_03641 PE=4 SV=1	AEGTA	1	1.83654	0.850851	4.52898	0.405508	9.2045	3.25087	0.790912	5.19996	0.625173	15.417	0.824138	0.761853	2.88403	0.283139	2.37684	2.29087	0.665669	5.59758	0.409261	13.1826	0.444631	0.64154	4.52898	0.0879023	2.01372	0.248886	0.96706	5.29664	0.0524807	1.31826
105	8.98	9.18	11.64	6.727	4.545	tr|R7W978|R7W978_AEGTA	1,2-dihydroxy-3-keto-5-methylthiopentene dioxygenase 2 OS=Aegilops tauschii GN=F775_30508 PE=4 SV=1	AEGTA	5	0.529663	0.175976	1.47231	0.349945	0.77983	1.23595	0.659386	1.52757	0.809096	1.88799	0.597035	0.21553	1.49969	0.390841	0.895365	2.42103	0.123947	1.64437	1.47231	3.76704	1.11686	0.813798	1.47231	0.758578	1.65959	0.461318	0.148024	1.61436	0.299226	0.744732
263	6	6	23	23	23	tr|M8B1C1|M8B1C1_AEGTA	10 kDa chaperonin OS=Aegilops tauschii GN=F775_28933 PE=4 SV=1	AEGTA	3	3.46737	0.020848	1.40605	2.46604	5.29664	1.48594	0.193013	1.22462	1.21339	1.88799	0.452898	0.0686959	1.1272	0.383707	0.510505	0.428549	0.0394496	1.28233	0.340408	0.549541	0.135519	0.00906263	1.44544	0.0862978	0.195884	0.299226	0.0309824	1.2942	0.218776	0.387258
340	4.44	4.5	17.06	13.39	9.071	tr|M7ZR53|M7ZR53_TRIUA	10-deacetylbaccatin III 10-O-acetyltransferase OS=Triticum urartu GN=TRIUR3_20493 PE=4 SV=1	TRIUA	4	1.90546	0.576247	1.95885	0.972747	3.80189	1.08643	0.705298	1.92309	0.564937	2.10863	1.38038	0.627117	1.92309	0.717794	2.63027	0.564937	0.421185	1.94089	0.285759	1.09648	0.711214	0.922849	1.95885	0.363078	1.39316	1.25892	0.452261	1.94089	0.648634	2.42103
189	6.61	6.68	15.99	13.82	10.03	tr|H9CWE9|H9CWE9_WHEAT	12-oxo-phytodienoic acid reductase OS=Triticum aestivum GN=OPR1 PE=2 SV=1	WHEAT	3	1.24738	0.666565	2.10863	0.591562	2.60615	2.39883	0.266399	2.10863	1.13763	5.01187	0.758578	0.623741	2.10863	0.363078	1.59956	1.90546	0.34331	2.0893	0.912011	3.98107	0.608135	0.4299	2.0893	0.291072	1.27057	0.316228	0.210076	2.0893	0.151356	0.660694
40	12.9	12.95	39.85	36.78	31.03	tr|Q08G36|Q08G36_WHEAT	14-3-3 protein OS=Triticum aestivum PE=2 SV=1	WHEAT	11	0.912011	0.38855	1.19124	0.772681	1.08643	0.954993	0.279963	1.24738	0.772681	1.19124	0.824138	0.311186	1.11686	0.737904	0.92045	1.03753	0.707974	1.24738	0.831764	1.2942	0.895365	0.864434	1.15878	0.765597	1.03753	0.855067	0.884938	1.23595	0.685488	1.05682
868	2.02	2.03	14.57	5.298	5.298	tr|B2FH38|B2FH38_9POAL	17.0 kDa heat-shock protein OS=Aegilops kotschyi GN=hsp17.0 PE=2 SV=1	9POAL	1	0.831764	0.730459	2.0893	0.398107	1.7378	0.731139	0.580298	2.0893	0.349945	1.52757	0.42462	0.276427	2.10863	0.203236	0.895365	0.870964	0.800368	2.0893	0.416869	1.8197	0.510505	0.337561	2.0893	0.242103	1.0666	0.57544	0.398875	2.10863	0.275423	1.21339
458	4	4.32	16.19	12.55	10.93	tr|M8AVR4|M8AVR4_AEGTA	20 kDa chaperonin, chloroplastic OS=Aegilops tauschii GN=F775_32594 PE=4 SV=1	AEGTA	4	0.465586	0.651423	1.94089	0.239883	0.903649	0.870964	0.856892	1.94089	0.448745	1.69044	0.316228	0.397929	1.94089	0.16293	0.613762	1.65959	0.555821	1.92309	0.862979	3.22107	0.679204	0.579829	1.85353	0.366438	1.25892	0.405508	0.353039	1.92309	0.20893	0.77983
254	6	6.92	12.37	7.328	6.565	tr|M8ATV1|M8ATV1_AEGTA	26S protease regulatory subunit 4-like protein OS=Aegilops tauschii GN=F775_06052 PE=4 SV=1	AEGTA	5	0.580764	0.221508	2.37684	0.244343	1.38038	0.824138	0.52194	2.72898	0.301995	2.24905	0.704693	0.240656	1.95885	0.359749	1.38038	1.41906	0.428725	2.72898	0.519996	3.87258	1.20226	0.926861	1.49969	0.801678	1.80302	0.847227	0.471407	2.22844	0.380189	1.88799
250	6.01	6.05	15.76	7.782	7.782	tr|M7YEE2|M7YEE2_TRIUA	26S protease regulatory subunit 6A-like protein A OS=Triticum urartu GN=TRIUR3_20702 PE=4 SV=1	TRIUA	5	1.02802	0.537696	1.20226	0.855067	1.23595	1.1695	0.848189	1.67494	0.698232	1.97697	1.07647	0.369406	1.25892	0.855067	1.36773	1.13763	0.440553	1.69044	0.672977	1.90546	1.03753	0.720467	1.28233	0.809096	1.33045	0.912011	0.305191	1.52757	0.591562	1.39316
804	2.05	2.22	12.35	5.185	4.198	tr|M7ZUS3|M7ZUS3_TRIUA	26S protease regulatory subunit 8-like protein A OS=Triticum urartu GN=TRIUR3_28528 PE=4 SV=1	TRIUA	1	0.301995	0.202457	2.0893	0.143219	0.630957	2.22844	0.287893	2.10863	1.05682	4.65586	0.334195	0.220772	2.10863	0.159956	0.704693	7.31139	0.123353	2.10863	3.46737	15.2757	1.10662	0.831713	2.10863	0.524808	2.31206	0.149969	0.130086	2.0893	0.0711213	0.313329
714	2.2	2.38	18.41	3.497	3.497	tr|M8BHE6|M8BHE6_AEGTA	26S protease regulatory subunit S10B OS=Aegilops tauschii GN=F775_31671 PE=4 SV=1	AEGTA	1	0.879022	0.945711	1.75388	0.501187	1.5417	0.824138	0.676735	1.67494	0.487529	1.38038	0.954993	0.49778	2.1677	0.440555	2.07014	0.92045	0.723925	1.28233	0.717794	1.18032	1.0666	0.463857	1.45881	0.731139	1.55597	1.14815	0.321995	1.45881	0.787046	1.67494
200	6.44	6.7	16.94	7.056	6.048	tr|M8D972|M8D972_AEGTA	26S proteasome non-ATPase regulatory subunit 3 OS=Aegilops tauschii GN=F775_31004 PE=4 SV=1	AEGTA	3	1.39316	0.442634	4.20727	0.331131	5.86138	0.77983	0.837143	4.44631	0.175388	3.46737	1.24738	0.645194	2.29087	0.544503	2.83139	0.554626	0.520659	4.44631	0.124738	2.46604	0.887156	0.667585	2.53513	0.346737	2.24905	1.58489	0.779062	4.44631	0.356451	7.04693
1232	1.72	2.94	16.95	9.069	3.58	tr|M8AKB2|M8AKB2_TRIUA	26S proteasome non-ATPase regulatory subunit 4 OS=Triticum urartu GN=TRIUR3_21902 PE=4 SV=1	TRIUA	2	0.717794	0.565694	2.10863	0.343558	1.51356	0.937562	0.912517	2.0893	0.448745	1.95885	1.1695	0.745909	2.0893	0.559758	2.44343	1.2942	0.622432	2.0893	0.619441	2.70396	1.59956	0.43354	2.0893	0.765597	3.37287	1.23595	0.674988	2.0893	0.591562	2.58226
575	3.35	3.46	30.34	22.47	16.85	tr|M8A7A7|M8A7A7_TRIUA	26S proteasome non-ATPase regulatory subunit RPN12A OS=Triticum urartu GN=TRIUR3_27145 PE=4 SV=1	TRIUA	5	0.862979	0.460784	1.55597	0.554626	1.34276	1.21339	0.520683	1.57036	0.772681	1.94089	0.642688	0.500006	1.21339	0.519996	0.77983	1.39316	0.877756	1.57036	0.887156	2.24905	0.737904	0.916774	1.51356	0.483059	1.11686	0.524808	0.959987	1.58489	0.325087	0.831764
178	6.88	7.25	8.988	4.887	3.665	tr|M7Z3I6|M7Z3I6_TRIUA	2-oxoglutarate dehydrogenase, mitochondrial OS=Triticum urartu GN=TRIUR3_12693 PE=4 SV=1	TRIUA	4	0.862979	0.790436	2.10863	0.413047	1.8197	1.6293	0.427387	15.7036	0.103753	20.1372	1.14815	0.769172	11.9124	0.0963829	13.6773	1.87068	0.355549	7.87046	0.237684	14.8594	1.31826	0.602329	6.0256	0.218776	7.94328	0.698232	0.540795	2.0893	0.331131	1.45881
1239	1.71	1.71	5.31	3.835	3.835	tr|M7Z498|M7Z498_TRIUA	3-hydroxyisobutyryl-CoA hydrolase-like protein 3, mitochondrial OS=Triticum urartu GN=TRIUR3_16652 PE=4 SV=1	TRIUA	1	0.57544	0.399671	2.10863	0.275423	1.21339	0.229087	0.166393	2.10863	0.109648	0.483059	0.487529	0.321625	2.0893	0.233346	1.01859	0.394457	0.255095	2.0893	0.187068	0.824138	0.83946	0.741382	2.0893	0.401791	1.75388	2.10863	0.304277	2.0893	1.00925	4.40555
94	9.93	10.1	28.54	19.61	19.61	tr|D2KZ12|D2KZ12_WHEAT	3-ketoacyl-CoA thiolase-like protein OS=Triticum aestivum GN=TaSAG8 PE=2 SV=1	WHEAT	7	1.83654	0.250573	1.61436	1.13763	3.04789	1.24738	0.870726	1.34276	0.928966	1.67494	1.38038	0.664514	1.23595	1.11686	1.7378	0.672977	0.271362	1.99526	0.331131	1.34276	0.751623	0.318936	1.88799	0.390841	1.41906	1.10662	0.77106	1.19124	0.928966	1.30617
373	4.18	4.24	23.85	13.3	7.339	tr|R7WEL8|R7WEL8_AEGTA	40S ribosomal protein S11 OS=Aegilops tauschii GN=F775_29477 PE=4 SV=1	AEGTA	2	1.22462	0.713967	1.23595	0.990832	1.51356	3.56451	0.335383	1.85353	1.92309	7.31139	1.1272	0.574903	1.41906	0.794328	1.59956	2.91072	0.43279	1.88799	1.5417	5.91562	0.912011	0.810726	1.31826	0.691831	1.20226	0.310456	0.522855	1.90546	0.15417	0.591562
151	7.68	7.91	55.83	50.31	26.38	tr|M8BDF7|M8BDF7_AEGTA	40S ribosomal protein S12 OS=Aegilops tauschii GN=F775_05836 PE=4 SV=1	AEGTA	7	0.42462	0.118625	1.39316	0.30479	0.591562	0.440555	0.113922	1.39316	0.316228	0.613762	0.972747	0.829953	1.38038	0.704693	1.34276	0.963829	0.954153	1.30617	0.744732	1.25892	2.07014	0.10223	1.38038	1.49969	2.88403	2.10863	0.0984128	1.39316	1.51356	2.91072
899	2	8.52	23.94	19.68	19.68	tr|M8AWZ5|M8AWZ5_AEGTA	40S ribosomal protein S13-1 OS=Aegilops tauschii GN=F775_32715 PE=4 SV=1	AEGTA	6	1.10662	0.741283	2.70396	0.409261	2.99226	10.666	0.179879	3.83707	2.77971	38.0189	1.48594	0.632499	2.208	0.672977	3.28095	8.47227	0.160788	3.34195	2.53513	26.546	1.33045	0.475051	2.72898	0.487529	3.63078	0.134276	0.218867	3.76704	0.0337287	0.505825
658	2.57	3.22	32.47	29.87	26.62	tr|M8CXD1|M8CXD1_AEGTA	40S ribosomal protein S15 OS=Aegilops tauschii GN=F775_30005 PE=4 SV=1	AEGTA	8	1.0666	0.960998	2.18776	0.487529	2.35505	0.654636	0.553523	3.13329	0.20893	2.05116	1.10662	0.774713	2.29087	0.483059	2.53513	0.608135	0.531408	6.85488	0.0887156	4.16869	1.02802	0.809738	5.01187	0.205116	5.15229	1.67494	0.43866	2.0893	0.801678	3.53183
377	4.14	4.26	42.31	24.62	20.77	tr|M8B4K5|M8B4K5_AEGTA	40S ribosomal protein S15a-1 OS=Aegilops tauschii GN=F775_29123 PE=4 SV=1	AEGTA	3	1.28233	0.587993	1.75388	0.731139	2.24905	1.34276	0.673583	2.24905	0.597035	3.04789	0.946237	0.945275	2.07014	0.457088	1.95885	1.04713	0.878742	3.13329	0.334195	3.28095	0.737904	0.62438	1.38038	0.534564	1.01859	0.698232	0.716768	3.46737	0.199526	2.42103
768	2.08	3.06	32.89	20.81	18.12	tr|N1R1X6|N1R1X6_AEGTA	40S ribosomal protein S16 OS=Aegilops tauschii GN=F775_31333 PE=4 SV=1	AEGTA	3	87.9023	0.0402926	2.29087	38.3707	98.1748	87.9023	0.0402926	2.29087	38.3707	98.1748	1.55597	0.457887	2.10863	0.737904	3.25087	0.990832	1	2.0893	0.474242	2.07014	0.0110662	0.0166761	2.29087	0.01	0.0253513	0.0110662	0.0166761	2.29087	0.01	0.0253513
89	10.01	10.09	44.52	36.77	36.77	tr|R7WCV3|R7WCV3_AEGTA	40S ribosomal protein S19 OS=Aegilops tauschii GN=F775_29218 PE=4 SV=1	AEGTA	6	0.981748	0.974123	4.40555	0.222843	4.32514	0.625173	0.248583	1.38038	0.448745	0.862979	0.879022	0.726937	2.58226	0.343558	2.26987	0.630957	0.256164	3.69828	0.169044	2.33346	0.887156	0.750212	2.80543	0.316228	2.48886	1.40605	0.350167	2.44343	0.57544	3.43558
249	6.01	6.22	16.56	9.091	9.091	tr|N1R0F8|N1R0F8_AEGTA	40S ribosomal protein S20 OS=Aegilops tauschii GN=F775_26003 PE=4 SV=1	AEGTA	3	0.92045	0.916687	1.09648	0.83946	1.00925	1	0.877486	1.13763	0.879022	1.13763	0.77983	0.649787	1.09648	0.711214	0.855067	1.08643	0.799104	1.10662	0.981748	1.19124	0.83946	0.714251	1.10662	0.765597	0.928966	0.772681	0.567308	1.1272	0.679204	0.870964
132	8.04	8.04	50	45.12	45.12	tr|R7W0I1|R7W0I1_AEGTA	40S ribosomal protein S21 OS=Aegilops tauschii GN=F775_27682 PE=4 SV=1	AEGTA	6	3.22107	0.22756	18.8799	0.170608	32.8095	0.625173	0.461468	2.75423	0.226986	1.72187	0.272898	0.192878	2.10863	0.12942	0.57544	0.192309	0.163553	6.98232	0.0310456	1.34276	0.0847227	0.107306	9.63829	0.0175388	0.816582	0.432514	0.286497	2.0893	0.205116	0.903649
180	6.87	6.87	27.23	21.13	15.96	tr|N1QPR4|N1QPR4_AEGTA	40S ribosomal protein S2-3 OS=Aegilops tauschii GN=F775_26142 PE=4 SV=1	AEGTA	5	1.55597	0.607384	1.41906	1.09648	2.24905	1.87068	0.0167434	1.44544	1.2942	2.80543	1.34276	0.594227	1.33045	1.00925	1.8197	1.19124	0.0196559	1.45881	0.816582	1.75388	0.855067	0.343266	1.34276	0.630957	1.14815	0.711214	0.0026599	1.45881	0.47863	1.03753
560	3.5	3.61	17.34	14.45	11.56	tr|M7YXD5|M7YXD5_TRIUA	40S ribosomal protein S24-2 OS=Triticum urartu GN=TRIUR3_02936 PE=4 SV=1	TRIUA	3	0.92045	0.83268	1.59956	0.57544	1.47231	0.92045	0.792072	1.38038	0.666807	1.27057	1.23595	0.551704	1.85353	0.666807	2.31206	1	0.955702	1.94089	0.515229	1.92309	1.34276	0.464424	1.38038	0.972747	1.85353	1.33045	0.445379	2.22844	0.597035	2.99226
1144	2	2	30.65	16.13	16.13	tr|M8BRT9|M8BRT9_AEGTA	40S ribosomal protein S30 OS=Aegilops tauschii GN=F775_26942 PE=4 SV=1	AEGTA	2	1.24738	0.666323	2.10863	0.591562	2.60615	16.1436	0.088856	2.10863	7.65597	33.7287	1.24738	0.666718	2.10863	0.591562	2.60615	12.8233	0.0965947	2.10863	6.08135	27.0396	0.990832	0.999473	2.0893	0.474242	2.07014	0.0765597	0.0965827	2.0893	0.0363078	0.159956
138	8	8.12	23.35	19.38	19.38	tr|M8D9D1|M8D9D1_AEGTA	40S ribosomal protein S3-3 OS=Aegilops tauschii GN=F775_28666 PE=4 SV=1	AEGTA	6	1.47231	0.368434	1.45881	1.00925	2.22844	1.07647	0.594478	1.2942	0.831764	1.40605	2.31206	0.0995407	1.51356	1.52757	3.49945	0.724436	0.652208	1.47231	0.483059	1.0666	1.6293	0.217743	1.48594	1.09648	2.39883	2.14783	0.148102	1.51356	1.41906	3.22107
913	2	6.02	24.9	20.23	17.12	tr|M8C829|M8C829_AEGTA	40S ribosomal protein S3a OS=Aegilops tauschii GN=F775_26634 PE=4 SV=1	AEGTA	6	2.35505	0.270013	2.0893	1.1272	4.96592	1.13763	0.784444	2.0893	0.544503	2.37684	1.59956	0.434984	2.0893	0.765597	3.37287	0.47863	0.313691	2.0893	0.226986	1	0.672977	0.504402	2.0893	0.322107	1.40605	1.39316	0.541941	2.0893	0.666807	2.91072
246	6.02	6.39	16.37	9.942	8.772	tr|M8A2Z6|M8A2Z6_TRIUA	40S ribosomal protein S3a OS=Triticum urartu GN=TRIUR3_07905 PE=4 SV=1	TRIUA	6	1.49969	0.479577	2.0893	0.717794	3.13329	1.21339	0.692319	2.0893	0.580764	2.53513	1.24738	0.665305	2.0893	0.597035	2.60615	0.801678	0.684052	2.0893	0.383707	1.67494	0.816582	0.711948	2.0893	0.390841	1.70608	1.00925	0.964775	2.0893	0.483059	2.10863
394	4.09	6.07	18.49	10.57	10.57	tr|M8D3H8|M8D3H8_AEGTA	40S ribosomal protein S4 OS=Aegilops tauschii GN=F775_29120 PE=4 SV=1	AEGTA	5	0.420727	0.886128	1.78649	0.235505	0.751623	0.366438	0.595611	1.78649	0.205116	0.654636	0.501187	0.936769	1.78649	0.280543	0.895365	0.77983	0.527225	1.77011	0.436516	1.38038	1.03753	0.94845	1.78649	0.580764	1.85353	1.31826	0.556423	1.78649	0.737904	2.35505
295	5.26	5.33	23.5	19	19	tr|M8BL41|M8BL41_AEGTA	40S ribosomal protein S5-1 OS=Aegilops tauschii GN=F775_31857 PE=4 SV=1	AEGTA	10	1.95885	0.555622	1.94089	1.00925	3.83707	1.38038	0.879085	1.94089	0.711214	2.67917	1.33045	0.718491	1.58489	0.83946	2.10863	0.691831	0.634559	1.94089	0.356451	1.34276	0.666807	0.776941	1.8197	0.363078	1.21339	0.954993	0.825481	1.92309	0.49204	1.83654
483	4	4.06	17.8	9.424	9.424	sp|Q949H0|RS7_HORVU	40S ribosomal protein S7 OS=Hordeum vulgare GN=RPS7 PE=2 SV=1	HORVU	2	0.672977	0.547624	1.78649	0.376704	1.20226	0.366438	0.294895	1.78649	0.207014	0.654636	0.554626	0.501423	1.78649	0.310456	0.990832	0.544503	0.457973	1.78649	0.30479	0.972747	0.816582	0.914585	1.78649	0.457088	1.45881	1.48594	0.497905	1.59956	0.928966	2.37684
229	6.12	6.35	26.64	13.14	13.14	tr|M7ZZI0|M7ZZI0_TRIUA	40S ribosomal protein S8 OS=Triticum urartu GN=TRIUR3_26281 PE=4 SV=1	TRIUA	6	1.20226	0.714766	1.61436	0.744732	1.94089	1.09648	0.616149	1.35519	0.809096	1.48594	0.990832	0.0634193	1.39316	0.711214	1.38038	0.903649	0.882717	1.61436	0.559758	1.45881	0.816582	0.0522754	1.61436	0.505825	1.31826	0.895365	0.0486349	1.61436	0.554626	1.44544
111	8.47	8.8	34.36	25.13	23.08	tr|M8AZB1|M8AZB1_AEGTA	40S ribosomal protein S9-2 OS=Aegilops tauschii GN=F775_32133 PE=4 SV=1	AEGTA	7	1.30617	0.342147	1.64437	0.794328	2.12814	1.43219	0.990983	1.78649	0.801678	2.58226	1.25892	0.661115	1.31826	0.954993	1.67494	1.09648	0.338321	1.78649	0.613762	1.95885	0.963829	0.543365	1.6293	0.580764	1.57036	0.870964	0.653638	1.77011	0.487529	1.5417
74	10.45	10.5	27.92	26.62	23.38	tr|M8CFC4|M8CFC4_AEGTA	40S ribosomal protein SA OS=Aegilops tauschii GN=F775_32135 PE=4 SV=1	AEGTA	9	1.27057	0.403339	1.21339	1.04713	1.5417	0.963829	0.950826	1.28233	0.744732	1.23595	1.58489	0.0997234	1.34276	1.18032	2.12814	0.751623	0.506595	1.30617	0.57544	0.981748	1.23595	0.236334	1.36773	0.903649	1.69044	1.6293	0.32385	1.36773	1.19124	2.22844
1012	2	2.18	14.55	8.209	6.343	tr|R7W4R0|R7W4R0_AEGTA	50S ribosomal protein L12-1, chloroplastic OS=Aegilops tauschii GN=F775_30238 PE=4 SV=1	AEGTA	2	0.879022	0.682611	2.70396	0.322107	2.37684	2.75423	0.726873	2.72898	1.00925	7.44732	0.505825	0.336573	2.60615	0.195884	1.31826	3.16228	0.499405	2.72898	1.15878	8.62979	0.57544	0.450915	2.70396	0.210863	1.55597	0.192309	0.274983	2.72898	0.0711213	0.524808
941	2	2.75	13.1	6.548	5.357	tr|R7WBG9|R7WBG9_AEGTA	50S ribosomal protein L7/L12 OS=Aegilops tauschii GN=F775_27175 PE=4 SV=1	AEGTA	2	0.879022	0.627114	3.40408	0.258226	2.99226	0.432514	0.305016	1.69044	0.253513	0.731139	0.428549	0.340082	1.49969	0.285759	0.642688	0.487529	0.426694	3.53183	0.135519	1.72187	0.483059	0.491512	4.36516	0.110662	2.10863	0.981748	0.853334	2.35505	0.416869	2.31206
981	2	2.3	11.49	8.784	7.432	tr|M8ARL3|M8ARL3_AEGTA	5-formyltetrahydrofolate cyclo-ligase OS=Aegilops tauschii GN=F775_31716 PE=4 SV=1	AEGTA	2	0.0704693	0.249906	31.9154	0.0143219	2.24905	0.0809096	0.341158	31.6228	0.0149968	2.55859	0.057544	0.234689	32.2107	0.0134276	1.85353	1.45881	0.59802	2.44343	0.597035	3.56451	1.48594	0.890709	22.08	0.0672977	23.5505	1.00925	0.531831	19.0546	0.0529663	18.8799
9	22.71	23.1	30.33	24.05	21.7	tr|M8ASA4|M8ASA4_AEGTA	5-methyltetrahydropteroyltriglutamate--homocysteine methyltransferase OS=Aegilops tauschii GN=F775_06888 PE=4 SV=1	AEGTA	21	1.13763	0.379274	1.21339	0.937562	1.38038	1.38038	0.189451	1.24738	1.10662	1.70608	0.912011	0.779517	1.11686	0.816582	1.01859	1.19124	0.819761	1.25892	0.946237	1.49969	0.794328	0.349651	1.19124	0.666807	0.946237	0.660694	0.259052	1.23595	0.534564	0.816582
422	4.05	4.06	20	10.45	10.45	tr|F2CR13|F2CR13_HORVD	6,7-dimethyl-8-ribityllumazine synthase OS=Hordeum vulgare var. distichum PE=2 SV=1	HORVD	2	0.625173	0.454812	1.61436	0.380189	1.00925	0.203236	0.182471	4.16869	0.0465586	0.847227	0.654636	0.534014	1.43219	0.452898	0.937562	0.322107	0.267334	4.44631	0.0717794	1.43219	1.04713	0.84128	1.67494	0.625173	1.7378	3.19154	0.242737	3.83707	0.831764	12.7057
287	5.43	5.43	61.06	56.64	45.13	tr|M8A407|M8A407_TRIUA	60S acidic ribosomal protein P2B OS=Triticum urartu GN=TRIUR3_28523 PE=4 SV=1	TRIUA	7	0.409261	0.289645	2.22844	0.167494	0.912011	0.981748	0.508245	2.18776	0.448745	2.14783	0.483059	0.353784	1.77011	0.226986	0.855067	2.37684	0.478567	2.24905	1.05682	5.64937	1.14815	0.739406	1.7378	0.660694	2.01372	0.483059	0.639437	2.22844	0.201372	1.07647
255	6	6.25	56.67	52.5	49.17	tr|M7ZWX9|M7ZWX9_TRIUA	60S acidic ribosomal protein P3 OS=Triticum urartu GN=TRIUR3_24083 PE=4 SV=1	TRIUA	6	1.40605	0.612315	1.41906	0.990832	2.03236	1.07647	0.977649	1.38038	0.77983	1.48594	0.698232	0.496933	1.36773	0.510505	0.954993	0.758578	0.597518	1.58489	0.474242	1.20226	0.49204	0.337352	1.22462	0.394457	0.60256	0.648634	0.508203	1.36773	0.465586	0.887156
539	3.62	3.62	15	12.22	12.22	tr|R7W735|R7W735_AEGTA	60S ribosomal protein L11 OS=Aegilops tauschii GN=F775_28130 PE=4 SV=1	AEGTA	3	0.751623	0.758451	1.95885	0.380189	1.47231	1.7378	0.766029	2.51189	0.691831	4.61318	0.758578	0.826716	1.57036	0.474242	1.19124	2.31206	0.576801	2.75423	0.83946	6.42688	1	0.924205	2.14783	0.465586	2.14783	0.42462	0.626783	2.77971	0.152757	1.18032
432	4.03	4.08	25.45	23.03	23.03	tr|R7VZK4|R7VZK4_AEGTA	60S ribosomal protein L12 OS=Aegilops tauschii GN=F775_09101 PE=4 SV=1	AEGTA	5	1.69044	0.610888	1.39316	1.21339	2.37684	0.809096	0.44357	1.25892	0.636796	1.01859	0.937562	0.291595	1.28233	0.724436	1.20226	0.474242	0.309007	1.40605	0.337287	0.666807	0.529663	0.223599	1.40605	0.376704	0.744732	1.14815	0.557732	1.31826	0.870964	1.52757
762	2.09	2.43	17.23	12.36	2.247	tr|M7YSP1|M7YSP1_TRIUA	60S ribosomal protein L13-1 OS=Triticum urartu GN=TRIUR3_05452 PE=4 SV=1	TRIUA	1	1.8197	0.386407	1.39316	1.30617	2.51189	1.65959	0.326676	4.44631	0.37325	7.37904	1.27057	0.661957	1.38038	0.92045	1.75388	0.912011	0.794446	4.44631	0.205116	4.05509	0.691831	0.550469	1.38038	0.501187	0.954993	0.758578	0.445592	4.40555	0.170608	3.34195
727	2.17	2.54	31.07	12.62	10.68	tr|R7WDA2|R7WDA2_AEGTA	60S ribosomal protein L13a-4 OS=Aegilops tauschii GN=F775_26371 PE=4 SV=1	AEGTA	3	1.61436	0.486673	1.95885	0.824138	3.13329	1.27057	0.57692	2.46604	0.515229	3.13329	1.02802	0.81597	1.95885	0.524808	2.01372	0.787046	0.838474	3.63078	0.214783	2.85759	0.630957	0.592227	3.69828	0.170608	2.33346	0.801678	0.711976	1.85353	0.428549	1.48594
973	2	2.35	19.33	7.143	5.462	tr|M8AW99|M8AW99_AEGTA	60S ribosomal protein L13a-4 OS=Aegilops tauschii GN=F775_26399 PE=4 SV=1	AEGTA	1	0.903649	0.854743	2.0893	0.432514	1.88799	0.928966	0.89891	2.0893	0.444631	1.94089	0.613762	0.437673	2.0893	0.293765	1.28233	1.01859	0.954196	2.0893	0.487529	2.12814	0.672977	0.504612	2.0893	0.322107	1.40605	0.654636	0.482157	2.0893	0.313329	1.36773
499	4	4	8.531	4.739	4.739	tr|M8CQS4|M8CQS4_AEGTA	60S ribosomal protein L17-2 OS=Aegilops tauschii GN=F775_28570 PE=4 SV=1	AEGTA	2	2.14783	0.303531	8.79023	0.244343	18.5353	5.44503	0.146938	31.3329	0.17378	46.1318	1.30617	0.613742	2.10863	0.619441	2.72898	2.55859	0.259149	27.2898	0.0937562	31.6228	0.60256	0.431568	13.9316	0.0510505	8.3946	0.235505	0.174273	29.9226	0.0242103	7.04693
184	6.69	6.97	29.41	24.6	21.93	tr|M8CC03|M8CC03_AEGTA	60S ribosomal protein L18-2 OS=Aegilops tauschii GN=F775_28658 PE=4 SV=1	AEGTA	5	2.0893	0.0998037	1.94089	1.07647	4.01791	0.787046	0.275741	1.83654	0.428549	1.44544	1.31826	0.083209	1.92309	0.685488	2.55859	0.376704	0.0314064	1.92309	0.194089	0.724436	0.630957	0.236931	1.94089	0.325087	1.22462	1.65959	0.064936	1.94089	0.855067	3.22107
86	10.03	10.08	34.27	26.4	20.22	tr|M8BT65|M8BT65_AEGTA	60S ribosomal protein L18a OS=Aegilops tauschii GN=F775_31595 PE=4 SV=1	AEGTA	6	1.09648	0.428599	1.2942	0.847227	1.43219	1.28233	0.461987	1.30617	0.981748	1.69044	1.20226	0.331503	1.2942	0.928966	1.55597	1.28233	0.962374	1.30617	0.981748	1.65959	1.09648	0.997749	1.2942	0.847227	1.41906	0.855067	0.963867	1.2942	0.642688	1.10662
647	2.63	2.83	20.73	9.146	6.707	tr|R7W431|R7W431_AEGTA	60S ribosomal protein L21-2 OS=Aegilops tauschii GN=F775_09774 PE=4 SV=1	AEGTA	1	2.60615	0.247534	26.546	0.0981748	31.6228	2.42103	0.2654	26.0615	0.0928966	30.761	1.67494	0.413408	14.3219	0.11695	19.7697	0.92045	0.884901	19.4089	0.0501187	17.8649	0.630957	0.462938	2.18776	0.285759	1.38038	0.679204	0.51935	21.8776	0.0420727	14.8594
124	8.18	8.23	40.71	36.43	36.43	tr|M8BEM9|M8BEM9_AEGTA	60S ribosomal protein L23 OS=Aegilops tauschii GN=F775_29462 PE=4 SV=1	AEGTA	7	1.38038	0.756362	1.75388	0.787046	2.44343	1.39316	0.0287412	1.78649	0.77983	2.46604	1.40605	0.141447	1.51356	0.928966	2.208	1.03753	0.0324482	1.80302	0.57544	1.87068	1.01859	0.181769	1.70608	0.597035	1.72187	0.963829	0.00472599	1.80302	0.534564	1.7378
1188	2	2	7.643	7.643	7.643	tr|M7YMI6|M7YMI6_TRIUA	60S ribosomal protein L26-1 OS=Triticum urartu GN=TRIUR3_25978 PE=4 SV=1	TRIUA	3	0.963829	0.774744	1.58489	0.60256	1.52757	1.41906	0.540587	1.6293	0.870964	2.31206	0.816582	0.677126	1.31826	0.613762	1.07647	1.45881	0.429713	1.88799	0.772681	2.77971	0.83946	0.88276	1.67494	0.501187	1.40605	0.570164	0.387328	1.55597	0.363078	0.887156
257	6	6.12	36.5	19.71	19.71	tr|M8BAW1|M8BAW1_AEGTA	60S ribosomal protein L27-3 OS=Aegilops tauschii GN=F775_27312 PE=4 SV=1	AEGTA	5	1.03753	0.947865	1.48594	0.698232	1.5417	0.928966	0.812758	1.23595	0.751623	1.14815	0.972747	0.766166	1.25892	0.772681	1.22462	0.887156	0.766047	1.49969	0.586138	1.33045	0.928966	0.721942	1.40605	0.654636	1.30617	1.03753	0.948001	1.34276	0.772681	1.39316
688	2.29	2.29	17.93	15.17	15.17	tr|M8A040|M8A040_TRIUA	60S ribosomal protein L27a-3 OS=Triticum urartu GN=TRIUR3_23905 PE=4 SV=1	TRIUA	3	0.946237	0.491531	2.72898	0.349945	2.58226	2.88403	0.422008	3.10456	0.928966	9.2045	0.660694	0.555131	1.85353	0.353183	1.22462	2.80543	0.841728	2.96483	0.946237	8.09096	0.691831	0.31302	2.42103	0.277971	1.67494	0.242103	0.280467	3.04789	0.0816582	0.737904
750	2.11	2.66	11.04	2.4	1.76	tr|M8B9W4|M8B9W4_AEGTA	60S ribosomal protein L3 OS=Aegilops tauschii GN=F775_29645 PE=4 SV=1	AEGTA	1	1.02802	0.915551	2.75423	0.37325	2.85759	0.912011	0.755756	2.72898	0.331131	2.48886	2.63027	0.0853496	3.31131	0.794328	14.8594	0.879022	0.686221	2.42103	0.356451	2.12814	2.39883	0.0868946	1.55597	1.5417	14.3219	2.75423	0.0809914	2.60615	1.05682	16.4437
698	2.26	2.26	12.64	6.513	3.065	tr|M8A0P8|M8A0P8_TRIUA	60S ribosomal protein L35-2 OS=Triticum urartu GN=TRIUR3_32782 PE=4 SV=1	TRIUA	2	0.870964	0.458101	1.39316	0.630957	1.21339	2.39883	0.58884	1.40605	1.70608	3.37287	1.19124	0.836901	1.13763	1.04713	1.41906	2.85759	0.463486	1.44544	1.97697	4.05509	1.35519	0.454645	1.40605	0.963829	1.88799	0.469894	0.745559	1.40605	0.337287	0.660694
814	2.04	3.06	11.58	6.842	6.842	tr|M7ZIA1|M7ZIA1_TRIUA	60S ribosomal protein L35a-1 OS=Triticum urartu GN=TRIUR3_11416 PE=4 SV=1	TRIUA	2	1.85353	0.585025	2.07014	0.895365	3.87258	4.13048	0.47324	2.1677	1.90546	8.24138	1.28233	0.859126	1.57036	0.816582	2.01372	2.12814	0.800127	2.01372	1.05682	4.20727	0.685488	0.685704	2.03236	0.322107	1.39316	0.325087	0.546788	2.07014	0.165959	0.672977
934	2	3.1	9.333	9.333	6	tr|R7W4X4|R7W4X4_AEGTA	60S ribosomal protein L36-2 OS=Aegilops tauschii GN=F775_31370 PE=4 SV=1	AEGTA	1	2.33346	0.34156	1.43219	1.6293	3.40408	28.0543	0.116335	2.12814	13.1826	44.0555	1.55597	0.462215	1.23595	1.25892	1.92309	16.5959	0.166764	2.39883	6.91831	26.546	0.654636	0.677374	1.43219	0.457088	0.937562	0.0387258	0.14596	2.44343	0.017378	0.0946237
73	10.47	10.47	23.08	21.4	17.73	tr|N1R1F5|N1R1F5_AEGTA	60S ribosomal protein L5-2 OS=Aegilops tauschii GN=F775_28891 PE=4 SV=1	AEGTA	6	1.80302	0.227995	1.2942	1.39316	2.33346	1.5417	0.375402	1.2942	1.19124	1.99526	1.22462	0.861118	1.11686	1.09648	1.36773	0.847227	0.698214	1.28233	0.666807	1.08643	0.672977	0.278399	1.25892	0.524808	0.847227	0.787046	0.480461	1.28233	0.608135	1.00925
158	7.51	7.58	25.57	17.35	14.61	tr|N1QS16|N1QS16_AEGTA	60S ribosomal protein L6 OS=Aegilops tauschii GN=F775_32781 PE=4 SV=1	AEGTA	4	1.52757	0.332773	1.34276	1.13763	2.05116	1.61436	0.276861	1.41906	1.13763	2.31206	1.24738	0.378501	1.15878	1.07647	1.45881	1.04713	0.774591	1.47231	0.711214	1.5417	0.816582	0.525693	1.41906	0.570164	1.15878	0.765597	0.586069	1.48594	0.519996	1.13763
204	6.35	7.31	14.7	13.26	7.205	tr|M7ZV03|M7ZV03_TRIUA	60S ribosomal protein L7-4 OS=Triticum urartu GN=TRIUR3_15076 PE=4 SV=1	TRIUA	3	1.52757	0.509531	1.8197	0.83946	2.77971	1.7378	0.445992	1.90546	0.912011	3.34195	1.28233	0.409037	1.22462	1.04713	1.59956	1.09648	0.897885	1.80302	0.608135	1.99526	0.83946	0.832638	1.78649	0.461318	1.49969	0.731139	0.933046	1.88799	0.387258	1.38038
262	6	6	17.39	14.49	14.49	tr|N1QQ06|N1QQ06_AEGTA	60S ribosomal protein L8 OS=Aegilops tauschii GN=F775_32571 PE=4 SV=1	AEGTA	4	1.83654	0.17151	1.57036	1.1695	2.99226	1.83654	0.630271	1.55597	1.18032	2.88403	1.27057	0.486056	1.34276	0.946237	1.72187	1.08643	0.207062	1.59956	0.679204	1.70608	0.685488	0.235666	1.57036	0.428549	1.07647	0.666807	0.764084	1.57036	0.428549	1.04713
304	5.15	5.17	18.87	18.87	18.87	tr|M8CMF9|M8CMF9_AEGTA	60S ribosomal protein L9 OS=Aegilops tauschii GN=F775_27344 PE=4 SV=1	AEGTA	5	1.35519	0.420581	1.59956	0.847227	2.208	1.27057	0.307777	1.52757	0.831764	1.95885	1.24738	0.569288	1.1272	1.10662	1.40605	0.928966	0.647618	1.67494	0.549541	1.55597	0.903649	0.713148	1.61436	0.559758	1.45881	0.972747	0.469208	1.43219	0.666807	1.39316
92	9.96	10.35	10.84	6.627	5.622	tr|N1R4D0|N1R4D0_AEGTA	6-phosphogluconate dehydrogenase, decarboxylating OS=Aegilops tauschii GN=F775_28926 PE=4 SV=1	AEGTA	6	1.1272	0.661737	1.28233	0.879022	1.45881	1.11686	0.472934	1.67494	0.666807	1.88799	1.38038	0.430732	1.36773	1.00925	1.97697	0.981748	0.747683	1.67494	0.580764	1.64437	1.21339	0.684091	1.39316	0.870964	1.7378	1.23595	0.927982	1.69044	0.731139	2.07014
298	5.24	8.22	18.16	13.37	9.98	tr|F2DYI4|F2DYI4_HORVD	6-phosphogluconate dehydrogenase, decarboxylating OS=Hordeum vulgare var. distichum PE=2 SV=1	HORVD	4	1.22462	0.826864	1.92309	0.636796	2.37684	1.5417	0.287031	1.92309	0.801678	2.99226	0.903649	0.831948	1.80302	0.501187	1.6293	1.24738	0.256668	1.94089	0.642688	2.42103	0.724436	0.994533	1.59956	0.457088	1.15878	0.57544	0.257512	1.94089	0.299226	1.11686
820	2.04	2.37	8.812	4.981	3.448	tr|M8B7Y1|M8B7Y1_AEGTA	6-phosphogluconolactonase 4, chloroplastic OS=Aegilops tauschii GN=F775_27592 PE=4 SV=1	AEGTA	1	1.41906	0.530141	2.10863	0.672977	2.96483	0.862979	0.788881	2.0893	0.413047	1.80302	0.758578	0.62295	2.10863	0.363078	1.59956	0.608135	0.428595	2.0893	0.288403	1.27057	0.534564	0.358793	2.0893	0.253513	1.11686	0.870964	0.797938	2.0893	0.416869	1.8197
268	5.89	6.08	12.6	5.728	5.728	tr|M8BQQ9|M8BQQ9_AEGTA	70 kDa peptidyl-prolyl isomerase OS=Aegilops tauschii GN=F775_30013 PE=4 SV=1	AEGTA	3	2.24905	0.403155	4.48745	0.501187	10	1.44544	0.946377	4.44631	0.325087	6.42688	1.09648	0.762479	3.34195	0.328095	3.66438	0.636796	0.385064	4.44631	0.143219	2.83139	0.483059	0.509462	4.44631	0.108643	2.14783	0.751623	0.717245	4.44631	0.169044	3.34195
803	2.05	2.22	5.444	0.8807	0.8807	tr|M7YF95|M7YF95_TRIUA	ABC transporter A family member 2 OS=Triticum urartu GN=TRIUR3_21990 PE=4 SV=1	TRIUA	1	0.698232	0.535116	2.0893	0.331131	1.45881	0.222843	0.163236	2.0893	0.105682	0.465586	0.660694	0.492501	2.10863	0.316228	1.39316	0.316228	0.210131	2.0893	0.149969	0.660694	0.946237	0.918644	2.0893	0.448745	1.97697	2.96483	0.219076	2.10863	1.40605	6.19441
602	3.12	3.74	6.138	0.9142	0.2612	tr|M8CFK2|M8CFK2_AEGTA	ABC transporter C family member 10 OS=Aegilops tauschii GN=F775_25769 PE=4 SV=1	AEGTA	1	0.847227	0.720051	2.10863	0.405508	1.78649	2.22844	0.264378	3.66438	0.608135	8.16582	1.87068	0.438341	24.2103	0.0772681	26.7917	2.60615	0.222899	2.35505	1.10662	6.08135	2.1677	0.340863	25.5859	0.0847227	29.1072	0.83946	0.483652	14.7231	0.0619441	12.3595
826	2.04	2.23	14.6	3.761	3.761	tr|R7W4N8|R7W4N8_AEGTA	acetyl-CoA acetyltransferase, cytosolic 2 OS=Aegilops tauschii GN=F775_26594 PE=4 SV=1	AEGTA	1	0.787046	0.674426	20.5116	0.0457088	16.1436	0.474242	0.318138	24.8886	0.0343558	11.8032	0.510505	0.347906	2.60615	0.187068	1.33045	0.591562	0.424522	2.10863	0.283139	1.24738	0.642688	0.474718	22.2843	0.0409261	14.3219	1.0666	0.881881	19.4089	0.0549541	19.4089
541	3.6	3.66	13	7.848	4.933	tr|N1R021|N1R021_AEGTA	Acetylornithine deacetylase OS=Aegilops tauschii GN=F775_27684 PE=4 SV=1	AEGTA	2	1.20226	0.70645	2.0893	0.57544	2.51189	1.14815	0.770698	2.0893	0.549541	2.39883	0.887156	0.827273	2.0893	0.42462	1.85353	0.946237	0.923835	2.0893	0.452898	1.97697	0.731139	0.580267	2.0893	0.349945	1.52757	0.765597	0.630927	2.0893	0.366438	1.59956
514	3.93	4.09	17.85	12.12	9.091	tr|M8CB43|M8CB43_AEGTA	Acidic endochitinase SE2 OS=Aegilops tauschii GN=F775_11791 PE=4 SV=1	AEGTA	2	1.27057	0.644842	2.10863	0.60256	2.65461	0.570164	0.391044	2.0893	0.270396	1.19124	0.744732	0.594453	2.0893	0.353183	1.55597	0.444631	0.289919	2.10863	0.212814	0.937562	0.580764	0.402752	2.0893	0.277971	1.21339	1.2942	0.62071	2.10863	0.613762	2.70396
252	6.01	6.01	58.93	46.43	18.75	tr|Q7X729|Q7X729_WHEAT	Acidic ribosomal protein P2 (Fragment) OS=Triticum aestivum PE=1 SV=1	WHEAT	3	1.0666	0.344945	1.38038	0.772681	1.49969	0.954993	0.687176	1.39316	0.685488	1.33045	0.724436	0.245177	1.36773	0.529663	0.990832	0.903649	0.526488	1.38038	0.654636	1.24738	0.648634	0.104004	1.38038	0.461318	0.895365	0.691831	0.171389	1.41906	0.47863	0.981748
39	13.06	13.38	11.69	7.422	5.135	tr|N1QRT2|N1QRT2_AEGTA	aconitate hydratase, cytoplasmic OS=Aegilops tauschii GN=F775_01009 PE=4 SV=1	AEGTA	8	1.27057	0.254595	1.41906	0.895365	1.8197	1.51356	0.13461	1.5417	0.981748	2.35505	1.1695	0.281241	1.33045	0.879022	1.57036	1.18032	0.479994	1.41906	0.831764	1.69044	0.912011	0.9159	1.48594	0.613762	1.35519	0.765597	0.430301	1.55597	0.49204	1.19124
894	2	10.66	22.34	17.29	13.03	tr|R7W2P9|R7W2P9_AEGTA	Actin-7 OS=Aegilops tauschii GN=F775_31465 PE=4 SV=1	AEGTA	7	1.94089	0.334957	2.0893	0.928966	4.05509	87.9023	0.0421104	2.29087	38.3707	98.1748	1.69044	0.403022	2.0893	0.809096	3.53183	87.9023	0.0475131	2.29087	38.3707	98.1748	0.862979	0.780485	2.0893	0.413047	1.80302	0.0110662	0.0170804	2.29087	0.01	0.0253513
704	2.23	2.23	13.44	11.29	8.602	tr|M7YRR2|M7YRR2_TRIUA	Actin-depolymerizing factor 4 OS=Triticum urartu GN=TRIUR3_13876 PE=4 SV=1	TRIUA	2	0.972747	0.835694	1.36773	0.717794	1.33045	0.630957	0.407836	1.25892	0.501187	0.794328	0.903649	0.746277	1.18032	0.765597	1.0666	0.642688	0.476301	1.36773	0.465586	0.879022	0.92045	0.900796	1.33045	0.685488	1.22462	1.41906	0.526418	1.24738	1.13763	1.77011
938	2	2.79	10.06	3.352	1.955	tr|N1QWC4|N1QWC4_AEGTA	Activator of 90 kDa heat shock ATPase-like protein OS=Aegilops tauschii GN=F775_29970 PE=4 SV=1	AEGTA	1	1.80302	0.364132	2.05116	0.879022	3.76704	0.772681	0.496601	1.90546	0.401791	1.47231	1.24738	0.674397	1.25892	0.990832	1.58489	0.42462	0.236731	2.0893	0.197697	0.887156	0.685488	0.502526	2.14783	0.316228	1.47231	1.59956	0.360685	1.8197	0.879022	2.96483
796	2.05	4.55	9.544	6.017	3.527	tr|M7YQW7|M7YQW7_TRIUA	Acyl-[acyl-carrier-protein] desaturase 2, chloroplastic OS=Triticum urartu GN=TRIUR3_20758 PE=4 SV=1	TRIUA	2	1.25892	0.649291	2.0893	0.60256	2.65461	1.20226	0.704227	2.0893	0.57544	2.53513	1.34276	0.577041	2.0893	0.642688	2.83139	0.946237	0.928275	2.0893	0.452898	1.97697	1.05682	0.893531	2.0893	0.505825	2.208	1.10662	0.825039	2.0893	0.529663	2.31206
325	4.73	4.79	31.49	24.86	14.36	sp|Q43199|APT1_WHEAT	Adenine phosphoribosyltransferase 1 OS=Triticum aestivum GN=APT1 PE=2 SV=1	WHEAT	3	0.862979	0.539803	1.70608	0.505825	1.47231	0.672977	0.441614	2.26987	0.293765	1.52757	0.990832	0.568135	1.49969	0.660694	1.48594	0.765597	0.284732	2.29087	0.334195	1.75388	1.13763	0.951585	1.30617	0.870964	1.48594	1.45881	0.294083	2.67917	0.544503	3.90841
155	7.59	7.8	28.2	21.8	18.02	tr|M8C7D4|M8C7D4_AEGTA	Adenosine kinase 2 OS=Aegilops tauschii GN=F775_30330 PE=4 SV=1	AEGTA	10	1.04713	0.576913	1.38038	0.758578	1.44544	0.824138	0.867271	1.64437	0.501187	1.35519	0.912011	0.563584	1.33045	0.685488	1.21339	0.77983	0.669269	1.40605	0.554626	1.09648	0.862979	0.355381	1.49969	0.57544	1.2942	1.09648	0.490779	1.87068	0.586138	2.07014
407	4.06	4.14	22.27	7.86	7.86	tr|M8CMH4|M8CMH4_AEGTA	Adenylosuccinate synthetase, chloroplastic OS=Aegilops tauschii GN=F775_28493 PE=4 SV=1	AEGTA	3	1.33045	0.484248	2.72898	0.487529	3.59749	0.972747	0.754923	2.70396	0.356451	2.63027	1.08643	0.81764	1.59956	0.679204	1.7378	0.724436	0.635055	2.72898	0.265461	1.97697	0.809096	0.587815	2.72898	0.299226	2.208	1.10662	0.929855	2.70396	0.409261	3.01995
117	8.29	8.75	13.65	9.237	9.237	tr|M7Z7F4|M7Z7F4_TRIUA	ADP-ribosylation factor 1 OS=Triticum urartu GN=TRIUR3_30911 PE=4 SV=1	TRIUA	6	1.2942	0.511901	1.43219	0.903649	1.83654	1.15878	0.754193	2.18776	0.529663	2.53513	1.28233	0.610268	1.34276	0.954993	1.7378	0.887156	0.676578	2.18776	0.409261	1.94089	0.981748	0.837401	1.45881	0.672977	1.43219	1.09648	0.816989	2.18776	0.501187	2.39883
1162	2	2	2.49	1.66	1.66	tr|M7Z3I5|M7Z3I5_TRIUA	ADP-ribosylation factor GTPase-activating protein AGD6 OS=Triticum urartu GN=TRIUR3_22251 PE=4 SV=1	TRIUA	1	1.22462	0.679152	2.0893	0.586138	2.55859	0.887156	0.822638	2.0893	0.42462	1.85353	0.855067	0.767478	2.0893	0.409261	1.78649	0.711214	0.556143	2.0893	0.340408	1.48594	0.685488	0.521753	2.0893	0.328095	1.43219	0.954993	0.938841	2.0893	0.457088	1.99526
812	2.04	3.73	11.58	5.122	4.009	tr|M7Z9H9|M7Z9H9_TRIUA	ALA-interacting subunit 3 OS=Triticum urartu GN=TRIUR3_12675 PE=4 SV=1	TRIUA	2	1.1695	0.74118	2.0893	0.559758	2.44343	1.27057	0.638448	2.0893	0.608135	2.65461	0.972747	0.963431	2.0893	0.465586	2.03236	1.07647	0.869747	2.0893	0.515229	2.24905	0.816582	0.710951	2.0893	0.390841	1.70608	0.751623	0.613106	2.10863	0.359749	1.58489
462	4	4.26	8.268	5.118	3.15	tr|M8BDK9|M8BDK9_AEGTA	Alanine aminotransferase 2 OS=Aegilops tauschii GN=F775_07083 PE=4 SV=1	AEGTA	2	0.794328	0.805225	1.78649	0.448745	1.41906	2.10863	0.98061	2.208	0.954993	5.15229	0.711214	0.513969	1.35519	0.510505	0.963829	2.55859	0.823012	2.18776	1.1695	5.86138	0.887156	0.637032	1.72187	0.505825	1.52757	0.343558	0.524248	2.22844	0.143219	0.765597
1119	2	2.02	7.158	2.737	2.737	tr|M8B8A4|M8B8A4_AEGTA	Alba-like C9orf23-like protein OS=Aegilops tauschii GN=F775_24751 PE=4 SV=1	AEGTA	2	17.7011	0.0859772	2.10863	8.3946	37.325	87.9023	0.0440991	2.29087	38.3707	98.1748	0.580764	0.401887	2.0893	0.277971	1.21339	27.0396	0.0896576	3.01995	8.95365	93.7562	0.0325087	0.0726292	2.10863	0.0159956	0.0685488	0.0110662	0.016191	2.29087	0.01	0.0253513
203	6.4	6.92	22.16	18.47	17.41	tr|A9U8G5|A9U8G5_WHEAT	Alcohol dehydrogenase ADH1D OS=Triticum aestivum PE=2 SV=1	WHEAT	7	0.824138	0.607417	1.61436	0.505825	1.33045	0.963829	0.872373	1.94089	0.501187	1.87068	0.83946	0.355938	1.88799	0.440555	1.58489	1.15878	0.728814	1.94089	0.597035	2.24905	1.00925	0.559389	1.85353	0.544503	1.87068	0.855067	0.609606	1.94089	0.440555	1.65959
468	4	4.22	21.93	8.193	8.193	tr|N1QYL3|N1QYL3_AEGTA	Alcohol dehydrogenase OS=Aegilops tauschii GN=F775_08954 PE=4 SV=1	AEGTA	2	1.31826	0.499987	2.0893	0.630957	2.77971	1.51356	0.376548	2.75423	0.549541	4.16869	1.23595	0.555975	2.14783	0.57544	2.65461	1.1272	0.710606	2.0893	0.539511	2.35505	0.92045	0.897717	4.40555	0.20893	4.05509	0.809096	0.63272	5.91562	0.136773	4.7863
482	4	4.06	16.76	7.286	7.286	tr|M8AU02|M8AU02_AEGTA	Aldehyde dehydrogenase family 2 member B4, mitochondrial OS=Aegilops tauschii GN=F775_29396 PE=4 SV=1	AEGTA	2	0.648634	0.498544	22.08	0.0413047	14.3219	3.43558	0.215088	29.9226	0.114815	37.325	0.92045	0.741236	8.70964	0.105682	8.01678	5.19996	0.161744	4.09261	1.27057	23.7684	1.40605	0.668197	21.677	0.0648634	22.9087	0.265461	0.188568	30.479	0.0253513	8.09096
88	10.02	10.11	21.22	14.15	12.57	tr|M8BSH9|M8BSH9_AEGTA	Aldehyde dehydrogenase family 7 member A1 OS=Aegilops tauschii GN=F775_29072 PE=4 SV=1	AEGTA	6	0.758578	0.78525	1.61436	0.469894	1.22462	1.1695	0.431953	1.61436	0.724436	1.90546	0.724436	0.799293	1.61436	0.448745	1.1695	1.5417	0.334845	1.64437	0.937562	2.51189	0.946237	0.61829	1.48594	0.636796	1.40605	0.608135	0.343752	1.64437	0.37325	1
1118	2	2.02	5.626	2.904	2.904	tr|Q8W0Q1|Q8W0Q1_WHEAT	aldehyde dehydrogenase WIS1 OS=Triticum aestivum GN=wis1 PE=2 SV=1	WHEAT	1	15.1356	0.371338	31.9154	0.474242	70.4693	2.67917	0.929059	26.0615	0.102802	41.6869	0.636796	0.892931	22.2843	0.0409261	14.1906	0.0642688	0.39411	32.2107	0.0113763	2.07014	0.0416869	0.340945	28.8403	0.0100925	1.20226	0.260615	0.825203	29.3765	0.0220801	7.65597
270	5.84	5.93	26.19	23.81	19.05	tr|Q6S5B1|Q6S5B1_TRIDB	Alpha amylase inhibitor CM3 OS=Triticum durum GN=AAI CM3 PE=4 SV=1	TRIDB	6	0.524808	0.283365	2.24905	0.212814	1.18032	0.293765	0.172226	2.22844	0.121339	0.654636	0.654636	0.836335	2.1677	0.255859	1.41906	0.49204	0.372474	1.97697	0.239883	0.972747	1.2942	0.317888	1.92309	0.672977	2.70396	2.55859	0.185045	1.92309	1.33045	6.13762
1096	2	2.03	9.955	1.23	1.23	tr|M8C3K7|M8C3K7_AEGTA	Alpha,alpha-trehalose-phosphate synthase (UDP-forming) 6 OS=Aegilops tauschii GN=F775_29479 PE=4 SV=1	AEGTA	1	0.895365	0.84318	2.0893	0.428549	1.87068	2.35505	0.269971	2.0893	1.1272	4.96592	0.92045	0.887545	2.0893	0.440555	1.92309	2.60615	0.245217	2.10863	1.23595	5.44503	1.01859	0.95365	2.0893	0.487529	2.12814	0.387258	0.251943	2.10863	0.185353	0.816582
626	2.86	2.97	10.91	3.599	2.835	tr|M7ZYF7|M7ZYF7_TRIUA	alpha,alpha-trehalose-phosphate synthase [UDP-forming] 11 OS=Triticum urartu GN=TRIUR3_29315 PE=4 SV=1	UDP-forming	2	1.97697	0.326613	2.0893	0.946237	4.16869	2.01372	0.32058	2.0893	0.963829	4.2462	0.816582	0.703425	2.0893	0.390841	1.70608	1.00925	0.974544	2.0893	0.483059	2.10863	0.405508	0.263357	2.10863	0.194089	0.855067	0.398107	0.259301	2.10863	0.190546	0.83946
21	17.82	17.82	34.24	31.25	28.26	tr|M8C7V8|M8C7V8_AEGTA	Alpha-1,4-glucan-protein synthase (UDP-forming) OS=Aegilops tauschii GN=F775_30141 PE=4 SV=1	AEGTA	10	1.20226	0.644848	2.03236	0.591562	2.44343	1.51356	0.580354	2.208	0.685488	3.43558	0.870964	0.93878	2.10863	0.409261	1.83654	1.24738	0.904715	2.18776	0.570164	2.80543	0.717794	0.690969	1.44544	0.496592	1.03753	0.570164	0.620554	2.208	0.251189	1.25892
366	4.21	4.9	6.423	3.172	2.776	tr|M8CET9|M8CET9_AEGTA	Alpha-L-arabinofuranosidase 1 OS=Aegilops tauschii GN=F775_23769 PE=4 SV=1	AEGTA	3	1.15878	0.846317	1.8197	0.636796	2.10863	2.37684	0.857941	2.29087	1.03753	5.39511	1.07647	0.92067	1.36773	0.787046	1.45881	1.97697	0.718664	2.24905	0.879022	4.44631	0.92045	0.923376	2.12814	0.428549	1.95885	0.448745	0.784427	2.26987	0.197697	1.01859
520	3.86	4.09	14.7	9.265	9.265	tr|M8CAG2|M8CAG2_AEGTA	Alpha-soluble NSF attachment protein OS=Aegilops tauschii GN=F775_26357 PE=4 SV=1	AEGTA	4	0.586138	0.4062	2.0893	0.277971	1.22462	0.744732	0.598813	2.0893	0.356451	1.55597	0.591562	0.41411	2.0893	0.283139	1.23595	1.25892	0.647059	2.0893	0.60256	2.63027	1	0.978079	2.0893	0.47863	2.0893	0.787046	0.663156	2.0893	0.376704	1.64437
1089	2	2.04	4.878	3.252	3.252	tr|R7W2Q7|R7W2Q7_AEGTA	Aminoacyl tRNA synthetase complex-interacting multifunctional protein 1 OS=Aegilops tauschii GN=F775_08953 PE=4 SV=1	AEGTA	1	0.331131	0.219122	2.10863	0.158489	0.698232	0.505825	0.337031	2.10863	0.242103	1.0666	0.457088	0.297364	2.0893	0.21677	0.954993	1.51356	0.475345	2.0893	0.724436	3.16228	1.35519	0.567816	2.0893	0.648634	2.83139	0.887156	0.829851	2.0893	0.42462	1.85353
722	2.18	2.61	15.92	14.65	13.06	tr|M7YTD3|M7YTD3_TRIUA	Annexin D1 OS=Triticum urartu GN=TRIUR3_03306 PE=4 SV=1	TRIUA	3	1.08643	0.857047	2.10863	0.515229	2.26987	0.591562	0.413924	2.10863	0.283139	1.24738	1.19124	0.72623	2.10863	0.564937	2.48886	0.539511	0.366015	2.10863	0.258226	1.13763	1.08643	0.855921	2.10863	0.515229	2.26987	1.97697	0.32684	2.0893	0.946237	4.16869
70	10.64	10.68	37.5	22.76	18.91	tr|M7Z922|M7Z922_TRIUA	Annexin D7 OS=Triticum urartu GN=TRIUR3_16577 PE=4 SV=1	TRIUA	8	1.11686	0.835037	1.21339	0.92045	1.36773	1.2942	0.723687	1.33045	0.972747	1.7378	1.03753	0.675263	1.25892	0.824138	1.2942	1.14815	0.799961	1.30617	0.879022	1.51356	0.912011	0.536578	1.20226	0.758578	1.09648	0.794328	0.663969	1.41906	0.554626	1.1272
221	6.19	6.26	16.93	13.73	9.382	tr|M7YWH4|M7YWH4_TRIUA	Argininosuccinate synthase, chloroplastic OS=Triticum urartu GN=TRIUR3_07046 PE=4 SV=1	TRIUA	3	1.00925	0.907077	1.70608	0.591562	1.72187	1.0666	0.621982	1.34276	0.794328	1.43219	1.19124	0.32323	1.19124	1	1.40605	1.04713	0.690709	1.94089	0.539511	2.03236	1.15878	0.346816	1.78649	0.648634	2.07014	1.10662	0.463363	1.45881	0.758578	1.61436
285	5.52	20.27	51.2	48.8	43.2	tr|O23983|O23983_HORVU	Ascorbate peroxidase OS=Hordeum vulgare GN=apx PE=2 SV=2	HORVU	19	0.666807	0.216724	1.45881	0.452898	0.972747	1.33045	0.0206586	1.52757	0.870964	1.99526	0.672977	0.285764	1.15878	0.580764	0.77983	1.95885	0.0131595	1.52757	1.28233	2.93765	1	0.767113	1.45881	0.685488	1.47231	0.505825	0.00265071	1.5417	0.334195	0.77983
919	2	4.22	9.288	2.374	1.858	tr|M7ZXG9|M7ZXG9_TRIUA	Asparagine synthetase domain-containing protein 1 OS=Triticum urartu GN=TRIUR3_31295 PE=4 SV=1	TRIUA	2	0.597035	0.416735	2.0893	0.283139	1.24738	0.672977	0.500364	2.0893	0.319154	1.40605	0.772681	0.639879	2.0893	0.369828	1.61436	1.11686	0.812073	2.0893	0.534564	2.33346	1.28233	0.625056	2.0893	0.613762	2.70396	1.13763	0.777776	2.0893	0.544503	2.39883
641	2.68	2.8	15.44	9.264	7.363	tr|R7W5Y0|R7W5Y0_AEGTA	Aspartate aminotransferase A OS=Aegilops tauschii GN=F775_26276 PE=4 SV=1	AEGTA	1	0.887156	0.832355	2.0893	0.42462	1.85353	0.887156	0.809849	3.49945	0.251189	3.10456	1.13763	0.789208	2.0893	0.544503	2.37684	0.981748	0.975628	3.31131	0.296483	3.25087	1.27057	0.64974	2.10863	0.60256	2.65461	1.27057	0.632323	2.208	0.57544	2.83139
1050	2	2.08	8.451	3.286	3.286	tr|F2DHA3|F2DHA3_HORVD	Aspartate aminotransferase OS=Hordeum vulgare var. distichum PE=2 SV=1	HORVD	2	0.698232	0.536505	2.0893	0.334195	1.45881	1.36773	0.563604	2.0893	0.654636	2.85759	1.02802	0.944813	2.0893	0.49204	2.14783	1.94089	0.337006	2.10863	0.92045	4.05509	1.45881	0.506974	2.10863	0.691831	3.04789	0.744732	0.598198	2.0893	0.356451	1.55597
388	4.11	4.27	8.096	3.939	3.939	tr|F2DNG7|F2DNG7_HORVD	Aspartate aminotransferase OS=Hordeum vulgare var. distichum PE=2 SV=1	HORVD	3	0.758578	0.547096	3.37287	0.222843	2.55859	0.895365	0.815694	1.38038	0.648634	1.23595	0.787046	0.720809	2.65461	0.293765	2.0893	1.1695	0.673018	2.96483	0.394457	3.49945	1.02802	0.761621	4.44631	0.231207	4.57088	0.870964	0.892096	3.19154	0.270396	2.77971
164	7.34	8.35	20.96	16.86	14.81	tr|M7YLN2|M7YLN2_TRIUA	Aspartate aminotransferase, cytoplasmic OS=Triticum urartu GN=TRIUR3_04934 PE=4 SV=1	TRIUA	6	0.83946	0.722848	1.70608	0.49204	1.43219	4.65586	0.102428	2.70396	1.72187	12.7057	0.666807	0.472779	2.39883	0.277971	1.59956	5.7544	0.0953495	2.70396	2.12814	15.7036	0.77983	0.644712	1.87068	0.416869	1.45881	0.139316	0.0334473	2.72898	0.0515229	0.380189
490	4	4.02	15.06	11.3	11.3	tr|M8B9E6|M8B9E6_AEGTA	Aspartate-semialdehyde dehydrogenase OS=Aegilops tauschii GN=F775_31763 PE=4 SV=1	AEGTA	3	0.539511	0.372327	4.83059	0.111686	2.60615	0.398107	0.261962	2.0893	0.188799	0.831764	1.2942	0.630672	4.57088	0.283139	5.91562	0.724436	0.577824	4.40555	0.164437	3.19154	2.37684	0.275391	2.10863	1.1272	4.96592	3.22107	0.208272	4.16869	0.772681	13.5519
1074	2	2.05	3.927	2.356	2.356	tr|M7ZPD3|M7ZPD3_TRIUA	Aspartic proteinase nepenthesin-2 OS=Triticum urartu GN=TRIUR3_12348 PE=4 SV=1	TRIUA	1	0.937562	0.942082	2.0893	0.444631	1.95885	0.870964	0.989457	13.9316	0.0648634	12.1339	0.608135	0.436125	2.0893	0.288403	1.27057	0.92045	0.952554	9.81748	0.0937562	9.0365	0.642688	0.460452	2.10863	0.30761	1.35519	0.691831	0.44038	15.7036	0.0534564	10.8643
431	4.03	4.43	14.57	11.42	7.283	tr|Q401N7|Q401N7_WHEAT	Aspartic proteinase OS=Triticum aestivum GN=WAP1 PE=2 SV=1	WHEAT	3	2.75423	0.771325	5.59758	0.49204	12.942	0.946237	0.568222	4.92039	0.157036	4.65586	5.01187	0.747996	4.44631	1.1272	22.2843	0.642688	0.741334	4.83059	0.127057	3.10456	5.86138	0.573017	4.44631	1.31826	26.0615	3.7325	0.436184	4.44631	0.83946	16.5959
968	2	2.36	7.712	4.627	3.599	tr|M7ZLA6|M7ZLA6_TRIUA	Aspartic proteinase-like protein 2 OS=Triticum urartu GN=TRIUR3_33263 PE=4 SV=1	TRIUA	1	1.41906	0.524548	2.0893	0.679204	2.96483	1.36773	0.564652	2.0893	0.654636	2.85759	1.1695	0.747183	2.0893	0.559758	2.44343	0.946237	0.929831	2.0893	0.452898	1.97697	0.809096	0.701633	2.0893	0.387258	1.69044	0.847227	0.760165	2.0893	0.405508	1.77011
551	3.55	4.07	8.703	3.552	2.842	tr|R7W1B1|R7W1B1_AEGTA	Aspartyl-tRNA synthetase, cytoplasmic OS=Aegilops tauschii GN=F775_27465 PE=4 SV=1	AEGTA	3	1.05682	0.994434	2.0893	0.505825	2.208	1.80302	0.387881	2.75423	0.654636	4.92039	1.35519	0.577844	1.38038	0.981748	1.92309	1.69044	0.386065	2.75423	0.613762	4.61318	1.28233	0.574401	1.65959	0.772681	2.12814	0.751623	0.63224	2.72898	0.275423	2.05116
1017	2	2.18	2.959	2.959	2.959	tr|D8L9G9|D8L9G9_WHEAT	Ataxin-3, , expressed OS=Triticum aestivum GN=TAA_ctg0079b.00070.1 PE=4 SV=1	WHEAT	1	0.824138	0.719278	2.0893	0.394457	1.72187	0.672977	0.500785	2.0893	0.319154	1.40605	0.559758	0.383145	2.10863	0.267917	1.18032	0.809096	0.691936	2.0893	0.383707	1.69044	0.672977	0.505141	2.10863	0.322107	1.41906	0.831764	0.726373	2.0893	0.394457	1.7378
112	8.47	8.47	18.34	14.07	14.07	tr|M9T1P9|M9T1P9_TRIDB	ATP sulfurylase OS=Triticum durum GN=ATPSul2 PE=2 SV=1	TRIDB	5	0.175388	0.152234	31.6228	0.0205116	5.54626	0.316228	0.2333	29.1072	0.0275423	9.2045	0.534564	0.3934	11.272	0.0519996	6.0256	1.80302	0.375049	22.2843	0.0809096	25.1189	2.93765	0.226195	15.8489	0.185353	29.3765	1.61436	0.442632	22.9087	0.0704693	24.6604
76	10.38	10.53	25.34	14.54	13.36	tr|Q40377|Q40377_9POAL	ATP synthase subunit alpha OS=Triticum durum x Triticosecale sp. GN=atpA PE=3 SV=1	9POAL	6	1.1695	0.198928	1.33045	0.879022	1.55597	1.38038	0.826261	1.44544	0.954993	1.99526	0.887156	0.68976	1.21339	0.731139	1.07647	1.19124	0.392096	1.44544	0.824138	1.72187	0.751623	0.223377	1.30617	0.57544	0.981748	0.613762	0.897025	1.44544	0.42462	0.887156
3	26.72	26.72	46.29	36.53	35.26	tr|Q41534|Q41534_WHEAT	ATP synthase subunit beta OS=Triticum aestivum GN=atp2 PE=2 SV=1	WHEAT	26	0.824138	0.482166	1.28233	0.642688	1.05682	1.05682	0.802695	1.28233	0.824138	1.36773	0.972747	0.623208	1.24738	0.772681	1.21339	1.27057	0.832734	1.2942	0.981748	1.64437	1.15878	0.820889	1.27057	0.912011	1.48594	0.912011	0.934072	1.28233	0.704693	1.1695
1015	2	2.18	14.37	7.784	5.389	tr|M8BQG7|M8BQG7_AEGTA	ATP synthase subunit d, mitochondrial OS=Aegilops tauschii GN=F775_32830 PE=4 SV=1	AEGTA	1	0.77983	0.726561	1.30617	0.597035	1.01859	0.981748	0.869011	2.51189	0.390841	2.46604	0.642688	0.504102	1.65959	0.387258	1.0666	1.24738	0.625631	2.70396	0.461318	3.40408	0.816582	0.690156	2.05116	0.398107	1.67494	0.648634	0.443354	2.33346	0.277971	1.51356
390	4.11	4.11	19.28	13	13	tr|R7WAZ3|R7WAZ3_AEGTA	ATP synthase subunit delta', mitochondrial OS=Aegilops tauschii GN=F775_30273 PE=4 SV=1	AEGTA	6	0.887156	0.493864	1.45881	0.608135	1.2942	1	0.421527	1.48594	0.672977	1.48594	1.0666	0.546635	1.77011	0.60256	1.88799	1.11686	0.878588	1.22462	0.912011	1.35519	1.11686	0.261435	1.72187	0.648634	1.90546	1.00925	0.227166	1.72187	0.586138	1.72187
206	6.34	6.37	47.83	42.03	42.03	tr|M8C573|M8C573_AEGTA	ATP synthase subunit epsilon, mitochondrial OS=Aegilops tauschii GN=F775_29322 PE=4 SV=1	AEGTA	7	0.159956	0.440404	4.44631	0.0353183	0.711214	0.161436	0.346728	4.48745	0.0356451	0.724436	1.10662	0.704679	8.70964	0.127057	5.91562	0.672977	0.734196	4.44631	0.151356	2.99226	7.72681	0.337277	4.83059	1.59956	37.6704	8.01678	0.277025	4.52898	1.77011	38.7258
64	10.93	11.01	47.84	39.66	28.88	tr|M8BZF8|M8BZF8_AEGTA	ATP synthase subunit O, mitochondrial OS=Aegilops tauschii GN=F775_30510 PE=4 SV=1	AEGTA	11	1.04713	0.792329	1.27057	0.824138	1.31826	0.83946	0.206539	1.28233	0.660694	1.07647	0.824138	0.441781	1.18032	0.691831	0.972747	0.801678	0.27889	1.28233	0.625173	1.02802	0.77983	0.592932	1.23595	0.625173	0.963829	0.963829	0.522287	1.2942	0.751623	1.24738
322	4.76	4.76	19.34	7.251	7.251	tr|Q41628|Q41628_TRITU	ATP/ADP carrier protein OS=Triticum turgidum PE=2 SV=1	TRITU	5	0.903649	0.718233	1.55597	0.570164	1.40605	0.954993	0.802978	1.61436	0.591562	1.5417	0.679204	0.350603	1.43219	0.444631	0.972747	1.04713	0.556643	1.59956	0.654636	1.69044	0.737904	0.511198	1.30617	0.564937	0.963829	0.698232	0.274252	1.58489	0.436516	1.10662
451	4	4.85	21.79	16.67	14.1	tr|Q332N2|Q332N2_WHEAT	Atp8 OS=Triticum aestivum GN=atp8-1 PE=4 SV=1	WHEAT	3	1.21339	0.624358	1.41906	0.855067	1.75388	0.731139	0.285899	1.49969	0.483059	1.09648	1.02802	0.817092	1.48594	0.691831	1.5417	0.597035	0.222436	1.40605	0.413047	0.83946	0.83946	0.511297	1.35519	0.608135	1.13763	1.39316	0.325936	1.24738	1.11686	1.77011
259	6	6.09	10.64	5.422	5.422	tr|M8CW07|M8CW07_AEGTA	ATP-citrate synthase OS=Aegilops tauschii GN=F775_30048 PE=4 SV=1	AEGTA	3	1.23595	0.449618	2.18776	0.564937	2.70396	1.08643	0.834988	1.94089	0.559758	2.12814	1.13763	0.414944	1.67494	0.679204	1.90546	0.870964	0.530985	1.61436	0.539511	1.40605	0.912011	0.912521	1.75388	0.519996	1.59956	1.03753	0.485875	1.99526	0.519996	2.07014
1052	2	2.08	11.39	5.696	5.696	tr|M0Y7K2|M0Y7K2_HORVD	Autophagy-related protein 3 OS=Hordeum vulgare var. distichum PE=3 SV=1	HORVD	1	1.57036	0.446743	2.0893	0.751623	3.28095	1.85353	0.353982	2.0893	0.887156	3.90841	0.586138	0.408953	2.0893	0.280543	1.22462	1.1695	0.743558	2.0893	0.559758	2.44343	0.369828	0.240537	2.0893	0.177011	0.772681	0.313329	0.208352	2.0893	0.148594	0.654636
1042	2	2.11	4.989	3.254	3.254	tr|R7W2T8|R7W2T8_AEGTA	Auxin-binding protein 1 OS=Aegilops tauschii GN=F775_23169 PE=4 SV=1	AEGTA	1	2.51189	0.253529	2.0893	1.20226	5.24808	1.33045	0.592339	2.0893	0.636796	2.77971	1.88799	0.348546	2.0893	0.903649	3.94457	0.524808	0.350014	2.0893	0.248886	1.09648	0.744732	0.595822	2.0893	0.356451	1.55597	1.40605	0.535184	2.0893	0.672977	2.93765
1246	1.68	1.68	4.728	1.655	1.655	tr|R7W0U4|R7W0U4_AEGTA	Basic 7S globulin 2 OS=Aegilops tauschii GN=F775_10956 PE=4 SV=1	AEGTA	1	0.510505	0.33803	2.0893	0.242103	1.0666	0.37325	0.24194	2.0893	0.177011	0.77983	1.21339	0.694925	2.0893	0.580764	2.53513	0.724436	0.570259	2.0893	0.346737	1.51356	2.35505	0.269165	2.0893	1.1272	4.96592	3.22107	0.203378	2.0893	1.5417	6.79204
906	2	7.21	25.62	22.31	22.31	tr|M8A634|M8A634_TRIUA	Basic 7S globulin OS=Triticum urartu GN=TRIUR3_01552 PE=4 SV=1	TRIUA	8	0.870964	0.993373	1.94089	0.444631	1.69044	0.337287	0.196423	1.95885	0.172187	0.660694	1.14815	0.623511	1.99526	0.57544	2.12814	0.376704	0.195813	2.01372	0.192309	0.758578	1.31826	0.628101	1.94089	0.679204	2.53513	3.46737	0.163442	1.97697	1.75388	6.72977
1257	1.61	2.78	13.9	6.639	1.452	tr|M8BN55|M8BN55_AEGTA	Basic leucine zipper and W2 domain-containing protein 2 OS=Aegilops tauschii GN=F775_32170 PE=4 SV=1	AEGTA	1	1.2942	0.66379	2.72898	0.474242	3.49945	1.87068	0.583614	2.83139	0.660694	5.86138	1.07647	0.725021	2.14783	0.501187	2.33346	1.43219	0.884627	2.77971	0.515229	4.13048	0.831764	0.922449	2.70396	0.30479	2.24905	0.570164	0.811152	2.83139	0.183654	1.61436
466	4	4.24	19.16	12.87	8.383	tr|Q9XEN5|Q9XEN5_WHEAT	Beta-1,3-glucanase OS=Triticum aestivum GN=Glb3 PE=2 SV=1	WHEAT	2	0.49204	0.325515	2.10863	0.235505	1.03753	0.380189	0.246637	2.0893	0.180302	0.794328	0.242103	0.172278	2.0893	0.114815	0.505825	0.765597	0.624855	2.0893	0.363078	1.59956	0.487529	0.319497	2.0893	0.231207	1.01859	0.630957	0.454592	2.0893	0.301995	1.31826
357	4.31	4.38	11.78	8.411	6.916	sp|P82993|AMYB_HORVS	Beta-amylase OS=Hordeum vulgare subsp. spontaneum GN=BMY1 PE=1 SV=1	HORVS	3	0.580764	0.397861	23.1206	0.0383707	13.4277	0.801678	0.680448	20.5116	0.0461318	16.4437	0.816582	0.706691	2.0893	0.387258	1.70608	1.38038	0.556224	9.72747	0.141906	13.4277	1.40605	0.537083	21.677	0.0648634	22.6987	1.00925	0.966619	19.0546	0.0529663	18.8799
793	2.06	2.12	8.974	4.647	2.244	tr|Q8RWR5|Q8RWR5_WHEAT	Beta-D-glucan exohydrolase OS=Triticum aestivum PE=2 SV=1	WHEAT	1	1.1695	0.80575	3.49945	0.334195	4.09261	1.6293	0.44905	2.0893	0.77983	3.40408	1.14815	0.791749	2.0893	0.549541	2.39883	1.38038	0.548036	2.10863	0.654636	2.88403	0.972747	0.984503	2.31206	0.420727	2.24905	0.698232	0.557059	2.10863	0.334195	1.47231
172	7.13	7.8	14.11	7.055	5.675	tr|M7ZMB4|M7ZMB4_TRIUA	beta-D-xylosidase 6 OS=Triticum urartu GN=TRIUR3_19604 PE=4 SV=1	TRIUA	3	1.21339	0.708323	2.0893	0.580764	2.53513	1.18032	0.736977	5.64937	0.20893	6.66807	1.03753	0.943618	2.0893	0.496592	2.1677	0.963829	0.965163	6.79204	0.141906	6.54636	0.847227	0.755368	2.10863	0.405508	1.78649	0.879022	0.785898	11.0662	0.0787046	9.72747
872	2.01	4.36	13.07	5.183	1.767	tr|M8CLX2|M8CLX2_AEGTA	Beta-fructofuranosidase, insoluble isoenzyme 7 OS=Aegilops tauschii GN=F775_30152 PE=4 SV=1	AEGTA	3	0.619441	0.486233	2.0893	0.293765	1.2942	0.387258	0.273965	2.0893	0.183654	0.809096	1.04713	0.918129	3.04789	0.343558	3.22107	0.619441	0.460004	2.1677	0.283139	1.34276	1.67494	0.449281	2.10863	0.794328	3.53183	2.67917	0.260309	4.28548	0.625173	11.5878
1056	2	2.07	15.18	9.821	6.25	tr|Q7M1K2|Q7M1K2_HORVU	Beta-glucanase OS=Hordeum vulgare PE=3 SV=1	HORVU	3	0.92045	0.736866	8.16582	0.11272	7.51623	0.597035	0.392405	3.40408	0.17378	2.03236	1.41906	0.531908	2.10863	0.672977	2.96483	0.636796	0.508746	2.37684	0.267917	1.51356	1.52757	0.407447	10.3753	0.147231	15.7036	2.35505	0.25949	4.32514	0.544503	10.2802
4	26.16	26.16	40.07	29	25.31	tr|Q1XH05|Q1XH05_WHEAT	Beta-glucosidase OS=Triticum aestivum GN=Taglu1b PE=1 SV=1	WHEAT	26	2.0893	0.384956	1.30617	1.59956	2.75423	2.67917	0.507452	1.31826	2.03236	3.69828	2.72898	0.184926	1.2942	2.10863	3.56451	1.27057	0.753845	1.2942	0.981748	1.64437	1.35519	0.324543	1.31826	1.02802	1.75388	0.990832	0.349461	1.30617	0.751623	1.2942
675	2.42	20.64	30.5	20.57	19.5	tr|D5MTF8|D5MTF8_WHEAT	Beta-glucosidase OS=Triticum aestivum GN=TaGlu1d PE=2 SV=1	WHEAT	21	4.7863	0.246113	2.91072	1.64437	15.1356	22.9087	0.119217	3.01995	7.58578	65.4636	2.75423	0.267073	1.75388	1.57036	5.05825	5.7544	0.216881	2.91072	1.97697	24.8886	0.549541	0.865576	2.88403	0.155597	1.58489	0.0855067	0.202612	3.22107	0.0226987	0.275423
1240	1.7	2.27	10.6	5.301	4.337	tr|N1R591|N1R591_AEGTA	Beta-hexosaminidase subunit B2 OS=Aegilops tauschii GN=F775_29504 PE=4 SV=1	AEGTA	2	1.78649	0.374959	2.10863	0.847227	3.7325	1.08643	0.856206	2.0893	0.519996	2.26987	2.42103	0.262918	2.0893	1.15878	5.05825	0.60256	0.42536	2.0893	0.288403	1.25892	1.34276	0.576195	2.0893	0.642688	2.80543	2.208	0.288643	2.0893	1.05682	4.61318
746	2.12	2.28	10.36	1.793	1.793	tr|Q5KSN8|Q5KSN8_LEYCH	Betaine aldehyde dehydrogenase (Fragment) OS=Leymus chinensis GN=LcBADH1 PE=2 SV=1	LEYCH	1	1.28233	0.701947	1.97697	0.648634	2.53513	2.65461	0.264233	2.80543	0.946237	7.72681	1.39316	0.568824	1.38038	1.00925	1.94089	2.07014	0.328369	4.44631	0.465586	9.2045	1.07647	0.815324	1.77011	0.608135	1.92309	0.519996	0.38127	2.96483	0.170608	1.5417
797	2.05	4.26	20.62	7.692	7.692	tr|O24479|O24479_HORVU	B-keto acyl reductase OS=Hordeum vulgare GN=glossy8 PE=2 SV=1	HORVU	2	0.903649	0.540014	2.07014	0.436516	1.87068	1.6293	0.131021	1.58489	1.02802	2.60615	0.963829	0.816367	1.38038	0.698232	1.33045	1.80302	0.159459	3.19154	0.564937	5.7544	1.0666	0.663095	1.58489	0.672977	1.69044	0.586138	0.139408	2.05116	0.285759	1.20226
244	6.03	6.03	36.81	36.81	33.13	tr|M8BJE3|M8BJE3_AEGTA	Blue copper protein OS=Aegilops tauschii GN=F775_27589 PE=4 SV=1	AEGTA	5	0.49204	0.324744	2.0893	0.235505	1.02802	0.432514	0.280763	2.0893	0.207014	0.903649	0.346737	0.228087	2.10863	0.165959	0.731139	0.870964	0.796388	2.0893	0.416869	1.8197	0.698232	0.53938	2.10863	0.334195	1.47231	0.801678	0.678832	2.0893	0.380189	1.67494
510	4	4	20	20	20	tr|M7ZMZ6|M7ZMZ6_TRIUA	Blue copper protein OS=Triticum urartu GN=TRIUR3_31367 PE=4 SV=1	TRIUA	3	2.07014	0.164186	1.95885	1.05682	4.32514	0.519996	0.296558	1.83654	0.272898	0.954993	0.855067	0.960156	1.75388	0.465586	1.49969	0.253513	0.109059	2.24905	0.0937562	0.570164	0.42462	0.161631	2.03236	0.170608	0.862979	1.64437	0.304814	1.8197	0.903649	2.99226
410	4.06	4.06	21.39	15.83	10	tr|M8BUF4|M8BUF4_AEGTA	Caffeic acid 3-O-methyltransferase OS=Aegilops tauschii GN=F775_31276 PE=4 SV=1	AEGTA	2	0.642688	0.466549	2.0893	0.30479	1.34276	1.01859	0.961888	2.0893	0.487529	2.12814	0.954993	0.934637	2.0893	0.457088	1.99526	1.57036	0.449969	2.10863	0.744732	3.28095	1.47231	0.497466	2.0893	0.704693	3.0761	0.928966	0.897153	2.0893	0.444631	1.94089
430	4.04	4.09	30.11	25.57	17.61	tr|M7YIE7|M7YIE7_TRIUA	calcium-binding protein CML27 OS=Triticum urartu GN=TRIUR3_23916 PE=4 SV=1	TRIUA	2	0.544503	0.364062	1.85353	0.296483	1.00925	1.11686	0.992388	4.2462	0.263027	4.74242	0.704693	0.452117	2.85759	0.248886	2.01372	2.01372	0.361844	2.77971	0.724436	5.70164	1.28233	0.762854	1.70608	0.751623	2.18776	0.625173	0.448901	3.53183	0.177011	2.208
109	8.62	8.71	25.8	13.07	10.95	tr|M7ZNI1|M7ZNI1_TRIUA	calcium-binding protein CML7 OS=Triticum urartu GN=TRIUR3_30313 PE=4 SV=1	TRIUA	5	1.35519	0.594519	1.34276	1.00925	1.83654	1.48594	0.583469	1.27057	1.1695	1.90546	0.554626	0.307288	1.87068	0.299226	1.03753	1.08643	0.982683	1.69044	0.642688	1.83654	0.409261	0.229869	1.64437	0.242103	0.672977	0.37325	0.227727	1.94089	0.190546	0.724436
316	4.86	5.13	10.04	5.792	3.475	tr|Q6KCK6|Q6KCK6_WHEAT	calcium-dependent protein kinase OS=Triticum aestivum GN=cdpk1 PE=2 SV=1	WHEAT	2	0.60256	0.422569	2.0893	0.285759	1.25892	0.772681	0.641802	2.0893	0.369828	1.61436	1.48594	0.489443	2.0893	0.711214	3.10456	1.28233	0.634032	2.10863	0.608135	2.67917	2.44343	0.259863	2.0893	1.1695	5.15229	1.90546	0.344427	2.10863	0.903649	3.98107
1116	2	2.02	6.203	2.444	2.444	tr|Q2LDZ3|Q2LDZ3_WHEAT	Calcium-dependent protein kinase OS=Triticum aestivum GN=CPK1B PE=2 SV=1	WHEAT	1	0.879022	0.817428	2.0893	0.420727	1.83654	1.77011	0.375644	2.0893	0.847227	3.7325	0.954993	0.946009	2.0893	0.457088	1.99526	1.99526	0.324603	2.0893	0.954993	4.16869	1.07647	0.868285	2.0893	0.515229	2.24905	0.534564	0.359526	2.0893	0.255859	1.11686
306	5.07	5.19	21.05	17.94	12.92	tr|M8B5W8|M8B5W8_AEGTA	Calmodulin-related protein OS=Aegilops tauschii GN=F775_28887 PE=4 SV=1	AEGTA	3	0.648634	0.288456	21.2814	0.042462	13.8038	1.2942	0.171278	2.37684	0.544503	3.19154	0.457088	0.188898	9.37562	0.0515229	4.28548	1.97697	0.110932	24.6604	0.0801678	27.7971	0.698232	0.437927	3.22107	0.214783	2.24905	0.349945	0.0916592	20.5116	0.0319154	7.17794
916	2	5.05	17.39	6.238	4.348	tr|M7ZHF0|M7ZHF0_TRIUA	Calnexin-like protein 1 OS=Triticum urartu GN=TRIUR3_21250 PE=4 SV=1	TRIUA	5	0.751623	0.678242	2.10863	0.359749	1.58489	1.1272	0.849905	2.10863	0.534564	2.35505	1.31826	0.696222	6.25173	0.210863	8.31764	1.47231	0.572942	2.80543	0.524808	4.20727	1.7378	0.478367	11.1686	0.155597	17.7011	1.15878	0.828095	3.90841	0.296483	4.61318
194	6.51	6.95	14.21	8.411	4.486	tr|M8BLA5|M8BLA5_AEGTA	Calnexin-like protein OS=Aegilops tauschii GN=F775_27230 PE=4 SV=1	AEGTA	7	0.870964	0.791139	2.0893	0.413047	1.8197	1.05682	0.903061	2.0893	0.505825	2.208	1.02802	0.937978	2.0893	0.49204	2.14783	1.20226	0.707979	2.0893	0.57544	2.51189	1.18032	0.737125	2.0893	0.564937	2.46604	0.972747	0.96456	2.0893	0.465586	2.03236
44	12.57	13.2	27.47	22.17	17.83	tr|Q5MCL9|Q5MCL9_WHEAT	Calreticulin-like protein OS=Triticum aestivum PE=2 SV=1	WHEAT	9	0.586138	0.0155754	1.27057	0.452898	0.744732	1.25892	0.476887	1.28233	0.981748	1.6293	0.824138	0.69691	1.2942	0.636796	1.0666	2.0893	0.135386	1.30617	1.59956	2.75423	1.39316	0.152679	1.20226	1.15878	1.69044	0.630957	0.784441	1.2942	0.487529	0.816582
620	2.91	3.02	4.608	1.962	0.8532	tr|M8CP45|M8CP45_AEGTA	Carbamoyl-phosphate synthase large chain OS=Aegilops tauschii GN=F775_32185 PE=4 SV=1	AEGTA	1	0.954993	0.882153	4.44631	0.214783	4.2462	6.72977	0.0832277	4.44631	1.51356	29.6483	0.847227	0.924074	2.65461	0.316228	2.24905	7.11213	0.0812497	4.44631	1.59956	31.0456	0.879022	0.957141	4.44631	0.197697	3.90841	0.114815	0.0326347	4.44631	0.0272898	0.510505
1323	1.31	1.63	7.731	2.494	1.496	tr|M8APL5|M8APL5_AEGTA	Carboxyl-terminal-processing protease OS=Aegilops tauschii GN=F775_33091 PE=4 SV=1	AEGTA	1	0.57544	0.398379	2.0893	0.275423	1.20226	0.57544	0.396685	2.0893	0.275423	1.20226	0.510505	0.33886	2.0893	0.244343	1.0666	0.990832	0.995042	2.0893	0.474242	2.07014	0.879022	0.806272	2.0893	0.420727	1.83654	0.879022	0.810794	2.0893	0.420727	1.83654
409	4.06	4.06	11.43	7.407	7.407	tr|M8A9J7|M8A9J7_TRIUA	Catalase isozyme 1 OS=Triticum urartu GN=TRIUR3_21127 PE=4 SV=1	TRIUA	3	0.737904	0.741579	20.3236	0.0461318	14.9969	0.794328	0.788349	6.48634	0.122462	5.15229	1.03753	0.806013	2.72898	0.380189	2.83139	1.0666	0.94632	4.13048	0.258226	4.40555	1.39316	0.592661	9.81748	0.141906	13.6773	1.28233	0.628708	2.35505	0.544503	3.04789
908	2	6.53	48.31	33.71	28.65	tr|M7ZW44|M7ZW44_TRIUA	Cationic peroxidase SPC4 OS=Triticum urartu GN=TRIUR3_06319 PE=4 SV=1	TRIUA	14	0.534564	0.358091	2.0893	0.253513	1.11686	0.608135	0.43183	2.0893	0.291072	1.27057	0.630957	0.453375	2.0893	0.301995	1.31826	1.13763	0.788299	2.0893	0.544503	2.37684	1.1695	0.742607	2.0893	0.559758	2.44343	1.02802	0.947584	2.0893	0.49204	2.14783
929	2	4	57.69	57.69	57.69	tr|M7ZL00|M7ZL00_TRIUA	CBS domain-containing protein CBSX3, mitochondrial OS=Triticum urartu GN=TRIUR3_26860 PE=4 SV=1	TRIUA	4	1.14815	0.926154	1.52757	0.751623	1.85353	4.09261	0.952963	4.48745	0.912011	18.197	1.09648	0.970887	1.45881	0.751623	1.59956	3.59749	0.97296	4.44631	0.809096	15.9956	0.946237	0.955029	1.94089	0.465586	1.83654	0.242103	0.982015	4.48745	0.0544503	1.08643
61	11.05	11.58	12.84	9.528	5.8	tr|M8CGS3|M8CGS3_AEGTA	Cell division control 48-E-like protein OS=Aegilops tauschii GN=F775_30540 PE=4 SV=1	AEGTA	6	0.954993	0.376416	1.49969	0.636796	1.43219	1.36773	0.97345	2.18776	0.625173	2.99226	1.05682	0.897637	1.21339	0.870964	1.28233	1.41906	0.363971	2.18776	0.648634	3.10456	1.09648	0.3308	1.40605	0.77983	1.5417	0.765597	0.923878	2.18776	0.349945	1.67494
71	10.59	10.74	15.15	9.639	9.639	tr|L0N608|L0N608_WHEAT	Cell wall invertase OS=Triticum aestivum GN=CWINV2SM PE=2 SV=1	WHEAT	5	1.43219	0.825655	1.94089	0.737904	2.77971	1.22462	0.837065	1.92309	0.636796	2.37684	0.895365	0.69226	1.70608	0.519996	1.52757	0.847227	0.987752	1.88799	0.448745	1.59956	0.613762	0.56818	1.94089	0.316228	1.19124	0.717794	0.575677	1.92309	0.37325	1.38038
301	5.21	5.4	18.03	15.57	13.93	tr|Q84VR8|Q84VR8_WHEAT	Chimeric SDH2-RPS14 protein OS=Triticum aestivum GN=sdh2-rps14 PE=4 SV=1	WHEAT	3	0.474242	0.321499	5.24808	0.0879023	2.48886	0.879022	0.815552	9.2045	0.0946237	8.09096	1.08643	0.872325	17.0608	0.0636796	17.5388	1.83654	0.372234	2.10863	0.870964	3.87258	2.26987	0.293624	26.0615	0.0870964	29.9226	1.23595	0.704118	20.7014	0.0597035	21.2814
578	3.32	3.4	11.53	5.241	5.241	tr|M7ZVX4|M7ZVX4_TRIUA	Chitin elicitor-binding protein OS=Triticum urartu GN=TRIUR3_13792 PE=4 SV=1	TRIUA	2	0.452898	0.393505	2.24905	0.165959	1.01859	0.369828	0.26859	4.48745	0.0809096	1.65959	9.72747	0.269202	4.52898	2.14783	40.1791	0.831764	0.562165	4.44631	0.187068	3.69828	17.0608	0.1712	4.52898	3.76704	60.256	23.9883	0.140721	4.52898	5.29664	72.4436
489	4	4.02	23.44	12.11	12.11	tr|Q8W429|Q8W429_WHEAT	Chitinase 1 OS=Triticum aestivum GN=Chi 1 PE=2 SV=1	WHEAT	4	0.772681	0.641973	2.0893	0.369828	1.61436	0.539511	0.362739	2.0893	0.255859	1.1272	1.69044	0.400557	2.0893	0.809096	3.56451	0.685488	0.522881	2.10863	0.328095	1.44544	2.1677	0.294642	2.0893	1.03753	4.57088	3.13329	0.209072	2.10863	1.48594	6.54636
1013	2	2.18	7.343	2.797	2.797	tr|Q5YL57|Q5YL57_WHEAT	Chloroplast-localized Ptr ToxA-binding protein1 OS=Triticum aestivum GN=TaThf1 PE=2 SV=1	WHEAT	1	1.49969	0.600135	4.40555	0.340408	6.66807	1.90546	0.551432	24.4343	0.077983	27.0396	0.946237	0.83215	4.36516	0.218776	4.13048	1.27057	0.921473	11.5878	0.109648	14.4544	0.625173	0.501225	2.10863	0.299226	1.31826	0.49204	0.463964	11.8032	0.0474242	5.80764
1175	2	2	11.61	11.61	11.61	tr|Q70DK1|Q70DK1_HORVD	Chopper chaperone OS=Hordeum vulgare var. distichum GN=cch PE=4 SV=1	HORVD	1	0.0660693	0.110295	3.16228	0.0212814	0.20893	1.08643	0.319406	3.19154	0.340408	3.37287	1.44544	0.724531	1.47231	0.981748	7.51623	13.4277	0.160144	2.75423	4.87529	36.6438	20.1372	0.102193	3.31131	6.08135	65.4636	1.21339	0.26263	3.31131	0.366438	5.54626
711	2.21	2.44	9.722	8.333	6.944	tr|M8CGW2|M8CGW2_AEGTA	cinnamyl alcohol dehydrogenase OS=Aegilops tauschii GN=F775_27916 PE=4 SV=1	AEGTA	2	1.30617	0.608637	2.0893	0.625173	2.72898	1	0.978864	2.0893	0.47863	2.0893	1.25892	0.651317	2.0893	0.60256	2.63027	0.758578	0.622969	2.10863	0.363078	1.59956	0.954993	0.939035	2.0893	0.457088	1.99526	1.24738	0.666956	2.10863	0.591562	2.60615
82	10.14	10.26	26.67	15.29	12.75	tr|N1QTA2|N1QTA2_AEGTA	Citrate synthase 4, mitochondrial OS=Aegilops tauschii GN=F775_06003 PE=4 SV=1	AEGTA	7	0.772681	0.406076	1.36773	0.570164	1.05682	0.586138	0.315292	1.36773	0.428549	0.801678	0.731139	0.612655	1.36773	0.539511	1	0.787046	0.452233	1.35519	0.580764	1.0666	1.02802	0.369247	1.35519	0.758578	1.39316	1.30617	0.225737	1.35519	0.963829	1.77011
559	3.51	3.7	13.61	6.903	6.903	tr|M0UG18|M0UG18_HORVD	Citrate synthase OS=Hordeum vulgare var. distichum PE=3 SV=1	HORVD	4	0.244343	0.17306	2.0893	0.115878	0.510505	0.0519996	0.0840434	2.0893	0.0246604	0.108643	0.244343	0.174082	2.10863	0.11695	0.515229	0.210863	0.158111	2.10863	0.100925	0.444631	1	0.985903	2.0893	0.47863	2.0893	4.69894	0.157263	2.10863	2.22844	9.81748
686	2.29	10.09	39.24	25.63	20.89	tr|C6ETB3|C6ETB3_WHEAT	Class III peroxidase OS=Triticum aestivum GN=Prx113-F PE=3 SV=1	WHEAT	15	0.824138	0.845432	9.2045	0.0895365	7.58578	0.698232	0.921286	21.4783	0.0428548	14.9969	1.33045	0.679264	6.85488	0.194089	9.12011	0.831764	0.921834	5.80764	0.143219	4.83059	1.58489	0.812364	22.6987	0.0698232	24.4343	1.88799	0.743092	24.2103	0.077983	27.0396
46	12.29	12.9	8.854	3.819	2.662	tr|M8AQF7|M8AQF7_AEGTA	Clathrin heavy chain 1 OS=Aegilops tauschii GN=F775_32796 PE=4 SV=1	AEGTA	6	2.03236	0.0531345	1.43219	1.41906	3.10456	3.01995	0.182317	1.92309	1.57036	6.98232	1.08643	0.706662	1.52757	0.711214	1.65959	1.48594	0.400216	1.85353	0.801678	3.22107	0.529663	0.195869	1.69044	0.301995	0.895365	0.356451	0.141096	1.90546	0.140605	0.679204
368	4.2	6.34	7.751	1.874	1.874	tr|M7YPQ2|M7YPQ2_TRIUA	Coatomer subunit alpha-3 OS=Triticum urartu GN=TRIUR3_10283 PE=4 SV=1	TRIUA	3	3.56451	0.077144	3.01995	1.18032	10.9648	1.0666	0.922509	1.24738	0.855067	1.33045	0.92045	0.788784	1.5417	0.591562	1.41906	0.296483	0.032037	3.01995	0.0954993	0.895365	0.258226	0.0313022	2.99226	0.0855067	0.772681	0.855067	0.721944	1.58489	0.534564	1.35519
533	3.69	4.4	10.81	3.027	1.297	tr|R7WBM2|R7WBM2_AEGTA	Coatomer subunit beta-2 OS=Aegilops tauschii GN=F775_20615 PE=4 SV=1	AEGTA	1	0.376704	0.22687	2.67917	0.140605	1.00925	26.3027	0.0630039	4.57088	5.7544	75.1623	0.534564	0.452722	4.44631	0.120226	2.37684	33.7287	0.0497989	4.44631	7.58578	82.4138	1.40605	0.369393	4.44631	0.316228	6.25173	0.0356451	0.0276651	4.52898	0.0127057	0.161436
448	4.01	4.01	11.11	11.11	11.11	tr|M8B2J5|M8B2J5_AEGTA	Copper chaperone for superoxide dismutase OS=Aegilops tauschii GN=F775_30722 PE=4 SV=1	AEGTA	3	1.04713	0.933305	1.44544	0.724436	1.51356	0.474242	0.313439	1.78649	0.263027	0.847227	0.809096	0.615161	1.72187	0.474242	1.39316	0.448745	0.329079	1.78649	0.246604	0.801678	0.772681	0.662733	1.49969	0.505825	1.15878	1.70608	0.449295	1.75388	0.972747	2.99226
687	2.29	2.29	31.67	15	15	tr|R7WAB1|R7WAB1_AEGTA	Cortical cell-delineating protein OS=Aegilops tauschii GN=F775_30914 PE=4 SV=1	AEGTA	2	0.0855067	0.172302	2.99226	0.0275423	0.255859	0.0895365	0.177204	3.01995	0.0291072	0.270396	1.72187	0.223115	2.75423	0.625173	5.29664	1.04713	0.933513	1.45881	0.717794	1.51356	22.08	0.0995976	3.04789	7.24436	61.9441	21.0863	0.101244	3.01995	6.98232	59.7035
198	6.47	6.53	34.59	28.57	14.29	tr|M8CEV9|M8CEV9_AEGTA	Cortical cell-delineating protein OS=Aegilops tauschii GN=F775_32845 PE=4 SV=1	AEGTA	7	1.51356	0.674668	1.36773	1.10662	2.05116	1.52757	0.259461	1.36773	1.11686	2.07014	1.19124	0.201911	1.24738	0.954993	1.52757	1.10662	0.177518	1.38038	0.801678	1.49969	0.787046	0.299892	1.35519	0.580764	1.0666	0.737904	0.0754357	1.36773	0.539511	1.00925
1570	6.47	6.53	34.59	28.57	14.29	tr|M8CEV9|M8CEV9_AEGTA	Cortical cell-delineating protein OS=Aegilops tauschii GN=F775_32845 PE=4 SV=1	AEGTA	7	1.51356	0.674668	1.36773	1.10662	2.05116	1.52757	0.259461	1.36773	1.11686	2.07014	1.19124	0.201911	1.24738	0.954993	1.52757	1.10662	0.177518	1.38038	0.801678	1.49969	0.787046	0.299892	1.35519	0.580764	1.0666	0.737904	0.0754357	1.36773	0.539511	1.00925
956	2	2.47	19.64	16.07	16.07	tr|M7ZAC0|M7ZAC0_TRIUA	Cortical cell-delineating protein OS=Triticum urartu GN=TRIUR3_23367 PE=4 SV=1	TRIUA	2	0.549541	0.374221	2.0893	0.263027	1.14815	0.666807	0.493951	2.0893	0.316228	1.39316	0.787046	0.660179	2.0893	0.376704	1.64437	1.19124	0.714382	2.0893	0.570164	2.51189	1.41906	0.53013	2.0893	0.679204	2.96483	1.1695	0.742455	2.0893	0.559758	2.44343
307	5.04	5.3	20.41	16.67	16.67	tr|O81987|O81987_HORVU	Cp31AHv protein OS=Hordeum vulgare PE=2 SV=1	HORVU	4	1.99526	0.926166	4.48745	0.444631	8.95365	0.92045	0.854632	2.75423	0.334195	2.53513	0.654636	0.310156	3.10456	0.210863	2.03236	0.457088	0.786292	4.48745	0.101859	2.05116	0.325087	0.327229	4.48745	0.0717794	1.45881	0.704693	0.280596	4.44631	0.158489	3.13329
273	5.83	5.84	34.57	16.46	13.99	tr|B5ACE0|B5ACE0_WHEAT	Cystatin (Fragment) OS=Triticum aestivum PE=2 SV=1	WHEAT	5	0.870964	0.62363	4.2462	0.205116	3.69828	1.21339	0.76243	4.44631	0.272898	5.39511	0.717794	0.500835	1.90546	0.376704	1.36773	1.38038	0.826329	3.83707	0.359749	5.29664	0.816582	0.799329	2.70396	0.301995	2.208	0.586138	0.653221	4.44631	0.131826	2.60615
774	2.08	2.21	12.74	5.42	5.42	tr|M8B0C2|M8B0C2_AEGTA	Cysteine proteinase 1 OS=Aegilops tauschii GN=F775_06312 PE=4 SV=1	AEGTA	1	0.963829	0.961626	2.0893	0.461318	2.01372	0.613762	0.433443	2.0893	0.291072	1.28233	1.10662	0.820701	2.0893	0.529663	2.33346	0.625173	0.449125	2.10863	0.299226	1.31826	1.13763	0.785845	2.0893	0.544503	2.37684	1.80302	0.369724	2.10863	0.855067	3.76704
697	2.26	2.32	23.94	9.859	9.155	tr|Q9FS06|Q9FS06_WHEAT	Cysteine proteinase inhibitor OS=Triticum aestivum GN=WC1 PE=2 SV=1	WHEAT	2	2.03236	0.0882017	2.70396	0.751623	5.54626	0.981748	0.568549	2.10863	0.465586	2.07014	0.772681	0.427794	1.58489	0.487529	1.22462	0.474242	0.0350755	2.72898	0.175388	1.2942	0.376704	0.0315	2.31206	0.161436	0.870964	0.77983	0.287464	2.67917	0.291072	2.0893
143	7.94	10.56	36.48	27.55	19.39	tr|M8AZ01|M8AZ01_AEGTA	Cysteine synthase, chloroplastic/chromoplastic OS=Aegilops tauschii GN=F775_27453 PE=4 SV=1	AEGTA	6	0.862979	0.392202	2.18776	0.394457	1.88799	0.751623	0.509911	2.18776	0.343558	1.64437	0.937562	0.736201	1.34276	0.698232	1.25892	0.862979	0.734462	1.69044	0.510505	1.45881	1.07647	0.315149	2.18776	0.49204	2.35505	1.23595	0.392897	2.03236	0.608135	2.51189
59	11.23	11.23	43.65	40.48	40.48	tr|R7W3W0|R7W3W0_AEGTA	Cytochrome b-c1 complex subunit 7 OS=Aegilops tauschii GN=F775_06102 PE=4 SV=1	AEGTA	9	0.855067	0.66792	1.13763	0.751623	0.972747	1.05682	0.823005	1.52757	0.691831	1.61436	0.60256	0.182446	1.2942	0.461318	0.77983	1.22462	0.530402	1.51356	0.809096	1.85353	0.698232	0.270143	1.36773	0.501187	0.954993	0.564937	0.152067	1.36773	0.405508	0.772681
355	4.32	4.44	20.09	10.68	8.547	tr|M0XIC3|M0XIC3_HORVD	Cytochrome b-c1 complex subunit Rieske, mitochondrial OS=Hordeum vulgare var. distichum PE=3 SV=1	HORVD	2	1.94089	0.336492	2.10863	0.92045	4.05509	1.1695	0.748252	2.0893	0.559758	2.44343	0.496592	0.329136	2.10863	0.237684	1.04713	0.597035	0.418629	2.0893	0.283139	1.24738	0.253513	0.17857	2.10863	0.121339	0.534564	0.42462	0.274221	2.0893	0.201372	0.887156
291	5.35	5.35	27.43	23.01	23.01	tr|M8BK26|M8BK26_AEGTA	Cytochrome c OS=Aegilops tauschii GN=F775_27451 PE=4 SV=1	AEGTA	9	1.8197	0.177359	1.23595	1.47231	2.31206	1.23595	0.780863	1.21339	1.01859	1.49969	0.539511	0.203536	1.09648	0.483059	0.591562	0.672977	0.226027	1.21339	0.554626	0.816582	0.293765	0.0596503	1.23595	0.222843	0.363078	0.432514	0.161026	1.22462	0.346737	0.529663
616	2.98	2.98	36.42	29.01	29.01	tr|M8CQP1|M8CQP1_AEGTA	Cytochrome c oxidase subunit 6B OS=Aegilops tauschii GN=F775_27142 PE=4 SV=1	AEGTA	2	0.501187	0.342698	24.4343	0.0356451	12.2462	8.55067	0.103597	32.8095	0.260615	56.4937	0.648634	0.491855	21.4783	0.0416869	13.9316	7.31139	0.0815318	31.3329	0.233346	52.9663	1.27057	0.63363	20.893	0.0608135	21.4783	0.11272	0.0336847	31.6228	0.0170608	3.56451
493	4	4	17.11	11.51	11.51	tr|M8AAU3|M8AAU3_TRIUA	Cytochrome c1-1, heme protein, mitochondrial OS=Triticum urartu GN=TRIUR3_23597 PE=4 SV=1	TRIUA	2	0.946237	0.638761	19.0546	0.0510505	18.0302	6.79204	0.884496	31.3329	0.21677	51.0505	0.879022	0.8369	2.24905	0.390841	1.97697	4.44631	0.72874	31.0456	0.143219	42.0727	0.928966	0.771377	19.2309	0.0505825	17.8649	0.12942	0.950126	31.3329	0.018197	4.05509
558	3.51	3.75	14.31	9.677	6.048	tr|Q6UQ06|Q6UQ06_TRIMO	Cytosolic glutathione reductase OS=Triticum monococcum GN=grc1 PE=2 SV=1	TRIMO	2	0.870964	0.798697	2.0893	0.416869	1.8197	0.83946	0.750523	2.10863	0.401791	1.77011	1.02802	0.933144	2.0893	0.49204	2.1677	0.954993	0.945342	2.0893	0.457088	1.99526	1.1695	0.74008	2.0893	0.559758	2.46604	1.21339	0.695402	2.0893	0.580764	2.53513
103	9.12	9.25	11.83	6.103	5.07	tr|N1QTF4|N1QTF4_AEGTA	DEAD-box ATP-dependent RNA helicase 37 OS=Aegilops tauschii GN=F775_25943 PE=4 SV=1	AEGTA	6	4.69894	0.337348	2.29087	2.05116	10.666	1.05682	0.798544	2.18776	0.483059	2.33346	1.0666	0.59396	1.47231	0.724436	1.59956	0.218776	0.367777	2.208	0.0990832	0.483059	0.233346	0.402607	2.26987	0.103753	0.529663	1	0.906506	2.18776	0.457088	2.18776
874	2.01	2.57	9.885	4.138	2.299	tr|M8CPE2|M8CPE2_AEGTA	DEAD-box ATP-dependent RNA helicase 38 OS=Aegilops tauschii GN=F775_28206 PE=4 SV=1	AEGTA	1	1.47231	0.496154	2.0893	0.704693	3.0761	1	0.984676	2.0893	0.47863	2.0893	1.07647	0.872175	2.0893	0.515229	2.24905	0.672977	0.503817	2.0893	0.322107	1.40605	0.724436	0.567112	2.0893	0.346737	1.51356	1.0666	0.88696	2.0893	0.510505	2.22844
142	7.96	8.8	13.55	6.545	5.936	tr|M7ZYI7|M7ZYI7_TRIUA	DEAD-box ATP-dependent RNA helicase 56 OS=Triticum urartu GN=TRIUR3_28067 PE=4 SV=1	TRIUA	5	1.7378	0.0854558	1.43219	1.21339	2.51189	5.49541	0.0248638	1.85353	2.96483	11.695	1.65959	0.154868	1.38038	1.20226	2.33346	3.69828	0.0940859	1.83654	2.01372	7.7983	0.946237	0.437683	1.39316	0.679204	1.31826	0.258226	0.0575297	1.85353	0.125893	0.47863
188	6.65	6.74	29.82	17.19	12.98	tr|Q5CAQ1|Q5CAQ1_TRIDB	Dehydrin OS=Triticum durum GN=dhn11 PE=2 SV=1	TRIDB	5	0.824138	0.913536	1.34276	0.613762	1.10662	4.32514	0.00964801	1.55597	2.77971	6.85488	0.448745	0.164714	1.27057	0.334195	0.570164	4.92039	0.00988315	1.55597	3.16228	8.01678	0.534564	0.151112	1.24738	0.428549	0.666807	0.120226	0.00182946	1.48594	0.0744732	0.178649
95	9.7	9.7	41.98	30.66	30.66	tr|C9EF64|C9EF64_WHEAT	Dehydroascorbate reductase OS=Triticum aestivum GN=DHAR PE=2 SV=1	WHEAT	8	1.03753	0.837404	1.75388	0.591562	1.8197	1.02802	0.309082	2.63027	0.390841	2.70396	1.27057	0.798954	2.03236	0.625173	2.58226	0.981748	0.276434	2.72898	0.359749	2.67917	1.21339	0.661679	1.94089	0.625173	2.35505	1.22462	0.361322	2.72898	0.448745	3.34195
645	2.64	2.83	8.316	4.574	4.574	tr|M7YHN3|M7YHN3_TRIUA	Delta-aminolevulinic acid dehydratase, chloroplastic OS=Triticum urartu GN=TRIUR3_33807 PE=4 SV=1	TRIUA	2	6.60694	0.129376	2.0893	3.16228	13.9316	87.9023	0.0416236	2.29087	38.3707	98.1748	1.64437	0.421639	2.10863	0.77983	3.43558	66.6807	0.0609089	2.55859	26.0615	97.2747	0.244343	0.17385	2.10863	0.11695	0.515229	0.0110662	0.0169632	2.29087	0.01	0.0253513
497	4	4	13.69	5.732	5.732	tr|Q0PCF4|Q0PCF4_HORVU	Deoxymugineic acid synthase1 OS=Hordeum vulgare GN=HvDMAS1 PE=2 SV=1	HORVU	2	0.420727	0.264702	1.87068	0.218776	0.787046	0.428549	0.275117	2.35505	0.175388	1.00925	1.2942	0.625725	1.41906	0.912011	1.83654	1	0.938634	1.57036	0.636796	1.57036	3.01995	0.209295	1.48594	2.03236	4.7863	2.99226	0.215907	2.14783	1.39316	6.72977
500	4	4	26.8	20.1	20.1	tr|M8C0X2|M8C0X2_AEGTA	Deoxyuridine 5'-triphosphate nucleotidohydrolase OS=Aegilops tauschii GN=F775_12574 PE=4 SV=1	AEGTA	2	0.758578	0.621331	2.0893	0.363078	1.58489	0.691831	0.527327	2.0893	0.331131	1.44544	0.990832	0.999593	2.0893	0.474242	2.07014	0.903649	0.849393	2.0893	0.432514	1.88799	1.2942	0.621611	2.0893	0.619441	2.70396	1.41906	0.527549	2.0893	0.679204	2.96483
324	4.74	4.82	16.93	9.562	7.769	tr|M0UGZ2|M0UGZ2_HORVD	Dihydrolipoyl dehydrogenase OS=Hordeum vulgare var. distichum PE=3 SV=1	HORVD	5	1.09648	0.428295	1.65959	0.660694	1.83654	1.38038	0.275425	1.44544	0.954993	1.99526	1.36773	0.379305	1.69044	0.809096	2.31206	1.23595	0.529877	2.18776	0.564937	2.70396	1.23595	0.862238	2.18776	0.564937	2.70396	0.981748	0.615301	1.23595	0.794328	1.21339
674	2.43	2.49	9.524	6.476	2.286	tr|M8A8Q5|M8A8Q5_TRIUA	Dihydrolipoyl dehydrogenase OS=Triticum urartu GN=TRIUR3_11383 PE=4 SV=1	TRIUA	1	1.00925	0.951465	1.72187	0.586138	1.7378	6.54636	0.381502	4.44631	1.47231	29.1072	0.765597	0.571899	3.31131	0.231207	2.53513	6.85488	0.366566	4.44631	1.5417	30.1995	0.751623	0.602785	4.32514	0.17378	3.25087	0.121339	0.265175	4.44631	0.0283139	0.539511
224	6.15	6.44	20.05	7.925	6.76	tr|M8C400|M8C400_AEGTA	Dihydrolipoyllysine-residue acetyltransferase component 1 of pyruvate dehydrogenase complex, mitochondrial OS=Aegilops tauschii GN=F775_31429 PE=4 SV=1	AEGTA	3	1.08643	0.982408	1.45881	0.744732	1.58489	1.05682	0.730788	1.47231	0.717794	1.57036	1.35519	0.603958	1.36773	0.990832	1.92309	0.963829	0.745572	1.48594	0.654636	1.43219	1.23595	0.592488	1.45881	0.847227	1.83654	1.27057	0.451005	1.47231	0.862979	1.88799
800	2.05	2.83	10.56	3.279	1.457	tr|M8CKQ8|M8CKQ8_AEGTA	Dihydrolipoyllysine-residue acetyltransferase component 3 of pyruvate dehydrogenase complex, mitochondrial OS=Aegilops tauschii GN=F775_25870 PE=4 SV=1	AEGTA	2	0.648634	0.608671	22.2843	0.0413047	14.4544	0.444631	0.363374	25.5859	0.0331131	11.3763	0.903649	0.959404	4.52898	0.197697	4.09261	0.672977	0.550949	2.0893	0.319154	1.40605	1.38038	0.636625	17.8649	0.0772681	19.4089	2.03236	0.375594	9.90832	0.205116	19.4089
642	2.68	2.75	16.79	13.87	13.87	tr|N1R599|N1R599_AEGTA	Dihydroneopterin aldolase OS=Aegilops tauschii GN=F775_19360 PE=4 SV=1	AEGTA	2	0.903649	0.785176	2.03236	0.444631	1.83654	1.14815	0.590865	4.32514	0.265461	4.96592	0.660694	0.349976	1.38038	0.47863	0.912011	1.27057	0.469833	2.29087	0.554626	2.91072	0.731139	0.421937	2.14783	0.340408	1.57036	0.570164	0.253163	4.44631	0.128233	2.53513
535	3.67	3.69	10.45	6.592	5.627	tr|N1R1B8|N1R1B8_AEGTA	Dihydroxy-acid dehydratase OS=Aegilops tauschii GN=F775_31094 PE=4 SV=1	AEGTA	2	1.35519	0.270369	2.18776	0.619441	2.96483	1.21339	0.289612	2.18776	0.554626	2.65461	1.24738	0.339161	1.95885	0.636796	2.44343	0.887156	0.894701	2.18776	0.405508	1.94089	0.912011	0.697071	2.0893	0.436516	1.90546	1.01859	0.786571	1.5417	0.660694	1.57036
1274	1.55	1.57	8.025	5.556	5.556	tr|M8AQX3|M8AQX3_AEGTA	DNA polymerase delta subunit 4 OS=Aegilops tauschii GN=F775_08495 PE=4 SV=1	AEGTA	1	2.26987	0.280348	2.0893	1.08643	4.7863	0.824138	0.724327	2.0893	0.394457	1.72187	1.15878	0.762121	2.0893	0.554626	2.42103	0.359749	0.235038	2.10863	0.172187	0.758578	0.501187	0.333658	2.10863	0.239883	1.05682	1.38038	0.549894	2.0893	0.660694	2.88403
318	4.85	4.95	20.09	17.97	13.24	tr|M8BYQ5|M8BYQ5_AEGTA	DNA repair protein RAD23 OS=Aegilops tauschii GN=F775_31306 PE=4 SV=1	AEGTA	7	0.972747	0.0356394	2.0893	0.465586	2.03236	0.990832	0.0349694	2.0893	0.474242	2.07014	1.22462	0.318331	3.87258	0.316228	4.74242	1.00925	0.789858	2.0893	0.483059	2.10863	1.24738	0.090407	2.70396	0.461318	3.37287	1.22462	0.0862378	2.10863	0.580764	2.55859
526	3.8	4.51	14.5	5.344	3.817	tr|R7W1Y2|R7W1Y2_AEGTA	DNA repair protein RAD23-1 OS=Aegilops tauschii GN=F775_11683 PE=4 SV=1	AEGTA	2	0.724436	0.594293	8.16582	0.0895365	5.91562	0.672977	0.668626	21.8776	0.0420727	14.7231	1.05682	0.65979	2.0893	0.505825	2.208	0.912011	0.89461	3.76704	0.242103	3.43558	1.44544	0.409931	7.37904	0.195884	10.666	1.55597	0.451549	21.8776	0.0711213	23.5505
585	3.27	3.41	10.19	2.617	2.617	tr|M8BVI1|M8BVI1_AEGTA	DNA replication licensing factor mcm5 OS=Aegilops tauschii GN=F775_29068 PE=4 SV=1	AEGTA	2	0.954993	0.639758	2.44343	0.0325087	2.33346	0.0717794	0.233295	31.9154	0.0143219	2.29087	99.0832	0.664383	1	99.0832	99.0832	0.0679204	0.298981	31.9154	0.0136773	2.1677	99.0832	0.437809	1	99.0832	99.0832	99.0832	0.193522	1	99.0832	99.0832
865	2.02	2.3	17.99	11.51	7.914	tr|M7ZZ99|M7ZZ99_TRIUA	DNA-directed RNA polymerase II subunit rpb4 OS=Triticum urartu GN=TRIUR3_21893 PE=4 SV=1	TRIUA	1	0.0110662	0.0172706	2.29087	0.01	0.0253513	0.990832	1	2.0893	0.474242	2.07014	0.0110662	0.0172076	2.29087	0.01	0.0253513	87.9023	0.0476964	2.29087	38.3707	98.1748	0.937562	0.914497	2.0893	0.448745	1.95885	0.0110662	0.0172076	2.29087	0.01	0.0253513
1131	2	2.01	6.14	6.14	6.14	tr|N1QSI6|N1QSI6_AEGTA	DNA-directed RNA polymerase II subunit RPB9 OS=Aegilops tauschii GN=F775_30867 PE=4 SV=1	AEGTA	1	0.654636	0.479332	2.0893	0.313329	1.36773	0.731139	0.584208	2.10863	0.349945	1.5417	0.816582	0.708609	2.0893	0.390841	1.70608	1.11686	0.813293	2.0893	0.534564	2.33346	1.23595	0.668017	2.0893	0.591562	2.58226	1.10662	0.830611	2.0893	0.529663	2.31206
434	4.02	4.89	12.12	3.358	2.044	tr|M8CDA0|M8CDA0_AEGTA	DnaJ homolog subfamily C member 2 OS=Aegilops tauschii GN=F775_10551 PE=4 SV=1	AEGTA	2	0.642688	0.4678	2.0893	0.30761	1.34276	2.70396	0.236767	2.10863	1.28233	5.64937	0.903649	0.856926	2.0893	0.432514	1.88799	4.16869	0.169341	2.0893	1.99526	8.70964	1.39316	0.541283	2.0893	0.666807	2.91072	0.331131	0.218934	2.10863	0.158489	0.698232
562	3.49	3.49	10.4	8	6.4	tr|M8AUA2|M8AUA2_TRIUA	Dr1-associated corepressor-like protein OS=Triticum urartu GN=TRIUR3_34926 PE=4 SV=1	TRIUA	2	1.15878	0.755925	2.0893	0.554626	2.42103	0.879022	0.813241	2.0893	0.420727	1.83654	1.38038	0.551693	2.0893	0.660694	2.88403	0.751623	0.608887	2.0893	0.359749	1.57036	1.18032	0.732849	2.0893	0.564937	2.46604	1.55597	0.455227	2.0893	0.744732	3.25087
594	3.16	3.31	8.193	4.202	1.891	tr|N1R4E2|N1R4E2_AEGTA	Dynamin-2B OS=Aegilops tauschii GN=F775_07109 PE=4 SV=1	AEGTA	2	0.83946	0.00347972	3.19154	0.263027	2.67917	1.00925	0.00536798	4.44631	0.226986	4.48745	1.24738	0.46321	1.38038	0.903649	1.72187	1.19124	0.0802374	2.01372	0.591562	2.39883	1.47231	0.0205117	4.20727	0.349945	6.19441	1.22462	0.0706364	4.44631	0.275423	5.44503
182	6.72	6.76	13.26	6.711	5.201	tr|N1QZ85|N1QZ85_AEGTA	Dynamin-related protein 1C OS=Aegilops tauschii GN=F775_30654 PE=4 SV=1	AEGTA	3	0.912011	0.773914	1.58489	0.570164	1.44544	1.83654	0.30851	4.44631	0.413047	8.16582	1.18032	0.809046	1.77011	0.666807	2.10863	1.99526	0.264138	4.44631	0.448745	8.95365	1.2942	0.619765	1.85353	0.698232	2.39883	0.636796	0.357389	4.44631	0.143219	2.83139
730	2.15	2.65	7.593	4.074	1.852	tr|M8B8W9|M8B8W9_AEGTA	E3 ubiquitin-protein ligase CHFR OS=Aegilops tauschii GN=F775_19089 PE=4 SV=1	AEGTA	1	0.337287	0.341525	1.72187	0.195884	0.580764	99.0832	0.805801	1	99.0832	99.0832	0.549541	0.680058	3.34195	0.165959	1.83654	99.0832	0.295604	1	99.0832	99.0832	1.61436	0.460618	3.10456	0.519996	5.01187	0.226986	0.54618	4.44631	0.0510505	1.00925
785	2.06	4.67	6.012	1.908	1.387	tr|M7ZH92|M7ZH92_TRIUA	E3 ubiquitin-protein ligase UPL3 OS=Triticum urartu GN=TRIUR3_15663 PE=4 SV=1	TRIUA	2	0.619441	0.445117	2.10863	0.296483	1.30617	0.436516	0.283018	2.0893	0.207014	0.912011	1.04713	0.911497	2.0893	0.501187	2.18776	0.691831	0.529968	2.10863	0.331131	1.45881	1.67494	0.410632	2.10863	0.794328	3.49945	2.37684	0.267394	2.0893	1.13763	5.01187
1067	2	2.06	10.19	4.369	4.369	tr|M7YNM4|M7YNM4_TRIUA	Early nodulin-like protein 2 OS=Triticum urartu GN=TRIUR3_16942 PE=4 SV=1	TRIUA	2	0.787046	0.673147	2.0893	0.37325	1.64437	0.92045	0.68513	7.94328	0.115878	7.31139	1	0.759166	10.7647	0.0928966	10.7647	1.15878	0.984374	9.28966	0.124738	10.8643	1.25892	0.895021	12.5892	0.1	15.417	1.07647	0.910286	2.10863	0.510505	2.24905
1268	1.57	1.57	5.605	2.655	2.655	tr|M7YF17|M7YF17_TRIUA	Elicitor-responsive protein 3 OS=Triticum urartu GN=TRIUR3_24257 PE=4 SV=1	TRIUA	1	1.88799	0.411103	7.11213	0.265461	13.3045	3.56451	0.286438	30.479	0.11695	37.6704	1.25892	0.679977	2.0893	0.60256	2.65461	1.88799	0.593025	24.2103	0.077983	27.0396	0.660694	0.579365	11.3763	0.0597035	7.51623	0.349945	0.370319	27.7971	0.0291072	9.72747
544	3.59	5.8	18.14	12.83	12.83	tr|Q9M3U8|Q9M3U8_HORVU	elongation factor 1 beta OS=Hordeum vulgare GN=eEF1Bbeta 25 PE=2 SV=1	HORVU	6	1.22462	0.825017	5.97035	0.205116	7.37904	1.09648	0.602245	2.0893	0.524808	2.29087	0.879022	0.861997	7.17794	0.122462	6.30957	0.887156	0.73656	6.98232	0.127057	6.19441	0.711214	0.960728	21.4783	0.0432514	15.2757	0.794328	0.704357	6.19441	0.128233	4.92039
35	13.84	13.84	30.2	22.22	22.22	tr|M8AVR5|M8AVR5_TRIUA	Elongation factor 1-alpha OS=Triticum urartu GN=TRIUR3_09360 PE=4 SV=1	TRIUA	14	1.43219	0.0910003	1.35519	1.05682	1.95885	1.23595	0.07713	1.41906	0.870964	1.75388	1.24738	0.434979	1.30617	0.954993	1.69044	0.855067	0.545352	1.41906	0.60256	1.21339	0.862979	0.216774	1.41906	0.613762	1.22462	1	0.197682	1.41906	0.704693	1.43219
127	8.13	8.42	41	28	26	tr|M8AX39|M8AX39_AEGTA	Elongation factor 1-beta OS=Aegilops tauschii GN=F775_30287 PE=4 SV=1	AEGTA	15	1.35519	0.421219	1.36773	0.990832	1.85353	1.67494	0.0337543	1.43219	1.1695	2.58226	0.724436	0.276555	1.28233	0.554626	0.928966	1.27057	0.0500471	1.44544	0.879022	1.95885	0.519996	0.13083	1.36773	0.376704	0.711214	0.428549	0.0210322	1.45881	0.275423	0.625173
83	10.11	10.22	26.15	16.71	14.29	tr|M8A775|M8A775_TRIUA	Elongation factor 1-gamma 2 OS=Triticum urartu GN=TRIUR3_12204 PE=4 SV=1	TRIUA	5	1.25892	0.669067	1.30617	0.963829	1.65959	1.52757	0.14621	1.43219	1.0666	2.208	0.972747	0.767562	1.35519	0.717794	1.31826	1.20226	0.429242	1.45881	0.824138	1.7378	0.765597	0.891283	1.39316	0.544503	1.0666	0.630957	0.202225	1.45881	0.432514	0.92045
25	16.89	16.89	21.41	14.24	11.23	tr|M8A571|M8A571_TRIUA	Elongation factor 2 OS=Triticum urartu GN=TRIUR3_23222 PE=4 SV=1	TRIUA	12	1.23595	0.133028	1.2942	0.954993	1.59956	6.54636	0.0970398	2.05116	3.19154	11.5878	1.1695	0.232076	1.14815	1.01859	1.34276	5.15229	0.135713	1.99526	2.58226	9.0365	0.928966	0.683048	1.24738	0.758578	1.15878	0.177011	0.166543	2.01372	0.100925	0.356451
387	4.11	4.29	19.44	10.07	10.07	tr|O81958|O81958_HORVU	Endonuclease OS=Hordeum vulgare PE=2 SV=1	HORVU	4	0.679204	0.59884	1.75388	0.383707	1.19124	0.704693	0.91301	2.65461	0.263027	1.87068	0.591562	0.51382	1.87068	0.313329	1.10662	1.02802	0.659797	1.61436	0.636796	1.67494	0.862979	0.857187	1.23595	0.691831	1.0666	0.824138	0.562759	1.48594	0.559758	1.22462
96	9.39	9.73	13.34	5.646	4.01	tr|R7WC71|R7WC71_AEGTA	Endoplasmin-like protein OS=Aegilops tauschii GN=F775_06905 PE=4 SV=1	AEGTA	4	1.02802	0.907516	1.21339	0.847227	1.24738	1.13763	0.806976	1.5417	0.737904	1.75388	0.92045	0.366609	1.23595	0.744732	1.13763	1.09648	0.900172	1.59956	0.685488	1.75388	0.887156	0.376563	1.28233	0.691831	1.13763	0.801678	0.414319	1.61436	0.496592	1.2942
561	3.49	14.2	22.69	18.46	18.46	tr|M7ZLY3|M7ZLY3_TRIUA	Enolase 2 OS=Triticum urartu GN=TRIUR3_10258 PE=4 SV=1	TRIUA	12	0.972747	0.981071	18.8799	0.0519996	18.3654	7.17794	0.183001	31.3329	0.229087	52.4808	0.524808	0.334702	23.9883	0.0366438	12.5892	5.10505	0.181492	31.0456	0.164437	44.8745	0.529663	0.339533	10.2802	0.0529663	5.44503	0.122462	0.0376907	31.3329	0.0177011	3.83707
6	25.78	25.85	41.93	37	37	tr|M4QAZ4|M4QAZ4_WHEAT	Enolase OS=Triticum aestivum PE=2 SV=1	WHEAT	20	0.937562	0.876094	1.18032	0.794328	1.10662	1.47231	0.291517	2.18776	0.672977	3.22107	0.963829	0.695005	1.36773	0.704693	1.31826	1.55597	0.275473	2.18776	0.711214	3.40408	1.01859	0.589933	1.21339	0.83946	1.23595	0.648634	0.402391	2.10863	0.30761	1.36773
53	11.73	13.08	14.37	9.214	8.108	tr|M8C6D4|M8C6D4_AEGTA	Eukaryotic initiation factor iso-4F subunit p82-34 OS=Aegilops tauschii GN=F775_14599 PE=4 SV=1	AEGTA	7	1.38038	0.310714	1.35519	1.01859	1.94089	1.33045	0.678398	1.35519	0.981748	1.83654	1.33045	0.271328	1.35519	0.981748	1.92309	0.954993	0.401689	1.31826	0.717794	1.25892	0.928966	0.852714	1.35519	0.679204	1.25892	1	0.435937	1.31826	0.758578	1.34276
403	4.07	4.21	10.07	5.263	5.263	tr|M8AK34|M8AK34_AEGTA	Eukaryotic peptide chain release factor subunit 1-3 OS=Aegilops tauschii GN=F775_27894 PE=4 SV=1	AEGTA	2	0.691831	0.530738	2.10863	0.331131	1.45881	1.5417	0.459888	2.0893	0.737904	3.22107	1.13763	0.785461	2.0893	0.544503	2.37684	2.208	0.289847	2.0893	1.05682	4.61318	1.61436	0.42753	2.0893	0.772681	3.40408	0.731139	0.576581	2.0893	0.349945	1.52757
613	2.99	3.05	11.65	2.966	1.483	tr|M8CIY9|M8CIY9_AEGTA	Eukaryotic translation initiation factor 2 subunit alpha OS=Aegilops tauschii GN=F775_28316 PE=4 SV=1	AEGTA	1	0.954993	0.847641	1.28233	0.751623	1.22462	1.44544	0.0750474	1.95885	0.737904	2.85759	1.07647	0.944032	1.2942	0.831764	1.38038	1.48594	0.0729582	1.95885	0.758578	2.96483	1.10662	0.795849	1.41906	0.77983	1.58489	0.737904	0.0316144	1.95885	0.37325	1.44544
161	7.43	7.44	25.69	20.18	20.18	tr|M0XR05|M0XR05_HORVD	Eukaryotic translation initiation factor 3 subunit E OS=Hordeum vulgare var. distichum PE=3 SV=1	HORVD	5	1.10662	0.823864	2.0893	0.529663	2.31206	0.390841	0.254138	2.10863	0.187068	0.824138	0.765597	0.624271	2.0893	0.363078	1.59956	0.349945	0.229362	2.10863	0.167494	0.737904	0.679204	0.515053	2.10863	0.325087	1.43219	1.92309	0.338395	2.0893	0.92045	4.05509
522	3.85	3.92	9.343	6.574	6.574	tr|M8D1J9|M8D1J9_AEGTA	Eukaryotic translation initiation factor 3 subunit G OS=Aegilops tauschii GN=F775_30690 PE=4 SV=1	AEGTA	2	0.963829	0.777945	1.69044	0.570164	1.6293	1.2942	0.691136	1.48594	0.870964	1.92309	1.03753	0.386039	1.6293	0.636796	1.69044	1.33045	0.536704	1.61436	0.824138	2.14783	1.0666	0.322003	2.42103	0.440555	2.58226	0.794328	0.528359	2.44343	0.325087	1.94089
433	4.03	4.04	14.87	8.163	8.163	tr|M7Z013|M7Z013_TRIUA	Eukaryotic translation initiation factor 3 subunit H OS=Triticum urartu GN=TRIUR3_26974 PE=4 SV=1	TRIUA	2	9.72747	0.109058	2.37684	4.09261	43.2514	2.53513	0.251876	2.10863	1.20226	5.34564	3.40408	0.197139	2.12814	1.59956	7.24436	0.255859	0.182818	2.26987	0.0613762	0.580764	0.340408	0.229333	2.22844	0.0887156	0.758578	1.33045	0.598074	2.10863	0.630957	2.77971
1061	2	2.07	10.53	3.828	3.828	tr|M8BVJ3|M8BVJ3_AEGTA	Eukaryotic translation initiation factor 3 subunit K OS=Aegilops tauschii GN=F775_32136 PE=4 SV=1	AEGTA	1	1.03753	0.925039	2.0893	0.496592	2.1677	1.03753	0.926179	2.0893	0.496592	2.1677	1.09648	0.845234	2.0893	0.524808	2.29087	0.990832	0.998844	2.0893	0.474242	2.07014	1.04713	0.917879	2.0893	0.501187	2.18776	1.04713	0.916743	2.0893	0.501187	2.18776
408	4.06	4.11	10.25	6.452	6.452	tr|Q9AUJ7|Q9AUJ7_WHEAT	Eukaryotic translation initiation factor 4B OS=Triticum aestivum GN=eIF4B PE=4 SV=1	WHEAT	3	1.43219	0.062641	2.18776	0.654636	3.13329	1.09648	0.0437364	1.92309	0.570164	2.10863	0.862979	0.490687	1.44544	0.597035	1.24738	0.758578	0.0393258	2.18776	0.346737	1.65959	0.597035	0.0456732	2.18776	0.272898	1.30617	0.77983	0.265926	2.18776	0.356451	1.70608
665	2.53	3.45	7.352	2.527	0.919	tr|N1QZ68|N1QZ68_AEGTA	Eukaryotic translation initiation factor 4G OS=Aegilops tauschii GN=F775_06576 PE=4 SV=1	AEGTA	1	1.25892	0.648567	2.0893	0.60256	2.63027	1.01859	0.962562	2.10863	0.483059	2.12814	0.879022	0.809035	2.0893	0.420727	1.83654	0.794328	0.676456	2.10863	0.380189	1.67494	0.691831	0.524721	2.0893	0.328095	1.44544	0.855067	0.775417	2.0893	0.409261	1.78649
557	3.52	4.41	15.97	15.97	15.97	tr|M8BVG7|M8BVG7_AEGTA	Eukaryotic translation initiation factor 5A OS=Aegilops tauschii GN=F775_31265 PE=4 SV=1	AEGTA	6	2.01372	0.357594	24.8886	0.0809096	28.0543	2.93765	0.262361	23.5505	0.124738	32.2107	1.2942	0.638186	2.0893	0.619441	2.72898	1.44544	0.611817	21.8776	0.0660693	23.1206	0.636796	0.516197	22.2843	0.0405509	14.1906	0.432514	0.347055	16.293	0.0394457	7.04693
99	9.21	9.21	38.51	38.51	38.51	tr|Q3S4I1|Q3S4I1_WHEAT	Eukaryotic translation initiation factor 5A1 OS=Triticum aestivum PE=4 SV=1	WHEAT	10	0.758578	0.442655	2.58226	0.288403	1.95885	1.52757	0.267419	4.44631	0.343558	6.79204	1.55597	0.283002	3.90841	0.398107	7.44732	1.99526	0.13206	4.36516	0.457088	8.70964	2.07014	0.138085	4.52898	0.457088	10.0925	1.02802	0.952385	4.44631	0.231207	4.83059
1139	2	2	17.92	17.92	10.98	tr|R7W3V9|R7W3V9_AEGTA	Eukaryotic translation initiation factor 5A-4 OS=Aegilops tauschii GN=F775_27901 PE=4 SV=1	AEGTA	2	1.51356	0.478842	2.208	0.685488	3.37287	1.09648	0.765496	6.85488	0.159956	7.51623	0.580764	0.431673	2.10863	0.277971	1.22462	0.717794	0.618606	3.0761	0.231207	2.208	0.380189	0.260058	2.10863	0.18197	0.801678	0.529663	0.350761	4.83059	0.108643	2.55859
858	2.03	2.03	15.87	9.524	9.524	tr|M7XL63|M7XL63_TRIUA	Expansin-A25 OS=Triticum urartu GN=TRIUR3_29800 PE=4 SV=1	TRIUA	1	1.65959	0.348406	9.81748	0.169044	16.1436	0.946237	0.45394	6.08135	0.155597	5.7544	0.855067	0.878234	6.0256	0.141906	5.15229	0.564937	0.218567	2.10863	0.270396	1.19124	0.519996	0.384888	23.9883	0.0363078	12.4738	0.895365	0.405895	19.5884	0.0496592	17.5388
593	3.17	3.61	6.09	3.41	2.801	tr|M8A6Y9|M8A6Y9_TRIUA	Exportin-2 OS=Triticum urartu GN=TRIUR3_13266 PE=4 SV=1	TRIUA	2	0.744732	0.596485	2.0893	0.356451	1.55597	1.1695	0.746697	2.0893	0.559758	2.44343	1.2942	0.62383	2.10863	0.613762	2.70396	1.55597	0.454203	2.0893	0.744732	3.25087	1.72187	0.393608	2.0893	0.824138	3.59749	1.09648	0.843722	2.0893	0.524808	2.29087
108	8.73	8.8	16.89	14.44	12.89	tr|R7WCF8|R7WCF8_AEGTA	FAM10 family protein OS=Aegilops tauschii GN=F775_09249 PE=4 SV=1	AEGTA	7	0.787046	0.130992	1.43219	0.544503	1.1272	0.895365	0.725496	1.59956	0.554626	1.43219	0.704693	0.199369	1.25892	0.554626	0.887156	1.1272	0.424799	1.59956	0.704693	1.8197	0.887156	0.921465	1.59956	0.559758	1.41906	0.77983	0.319569	1.61436	0.483059	1.25892
129	8.09	8.24	10.07	8.112	7.552	tr|M8C5I4|M8C5I4_AEGTA	Far upstream element-binding protein 2 OS=Aegilops tauschii GN=F775_28009 PE=4 SV=1	AEGTA	5	1.47231	0.730119	1.39316	1.05682	1.99526	0.937562	0.672877	1.36773	0.619441	1.28233	0.731139	0.743035	1.34276	0.440555	0.981748	0.636796	0.928289	1.38038	0.432514	0.879022	0.474242	0.984596	1.47231	0.296483	0.698232	0.787046	0.91312	1.35519	0.580764	1.0666
481	4	4.07	17.96	12.24	12.24	tr|Q06I92|Q06I92_WHEAT	Fasciclin-like protein FLA14 OS=Triticum aestivum PE=2 SV=1	WHEAT	7	1.1695	0.748685	2.0893	0.559758	2.44343	2.72898	0.234821	2.10863	1.2942	5.70164	1.31826	0.601453	2.0893	0.630957	2.75423	2.31206	0.274867	2.0893	1.10662	4.87529	1.11686	0.810707	2.0893	0.534564	2.33346	0.47863	0.313483	2.0893	0.226986	1
269	5.85	6.2	19.03	9.689	9.689	tr|Q06I91|Q06I91_WHEAT	Fasciclin-like protein FLA15 OS=Triticum aestivum PE=1 SV=1	WHEAT	3	0.981748	0.989106	2.0893	0.469894	2.05116	1.1695	0.749217	2.0893	0.559758	2.44343	1.13763	0.780837	2.0893	0.544503	2.37684	1.1695	0.739983	2.0893	0.559758	2.44343	1.14815	0.771236	2.0893	0.549541	2.39883	0.972747	0.963677	2.0893	0.465586	2.03236
980	2	2.31	8.478	5.217	4.348	tr|Q06I80|Q06I80_WHEAT	Fasciclin-like protein FLA26 OS=Triticum aestivum PE=2 SV=1	WHEAT	1	2.93765	0.220424	2.10863	1.39316	6.13762	0.260615	0.181635	2.10863	0.124738	0.549541	1.25892	0.646655	2.0893	0.60256	2.65461	0.0879023	0.102109	2.10863	0.0420727	0.185353	0.428549	0.276955	2.0893	0.203236	0.895365	4.7863	0.154866	2.0893	2.29087	10.0925
160	7.49	7.58	25	17.42	17.42	tr|Q06I97|Q06I97_WHEAT	Fasciclin-like protein FLA9 OS=Triticum aestivum PE=1 SV=1	WHEAT	5	0.847227	0.314077	1.1695	0.724436	0.990832	1.05682	0.0512888	1.39316	0.758578	1.45881	0.794328	0.263762	1.18032	0.666807	0.937562	1.22462	0.0306798	1.38038	0.887156	1.70608	0.92045	0.856187	1.19124	0.77983	1.09648	0.744732	0.0286289	1.39316	0.534564	1.03753
457	4	4.36	12.8	7.583	7.583	tr|F6IB54|F6IB54_WHEAT	feruloyl transferase OS=Triticum aestivum GN=bahd3 PE=2 SV=1	WHEAT	3	1.57036	0.581096	1.58489	0.990832	2.65461	1.67494	0.843962	1.5417	1.08643	2.67917	1.49969	0.424478	1.43219	1.04713	2.29087	1.05682	0.492745	1.5417	0.685488	1.61436	0.92045	0.706	1.57036	0.534564	1.44544	0.887156	0.370305	1.51356	0.580764	1.34276
1145	2	2	17.31	8.974	8.974	tr|M8BIE1|M8BIE1_AEGTA	FK506-binding protein 2-2 OS=Aegilops tauschii GN=F775_27586 PE=4 SV=1	AEGTA	2	1.04713	0.90964	5.39511	0.194089	5.70164	0.534564	0.378804	10.8643	0.0515229	5.80764	1.59956	0.487987	12.2462	0.130617	18.0302	0.501187	0.352015	2.0893	0.237684	1.04713	1.51356	0.535036	2.26987	0.666807	3.43558	2.99226	0.24085	2.10863	1.41906	6.30957
954	2	2.5	10.38	4.717	3.145	tr|Q0H3G8|Q0H3G8_WHEAT	Flavanone 3-hydroxylase (Fragment) OS=Triticum aestivum PE=2 SV=1	WHEAT	1	1.5417	0.462407	2.0893	0.737904	3.22107	0.879022	0.815476	2.0893	0.420727	1.83654	1.20226	0.710019	2.0893	0.57544	2.51189	0.564937	0.389777	2.10863	0.270396	1.19124	0.772681	0.63946	2.0893	0.369828	1.61436	1.34276	0.57509	2.0893	0.642688	2.83139
1185	2	2	6.952	6.952	6.952	tr|M7Z3W9|M7Z3W9_TRIUA	Frataxin, mitochondrial OS=Triticum urartu GN=TRIUR3_11690 PE=4 SV=1	TRIUA	2	28.5759	0.170721	2.91072	9.81748	70.4693	0.809096	0.601102	1.8197	0.448745	1.47231	0.847227	0.752045	1.99526	0.42462	1.69044	0.0322107	0.143433	2.80543	0.0135519	0.0903649	0.0322107	0.154121	2.99226	0.0131826	0.0963829	1.02802	0.806629	2.70396	0.380189	2.80543
741	2.13	2.33	16.75	9.223	9.223	tr|M8CEJ8|M8CEJ8_AEGTA	fructose-bisphosphate aldolase 3, chloroplastic OS=Aegilops tauschii GN=F775_28855 PE=4 SV=1	AEGTA	3	0.855067	0.770985	2.0893	0.409261	1.78649	0.660694	0.48803	2.0893	0.313329	1.38038	1.24738	0.667028	2.10863	0.591562	2.60615	0.765597	0.627627	2.0893	0.363078	1.59956	1.43219	0.515419	2.0893	0.685488	3.01995	1.87068	0.352965	2.10863	0.887156	3.90841
85	10.04	10.29	29.33	22.07	18.44	tr|R7W4G6|R7W4G6_AEGTA	Fructose-bisphosphate aldolase cytoplasmic isozyme OS=Aegilops tauschii GN=F775_26377 PE=4 SV=1	AEGTA	7	1.07647	0.930255	1.67494	0.642688	1.8197	1.19124	0.545454	1.69044	0.704693	2.01372	1	0.592452	1.44544	0.691831	1.44544	1.09648	0.498136	1.69044	0.648634	1.83654	0.92045	0.647746	1.57036	0.586138	1.44544	0.831764	0.308746	1.69044	0.49204	1.40605
786	2.06	3.48	4.733	1.985	1.298	tr|M8CBF9|M8CBF9_AEGTA	Fructose-bisphosphate aldolase OS=Aegilops tauschii GN=F775_29158 PE=4 SV=1	AEGTA	2	1.0666	0.874736	2.0893	0.510505	2.24905	0.801678	0.687576	2.0893	0.383707	1.67494	2.18776	0.292368	2.10863	1.03753	4.57088	0.744732	0.597028	2.0893	0.356451	1.55597	2.01372	0.319433	2.0893	0.963829	4.2462	2.70396	0.237368	2.10863	1.28233	5.64937
116	8.3	8.52	19.03	11.34	6.478	tr|M8BZV2|M8BZV2_AEGTA	Fumarate hydratase 2, chloroplastic OS=Aegilops tauschii GN=F775_30744 PE=4 SV=1	AEGTA	4	1.22462	0.425171	1.67494	0.731139	2.07014	1.15878	0.955452	1.69044	0.685488	1.97697	2.29087	0.0704753	1.72187	1.33045	3.87258	0.937562	0.665763	1.67494	0.554626	1.57036	1.99526	0.164023	1.75388	1.13763	3.40408	2.12814	0.285045	1.75388	1.21339	3.66438
1029	2	2.14	4.524	1.972	1.276	tr|M8CFN1|M8CFN1_AEGTA	Gamma-glutamyltranspeptidase 1 OS=Aegilops tauschii GN=F775_08473 PE=4 SV=1	AEGTA	1	0.954993	0.943434	2.0893	0.457088	1.99526	3.53183	0.190033	2.0893	1.69044	7.44732	0.862979	0.784878	2.0893	0.413047	1.80302	3.66438	0.185248	2.10863	1.7378	7.65597	0.895365	0.836693	2.0893	0.428549	1.87068	0.242103	0.172429	2.0893	0.114815	0.505825
150	7.68	8.02	13.76	11.49	10.98	tr|M8A3W6|M8A3W6_TRIUA	Gamma-glutamyltranspeptidase 1 OS=Triticum urartu GN=TRIUR3_33888 PE=4 SV=1	TRIUA	6	1.36773	0.561308	2.0893	0.654636	2.85759	0.937562	0.907519	2.0893	0.448745	1.95885	0.937562	0.910861	2.0893	0.448745	1.95885	0.679204	0.509656	2.0893	0.325087	1.41906	0.679204	0.511418	2.0893	0.325087	1.41906	0.990832	0.996588	2.0893	0.474242	2.07014
165	7.32	7.38	14.05	12.97	9.459	tr|M8ASB4|M8ASB4_AEGTA	GDSL esterase/lipase OS=Aegilops tauschii GN=F775_07097 PE=4 SV=1	AEGTA	5	1.2942	0.624797	2.33346	0.554626	3.01995	0.559758	0.388008	7.17794	0.0787046	4.01791	0.625173	0.453092	3.31131	0.188799	2.07014	0.428549	0.282808	3.04789	0.140605	1.30617	0.47863	0.318668	7.72681	0.0619441	3.69828	1.10662	0.83036	18.0302	0.0613762	18.197
914	2	5.54	28.7	24.54	16.2	tr|M8A0I2|M8A0I2_TRIUA	Germin-like protein 1-1 OS=Triticum urartu GN=TRIUR3_08336 PE=4 SV=1	TRIUA	3	1.40605	0.536565	2.0893	0.672977	2.93765	0.394457	0.254725	2.0893	0.187068	0.824138	0.801678	0.684446	2.0893	0.383707	1.67494	0.277971	0.189718	2.0893	0.131826	0.580764	0.564937	0.388094	2.10863	0.270396	1.19124	2.03236	0.319301	2.10863	0.963829	4.2462
501	4	4	12.95	11.16	11.16	tr|M7Z2C9|M7Z2C9_TRIUA	Germin-like protein 5-1 OS=Triticum urartu GN=TRIUR3_34158 PE=4 SV=1	TRIUA	5	1.55597	0.100881	2.63027	0.591562	4.16869	0.77983	0.28678	2.05116	0.376704	1.59956	1.07647	0.11471	1.47231	0.731139	1.58489	0.49204	0.0316616	2.72898	0.180302	1.34276	0.679204	0.367355	2.67917	0.253513	1.8197	1.36773	0.0837528	1.64437	0.831764	2.24905
282	5.59	5.66	40.28	31.02	22.69	tr|Q0GR06|Q0GR06_HORVD	Germin-like protein 5a OS=Hordeum vulgare var. distichum GN=GER5a PE=2 SV=1	HORVD	6	0.954993	0.719522	19.0546	0.0515229	18.197	0.47863	0.287246	24.8886	0.0346737	11.9124	0.724436	0.592393	4.36516	0.165959	3.16228	0.487529	0.356994	4.05509	0.120226	1.97697	0.758578	0.830055	20.893	0.0448745	15.8489	1.51356	0.41301	21.2814	0.0711213	22.9087
27	16.72	16.72	43.36	39.82	37.61	tr|R7W7M9|R7W7M9_AEGTA	Germin-like protein 8-12 OS=Aegilops tauschii GN=F775_27027 PE=4 SV=1	AEGTA	12	1.24738	0.652403	20.7014	0.060256	21.2814	1.61436	0.427454	6.72977	0.239883	10.8643	0.787046	0.661335	2.10863	0.376704	1.65959	1.27057	0.632682	12.3595	0.102802	15.417	0.625173	0.443279	22.4905	0.0401791	14.0605	0.483059	0.315902	7.44732	0.0648634	3.59749
893	2	12.03	31.14	27.63	27.63	tr|M7ZV35|M7ZV35_TRIUA	Germin-like protein 8-5 OS=Triticum urartu GN=TRIUR3_23109 PE=4 SV=1	TRIUA	9	0.474242	0.37513	2.67917	0.177011	1.27057	0.260615	0.209571	2.53513	0.101859	0.660694	0.758578	0.694067	2.67917	0.283139	2.03236	0.544503	0.388241	2.03236	0.267917	1.10662	1.58489	0.508182	3.40408	0.465586	5.39511	2.88403	0.25078	1.7378	1.65959	5.05825
84	10.06	14.14	39.3	35.81	35.81	tr|M7ZW35|M7ZW35_TRIUA	Germin-like protein 8-5 OS=Triticum urartu GN=TRIUR3_31154 PE=4 SV=1	TRIUA	8	0.928966	0.893344	2.0893	0.444631	1.94089	0.405508	0.262644	2.0893	0.194089	0.847227	0.862979	0.78029	2.0893	0.413047	1.80302	0.432514	0.281094	2.0893	0.207014	0.903649	0.92045	0.88023	2.0893	0.440555	1.92309	2.10863	0.304974	2.0893	1.00925	4.40555
603	3.09	3.31	12.3	4.96	4.96	tr|M8BY60|M8BY60_AEGTA	Glucan 1,3-beta-glucosidase OS=Aegilops tauschii GN=F775_09469 PE=4 SV=1	AEGTA	2	0.809096	0.693888	2.0893	0.383707	1.69044	0.167494	0.138331	2.10863	0.0801678	0.353183	1.97697	0.328361	2.0893	0.946237	4.13048	0.207014	0.155666	2.0893	0.0981748	0.432514	2.42103	0.262581	2.0893	1.15878	5.10505	11.695	0.100321	2.10863	5.54626	24.4343
779	2.07	2.78	16.83	6.883	3.059	tr|M8BVI3|M8BVI3_AEGTA	Glucan endo-1,3-beta-glucosidase 12 OS=Aegilops tauschii GN=F775_13354 PE=4 SV=1	AEGTA	2	0.398107	0.257392	2.0893	0.188799	0.831764	0.387258	0.252099	2.10863	0.185353	0.816582	0.440555	0.287201	2.10863	0.210863	0.928966	0.972747	0.965155	2.0893	0.465586	2.03236	1.10662	0.830394	2.0893	0.529663	2.31206	1.1272	0.798404	2.0893	0.539511	2.35505
187	6.66	6.66	20.54	20.54	16.62	tr|D8L9Q2|D8L9Q2_WHEAT	Glucan endo-1,3-beta-glucosidase GII,, expressed OS=Triticum aestivum GN=TAA_ctg0661b.00070.1 PE=3 SV=1	WHEAT	6	0.972747	0.966401	1.38038	0.704693	1.34276	1	0.862764	2.01372	0.496592	2.01372	0.613762	0.458647	1.38038	0.444631	0.847227	1.01859	0.895186	1.59956	0.636796	1.6293	0.625173	0.444387	1.39316	0.452898	0.870964	0.613762	0.404052	1.97697	0.30479	1.21339
278	5.64	6.1	33.9	24.41	18.98	tr|M8BFK5|M8BFK5_AEGTA	Glucan endo-1,3-beta-glucosidase GV OS=Aegilops tauschii GN=F775_27404 PE=4 SV=1	AEGTA	5	0.794328	0.670965	2.10863	0.380189	1.67494	1.20226	0.703717	2.0893	0.57544	2.51189	1.01859	0.955636	2.42103	0.420727	2.46604	1.49969	0.478309	2.53513	0.591562	3.80189	1.25892	0.638386	2.0893	0.60256	2.65461	0.83946	0.740185	4.20727	0.199526	3.53183
220	6.2	6.72	14.91	5.36	5.36	tr|M8CKL4|M8CKL4_AEGTA	Glucose-6-phosphate 1-dehydrogenase, cytoplasmic isoform OS=Aegilops tauschii GN=F775_28992 PE=4 SV=1	AEGTA	3	1.01859	0.817397	1.24738	0.816582	1.27057	1.20226	0.573887	2.63027	0.457088	3.16228	1.25892	0.0311569	1.85353	0.679204	2.33346	1.1695	0.725656	2.31206	0.505825	2.70396	1.21339	0.0341789	1.99526	0.608135	2.44343	1.02802	0.0397343	2.70396	0.380189	2.80543
63	10.99	11.68	20.29	17.05	9.416	tr|R7W2E5|R7W2E5_AEGTA	Glucose-6-phosphate isomerase OS=Aegilops tauschii GN=F775_29851 PE=4 SV=1	AEGTA	6	1.04713	0.933611	2.0893	0.501187	2.18776	1.30617	0.486241	1.48594	0.879022	1.94089	1.10662	0.828903	1.24738	0.887156	1.38038	1.23595	0.455972	1.95885	0.630957	2.42103	1.04713	0.768766	1.80302	0.580764	1.88799	0.83946	0.582757	1.44544	0.580764	1.21339
554	3.54	3.72	9.877	6.702	4.056	tr|Q1PBI3|Q1PBI3_WHEAT	Glucose-6-phosphate isomerase OS=Triticum aestivum GN=GPI PE=2 SV=1	WHEAT	2	0.496592	0.30793	1.55597	0.316228	0.772681	1.61436	0.413539	1.58489	1.01859	2.67917	2.63027	0.160068	1.99526	1.31826	5.15229	3.19154	0.191686	1.44544	2.208	5.10505	4.57088	0.108755	1.95885	2.33346	8.95365	1.83654	0.235698	2.03236	0.903649	3.59749
546	3.56	4.52	8.76	4.793	3.471	tr|N1R1M8|N1R1M8_AEGTA	Glucosidase 2 subunit beta OS=Aegilops tauschii GN=F775_28654 PE=4 SV=1	AEGTA	2	0.963829	0.976861	1.49969	0.642688	1.44544	0.972747	0.818935	1.45881	0.666807	1.41906	0.928966	0.545744	1.38038	0.672977	1.28233	0.990832	0.840464	1.38038	0.717794	1.36773	0.946237	0.532747	1.38038	0.685488	1.30617	0.946237	0.453458	1.38038	0.685488	1.30617
808	2.05	2.05	8.523	2.652	2.652	tr|M8BDS4|M8BDS4_AEGTA	Glutamate decarboxylase 1 OS=Aegilops tauschii GN=F775_31511 PE=4 SV=1	AEGTA	1	0.855067	0.768653	2.0893	0.409261	1.78649	1.47231	0.494966	2.0893	0.704693	3.0761	1.31826	0.60178	2.0893	0.630957	2.75423	1.70608	0.395675	2.0893	0.816582	3.56451	1.52757	0.468969	2.0893	0.731139	3.19154	0.887156	0.818161	2.0893	0.420727	1.85353
139	8	8.08	12.65	10.71	10.71	tr|M7Z5C6|M7Z5C6_TRIUA	Glutamate dehydrogenase 2 OS=Triticum urartu GN=TRIUR3_18928 PE=4 SV=1	TRIUA	6	1.09648	0.751919	2.60615	0.420727	2.85759	1.43219	0.512569	2.0893	0.685488	2.99226	1.11686	0.797687	2.0893	0.534564	2.33346	1.2942	0.679593	2.33346	0.554626	3.01995	1.00925	0.948076	2.22844	0.452898	2.24905	0.772681	0.64104	2.0893	0.366438	1.61436
744	2.12	3.11	7.344	1.035	0.6407	tr|M8BL02|M8BL02_AEGTA	Glutamate synthase (NADH), amyloplastic OS=Aegilops tauschii GN=F775_05881 PE=4 SV=1	AEGTA	1	1.20226	0.709029	2.0893	0.57544	2.51189	2.14783	0.297596	2.0893	1.02802	4.52898	0.554626	0.376628	2.0893	0.265461	1.15878	1.77011	0.376444	2.0893	0.847227	3.7325	0.457088	0.297716	2.0893	0.218776	0.954993	0.255859	0.178652	2.0893	0.121339	0.534564
443	4.01	4.26	13.77	6.356	6.356	tr|R7W8L9|R7W8L9_AEGTA	Glutamate-1-semialdehyde 2,1-aminomutase, chloroplastic OS=Aegilops tauschii GN=F775_08294 PE=4 SV=1	AEGTA	4	1.8197	0.609513	23.9883	0.0758578	26.546	0.519996	0.302597	24.2103	0.0363078	12.5892	0.801678	0.7253	2.10863	0.383707	1.69044	0.283139	0.22996	2.85759	0.0903649	0.809096	0.440555	0.45174	25.5859	0.0331131	11.272	1.52757	0.377782	22.2843	0.0685488	23.9883
210	6.3	6.44	27.82	15.22	15.22	tr|M7ZEN9|M7ZEN9_TRIUA	Glutamine synthetase cytosolic isozyme 1-2 OS=Triticum urartu GN=TRIUR3_08990 PE=4 SV=1	TRIUA	3	0.619441	0.44502	2.10863	0.296483	1.30617	1.23595	0.672327	2.0893	0.591562	2.58226	0.737904	0.58662	2.0893	0.353183	1.5417	1.97697	0.329697	2.10863	0.937562	4.13048	1.1695	0.741249	2.0893	0.559758	2.44343	0.591562	0.411649	2.0893	0.280543	1.23595
141	8	8	36.28	36.28	36.28	tr|Q7XY25|Q7XY25_WHEAT	Glutaredoxin OS=Triticum aestivum PE=4 SV=1	WHEAT	5	0.155597	0.00295136	4.44631	0.0349945	0.691831	0.122462	0.00278438	4.44631	0.0285759	0.544503	0.119124	0.00260133	4.48745	0.0280543	0.534564	0.862979	0.640359	4.44631	0.194089	3.83707	0.744732	0.352423	1.75388	0.420727	1.30617	0.847227	0.578797	4.44631	0.190546	3.76704
472	4	4.18	9.877	6.173	6.173	tr|M7Z534|M7Z534_TRIUA	Glutaredoxin-C8 OS=Triticum urartu GN=TRIUR3_18444 PE=4 SV=1	TRIUA	2	1.07647	0.8728	1.92309	0.559758	2.07014	1.59956	0.40088	1.61436	0.990832	2.63027	0.625173	0.461737	1.61436	0.383707	1.00925	1.47231	0.45026	1.90546	0.772681	2.83139	0.57544	0.410301	1.92309	0.296483	1.10662	0.387258	0.242199	1.94089	0.197697	0.751623
731	2.14	4.47	18.4	8.962	8.962	tr|M7ZH04|M7ZH04_TRIUA	glutathione S-transferase GSTU6 OS=Triticum urartu GN=TRIUR3_08149 PE=4 SV=1	TRIUA	2	0.765597	0.627487	2.0893	0.366438	1.59956	0.394457	0.256453	2.0893	0.188799	0.824138	0.564937	0.385655	2.0893	0.270396	1.18032	0.510505	0.341126	2.10863	0.244343	1.07647	0.731139	0.577828	2.0893	0.349945	1.52757	1.40605	0.532441	2.0893	0.672977	2.93765
696	2.26	8.23	16.86	15.26	6.834	tr|M7Z830|M7Z830_TRIUA	glutathione S-transferase GSTU6 OS=Triticum urartu GN=TRIUR3_08151 PE=4 SV=1	TRIUA	5	0.648634	0.47465	2.31206	0.280543	1.49969	0.92045	0.876272	11.1686	0.0824138	10.2802	0.903649	0.856918	17.7011	0.0544503	15.9956	1.40605	0.538379	4.83059	0.291072	6.79204	1.38038	0.549892	10	0.138038	13.8038	0.981748	0.979775	2.0893	0.469894	2.05116
699	2.24	2.45	13.16	5.075	3.759	tr|M7YCT1|M7YCT1_TRIUA	Glutathione synthetase, chloroplastic OS=Triticum urartu GN=TRIUR3_22080 PE=4 SV=1	TRIUA	1	1.19124	0.72372	2.0893	0.570164	2.48886	0.283139	0.192834	2.0893	0.135519	0.591562	1.02802	0.941858	2.0893	0.49204	2.14783	0.235505	0.169653	2.10863	0.11272	0.496592	0.855067	0.773352	2.0893	0.409261	1.78649	3.59749	0.187778	2.10863	1.70608	7.51623
232	6.11	6.13	23.87	17.12	16.22	tr|Q8GTB9|Q8GTB9_WHEAT	Glutathione transferase F4 OS=Triticum aestivum GN=gstf4 PE=2 SV=1	WHEAT	4	1.04713	0.238339	1.49969	0.698232	1.57036	0.981748	0.0818985	1.94089	0.505825	1.90546	0.946237	0.557514	1.64437	0.57544	1.55597	0.937562	0.121286	1.90546	0.49204	1.78649	0.895365	0.336679	1.33045	0.672977	1.19124	0.954993	0.0340815	1.7378	0.549541	1.65959
405	4.06	4.48	21.92	14.61	14.61	tr|Q8LGN5|Q8LGN5_WHEAT	Glutathione-S-transferase 19E50 OS=Triticum aestivum PE=2 SV=1	WHEAT	4	0.416869	0.327547	26.3027	0.0322107	10.9648	0.21677	0.188427	6.13762	0.0369828	1.33045	0.380189	0.304372	24.8886	0.0316228	9.46237	0.519996	0.372311	22.08	0.0387258	11.4815	0.903649	0.898533	5.15229	0.175388	4.65586	1.7378	0.40596	4.69894	0.369828	8.16582
79	10.21	10.28	36.4	25	22.37	tr|Q8LL15|Q8LL15_WHEAT	Glutathione-S-transferase 28e45 OS=Triticum aestivum PE=2 SV=1	WHEAT	13	1.15878	0.278528	1.78649	0.648634	2.0893	0.322107	0.18568	1.87068	0.165959	0.60256	0.328095	0.185406	1.87068	0.167494	0.613762	0.275423	0.0744277	1.88799	0.136773	0.519996	0.285759	0.0743515	1.67494	0.138038	0.47863	1.00925	0.998595	1.78649	0.564937	1.78649
168	7.25	7.32	22.07	22.07	17.04	tr|N1QVK3|N1QVK3_AEGTA	Glutelin type-A 2 OS=Aegilops tauschii GN=F775_29767 PE=4 SV=1	AEGTA	4	1.31826	0.411711	1.41906	0.928966	1.90546	0.903649	0.626752	1.61436	0.559758	1.45881	1.10662	0.736765	1.30617	0.847227	1.47231	0.679204	0.251183	1.61436	0.416869	1.09648	0.83946	0.586128	1.34276	0.613762	1.1272	1.22462	0.440424	1.59956	0.765597	1.95885
106	8.76	20	44.81	32.94	30.56	tr|A5YVV3|A5YVV3_WHEAT	Glyceraldehyde-3-phosphate dehydrogenase OS=Triticum aestivum GN=GAPC PE=2 SV=1	WHEAT	18	1.44544	0.864336	2.18776	0.660694	3.16228	1.13763	0.981186	2.18776	0.519996	2.48886	0.816582	0.879667	1.58489	0.515229	1.2942	0.77983	0.882419	2.01372	0.383707	1.57036	0.559758	0.753554	2.208	0.255859	1.23595	0.717794	0.861615	2.12814	0.334195	1.52757
14	20.06	20.06	40.06	36.2	32.05	tr|M8C8G6|M8C8G6_AEGTA	Glyceraldehyde-3-phosphate dehydrogenase, cytosolic OS=Aegilops tauschii GN=F775_07657 PE=4 SV=1	AEGTA	19	1.01859	0.477457	1.87068	0.544503	1.90546	0.855067	0.32095	2.72898	0.313329	2.33346	0.724436	0.150598	2.03236	0.356451	1.47231	0.831764	0.702031	2.72898	0.30479	2.26987	0.704693	0.294093	2.37684	0.296483	1.67494	0.83946	0.435172	2.72898	0.30761	2.29087
253	6	10.08	19.7	18.47	14.78	tr|R7W209|R7W209_AEGTA	Glyceraldehyde-3-phosphate dehydrogenase, cytosolic OS=Aegilops tauschii GN=F775_28075 PE=4 SV=1	AEGTA	6	1.67494	0.185237	1.94089	0.862979	3.25087	2.14783	0.185814	1.95885	1.09648	4.28548	1.67494	0.176697	1.92309	0.870964	3.25087	1.27057	0.997048	1.94089	0.654636	2.46604	0.990832	0.954817	1.94089	0.515229	1.92309	0.772681	0.951874	1.94089	0.398107	1.49969
1238	1.72	1.75	24.49	4.082	4.082	tr|M8A391|M8A391_TRIUA	Glycine-rich protein 2 OS=Triticum urartu GN=TRIUR3_31144 PE=4 SV=1	TRIUA	1	2.60615	0.376109	1.43219	1.8197	5.19996	2.22844	0.520256	1.41906	1.57036	3.34195	0.275423	0.230522	1.19124	0.20893	0.328095	0.831764	0.678576	1.34276	0.619441	1.11686	0.111686	0.151204	1.48594	0.0597035	0.165959	0.131826	0.173491	1.45881	0.0794328	0.192309
330	4.63	4.63	22.27	14.22	14.22	tr|M8BV09|M8BV09_AEGTA	Glycine-rich RNA-binding protein 2, mitochondrial OS=Aegilops tauschii GN=F775_28395 PE=4 SV=1	AEGTA	3	1.70608	0.99299	23.3346	0.0731139	25.5859	0.92045	0.890487	5.34564	0.172187	4.92039	0.691831	0.580412	2.91072	0.239883	2.01372	0.534564	0.883696	23.9883	0.0366438	12.8233	0.405508	0.576054	26.546	0.0316228	10.7647	0.744732	0.655535	2.10863	0.356451	1.57036
917	2	4.58	26.59	19.65	19.65	tr|M8AKN2|M8AKN2_TRIUA	Glycine-rich RNA-binding protein 2, mitochondrial OS=Triticum urartu GN=TRIUR3_20874 PE=4 SV=1	TRIUA	3	2.1677	0.295016	2.0893	1.03753	4.57088	0.765597	0.633798	2.10863	0.366438	1.61436	0.77983	0.652563	2.0893	0.37325	1.6293	0.349945	0.229751	2.10863	0.167494	0.737904	0.356451	0.233058	2.10863	0.170608	0.751623	1.00925	0.973853	2.0893	0.483059	2.10863
970	2	2.35	26.99	19.63	8.589	tr|Q0KIW2|Q0KIW2_WHEAT	Glycine-rich RNA-binding protein OS=Triticum aestivum GN=TaGRP2 PE=2 SV=1	WHEAT	5	1.27057	0.673064	1.57036	0.809096	1.97697	1.2942	0.952272	1.59956	0.809096	2.0893	0.510505	0.403779	1.45881	0.340408	0.744732	1.00925	0.710502	1.57036	0.642688	1.61436	0.398107	0.305232	1.58489	0.248886	0.630957	0.394457	0.387573	1.6293	0.242103	0.642688
747	2.12	2.25	7.101	3.113	0.7782	tr|M7ZPN9|M7ZPN9_TRIUA	Glycyl-tRNA synthetase 1, mitochondrial OS=Triticum urartu GN=TRIUR3_26745 PE=4 SV=1	TRIUA	1	1.35519	0.567411	2.0893	0.648634	2.83139	1.25892	0.65589	2.10863	0.597035	2.63027	1.45881	0.506574	2.0893	0.698232	3.04789	0.912011	0.869624	2.0893	0.436516	1.90546	1.05682	0.891744	2.0893	0.505825	2.208	1.14815	0.769141	2.0893	0.549541	2.39883
595	3.16	3.21	8.779	6.852	3.426	tr|M8C860|M8C860_AEGTA	Glyoxylate reductase OS=Aegilops tauschii GN=F775_29904 PE=4 SV=1	AEGTA	2	1.1695	0.701688	2.0893	0.559758	2.46604	1.52757	0.381078	20.5116	0.0744732	22.2843	1.1272	0.758407	5.54626	0.203236	6.25173	1.2942	0.513018	15.8489	0.0816582	17.5388	0.946237	0.931909	3.76704	0.253513	3.56451	0.724436	0.479287	4.32514	0.167494	3.13329
1231	1.74	1.74	8.597	6.335	6.335	tr|R7WEA5|R7WEA5_AEGTA	GTP-binding nuclear protein Ran-2 OS=Aegilops tauschii GN=F775_07040 PE=4 SV=1	AEGTA	1	1.34276	0.399409	19.7697	0.0679204	20.893	2.07014	0.35118	15.9956	0.12942	23.3346	1.03753	0.722388	8.01678	0.12942	8.31764	1.51356	0.846434	22.2843	0.0679204	23.7684	0.765597	0.528904	3.13329	0.244343	2.39883	0.501187	0.453175	24.4343	0.0356451	12.2462
816	2.04	2.59	10.45	7.09	5.224	tr|M8B2I4|M8B2I4_AEGTA	Haloacid dehalogenase-like hydrolase domain-containing protein 1A OS=Aegilops tauschii GN=F775_27000 PE=4 SV=1	AEGTA	1	1.27057	0.565211	20.893	0.0608135	21.4783	1.15878	0.669444	19.4089	0.0597035	19.5884	0.92045	0.996446	9.0365	0.102802	8.31764	0.895365	0.848826	2.0893	0.428549	1.87068	0.717794	0.563078	4.57088	0.155597	3.28095	0.794328	0.666771	3.01995	0.260615	2.39883
169	7.24	7.32	5.91	3.31	2.837	tr|M7ZJZ7|M7ZJZ7_TRIUA	Heat shock 70 kDa protein 4L OS=Triticum urartu GN=TRIUR3_16823 PE=4 SV=1	TRIUA	4	1.90546	0.145215	1.94089	0.981748	4.05509	1.48594	0.135871	2.03236	0.731139	3.10456	1.51356	0.255076	1.27057	1.19124	2.01372	0.765597	0.930188	2.18776	0.346737	1.67494	0.787046	0.531387	1.67494	0.436516	1.31826	1.00925	0.485223	2.1677	0.465586	2.208
47	12.25	12.61	20.94	13.42	13.42	tr|M8CPM1|M8CPM1_AEGTA	Heat shock 70 kDa protein, mitochondrial OS=Aegilops tauschii GN=F775_32892 PE=4 SV=1	AEGTA	8	87.9023	0.0560903	2.29087	38.3707	98.1748	1.03753	0.920235	2.0893	0.496592	2.1677	0.731139	0.57762	2.0893	0.349945	1.52757	0.0110662	0.0183283	2.29087	0.01	0.0253513	0.0110662	0.0178617	2.29087	0.01	0.0253513	0.691831	0.530799	2.10863	0.331131	1.45881
65	10.89	11.01	15.29	6.714	5.714	tr|Q0Q0I7|Q0Q0I7_WHEAT	Heat shock protein 90 OS=Triticum aestivum GN=HSP90-2 PE=2 SV=1	WHEAT	6	2.07014	0.0367632	1.22462	1.69044	2.53513	5.15229	0.00898565	1.31826	3.90841	6.66807	1.27057	0.200891	1.11686	1.13763	1.43219	2.44343	0.342147	1.25892	1.94089	3.01995	0.608135	0.13318	1.21339	0.49204	0.737904	0.239883	0.0323319	1.30617	0.185353	0.313329
508	4	4	11.81	11.81	7.639	tr|G9BRR4|G9BRR4_WHEAT	Heme oxygenase 1 OS=Triticum aestivum GN=HO1 PE=2 SV=1	WHEAT	3	0.83946	0.398243	1.19124	0.698232	1	0.990832	0.121648	1.45881	0.685488	1.44544	0.672977	0.262892	1.27057	0.524808	0.855067	1.18032	0.0963936	1.51356	0.77983	1.78649	0.794328	0.534193	1.44544	0.549541	1.14815	0.672977	0.0330985	1.6293	0.405508	1.09648
1098	2	2.03	15.2	5.848	5.848	tr|Q8GV40|Q8GV40_WHEAT	Hemoglobin Hb2 OS=Triticum aestivum PE=2 SV=1	WHEAT	1	0.18197	0.14469	2.10863	0.0870964	0.383707	0.328095	0.216339	2.0893	0.155597	0.685488	0.608135	0.427372	2.0893	0.288403	1.27057	1.78649	0.375255	2.10863	0.847227	3.7325	3.28095	0.200772	2.0893	1.57036	6.91831	1.83654	0.361104	2.10863	0.870964	3.83707
867	2.02	2.08	10.06	1.676	1.676	tr|Q70YJ3|Q70YJ3_HORVU	heparanase OS=Hordeum vulgare PE=4 SV=1	HORVU	1	0.731139	0.578741	2.0893	0.349945	1.52757	1.31826	0.600604	2.0893	0.630957	2.75423	1.01859	0.962566	2.10863	0.483059	2.12814	1.78649	0.373563	2.0893	0.855067	3.7325	1.38038	0.556071	2.10863	0.654636	2.88403	0.765597	0.625861	2.0893	0.366438	1.59956
428	4.04	4.1	10.95	7.851	6.405	tr|M8CFA5|M8CFA5_AEGTA	Heterogeneous nuclear ribonucleoprotein 27C OS=Aegilops tauschii GN=F775_06548 PE=4 SV=1	AEGTA	3	1.19124	0.0889188	2.0893	0.570164	2.48886	2.75423	0.0452794	27.7971	0.0990832	33.1131	1.6293	0.228291	22.9087	0.0711213	24.8886	2.29087	0.0458979	26.0615	0.0879023	29.9226	1.36773	0.0392238	21.4783	0.0636796	22.4905	0.586138	0.0182373	9.0365	0.0642688	5.29664
209	6.3	6.61	12.59	8.546	7.946	tr|M7ZIA6|M7ZIA6_TRIUA	HIPL1 protein OS=Triticum urartu GN=TRIUR3_32133 PE=4 SV=1	TRIUA	4	0.794328	0.655293	2.0893	0.380189	1.65959	0.47863	0.317099	2.10863	0.229087	1.00925	0.895365	0.824892	2.0893	0.428549	1.87068	0.597035	0.43271	2.10863	0.285759	1.25892	1.11686	0.803294	2.0893	0.534564	2.33346	1.85353	0.363534	2.10863	0.879022	3.87258
1059	2	2.07	8.387	2.258	2.258	tr|Q0Z9W3|Q0Z9W3_WHEAT	Histone deacetylase HDAC2 OS=Triticum aestivum PE=2 SV=1	WHEAT	1	2.07014	0.361324	1.48594	1.39316	3.10456	5.34564	0.233233	1.49969	3.56451	8.24138	1.20226	0.585002	1.48594	0.809096	1.77011	2.58226	0.488198	1.47231	1.75388	3.83707	0.570164	0.568371	1.49969	0.380189	0.855067	0.218776	0.316468	1.49969	0.141906	0.328095
726	2.17	2.65	32.64	13.19	2.431	tr|O65795|O65795_WHEAT	Histone H1 OS=Triticum aestivum PE=3 SV=1	WHEAT	2	9.90832	0.152962	1.70608	5.80764	21.677	1.14815	0.724649	1.61436	0.711214	1.85353	2.07014	0.283196	1.36773	1.51356	2.93765	0.113763	0.171589	1.70608	0.0534564	0.194089	0.180302	0.29724	1.70608	0.0765597	0.30761	1.78649	0.349274	1.5417	1.15878	2.77971
334	4.53	5.87	50.21	29.96	23.21	tr|Q9SWU2|Q9SWU2_WHEAT	Histone H1 WH1A.2 OS=Triticum aestivum PE=2 SV=1	WHEAT	6	2.24905	0.3274	1.18032	1.90546	2.70396	5.05825	0.182446	1.38038	3.66438	8.3946	1.94089	0.34601	1.10662	1.75388	2.18776	2.24905	0.35148	1.33045	1.69044	3.53183	0.855067	0.927174	1.13763	0.744732	0.972747	0.380189	0.332347	1.34276	0.237684	0.510505
717	2.19	3.22	33.45	15.27	2.545	tr|Q9XHL9|Q9XHL9_WHEAT	Histone H1 WH1B.1 OS=Triticum aestivum PE=2 SV=1	WHEAT	3	5.7544	0.192347	1.51356	3.80189	8.70964	2.39883	0.49054	1.38038	1.7378	3.34195	2.75423	0.221909	1.24738	2.208	3.76704	0.405508	0.273991	1.36773	0.296483	0.554626	0.409261	0.727255	1.45881	0.285759	0.597035	1.14815	0.335017	1.33045	0.862979	1.52757
861	2.02	15.13	51.92	29.49	29.49	tr|F2EF71|F2EF71_HORVD	Histone H2A OS=Hordeum vulgare var. distichum PE=2 SV=1	HORVD	28	1.28233	0.841873	3.10456	0.413047	3.98107	10.7647	0.182904	4.87529	2.208	43.6516	1.57036	0.577057	2.29087	0.685488	3.66438	10.1859	0.196827	5.15229	1.97697	42.0727	1.21339	0.689992	1.64437	0.737904	2.01372	0.111686	0.233651	5.19996	0.0260615	0.580764
363	4.24	6.94	30.22	25.18	21.58	tr|R7W283|R7W283_AEGTA	histone H2A variant 3 OS=Aegilops tauschii GN=F775_29688 PE=4 SV=1	AEGTA	9	0.862979	0.728422	1.5417	0.549541	1.33045	1.90546	0.896774	2.05116	0.928966	3.59749	0.636796	0.345371	1.44544	0.428549	0.92045	2.14783	0.647559	2.05116	1.04713	4.05509	0.731139	0.441165	1.51356	0.47863	1.10662	0.349945	0.319499	2.03236	0.183654	0.711214
778	2.07	14.29	59.03	35.42	31.94	tr|R7W7N7|R7W7N7_AEGTA	Histone H2A.1 OS=Aegilops tauschii GN=F775_29078 PE=4 SV=1	AEGTA	18	1.0666	0.880265	2.0893	0.510505	2.22844	3.19154	0.204897	2.0893	1.52757	6.72977	0.887156	0.827507	2.0893	0.42462	1.85353	2.96483	0.217754	2.0893	1.41906	6.25173	0.824138	0.72128	2.0893	0.394457	1.72187	0.275423	0.188568	2.0893	0.130617	0.57544
288	5.39	8.59	45.19	34.07	23.7	tr|M8CBL2|M8CBL2_AEGTA	Histone H2A.4 OS=Aegilops tauschii GN=F775_30694 PE=4 SV=1	AEGTA	10	0.534564	0.361911	2.10863	0.255859	1.1272	0.801678	0.681538	2.0893	0.383707	1.67494	0.465586	0.303274	2.0893	0.220801	0.972747	1.47231	0.494094	2.0893	0.704693	3.0761	0.855067	0.772958	2.0893	0.409261	1.78649	0.57544	0.396743	2.0893	0.275423	1.20226
20	18.34	18.97	60	48.67	42.67	sp|P05621|H2B2_WHEAT	Histone H2B.2 OS=Triticum aestivum PE=1 SV=2	WHEAT	41	1.07647	0.925499	3.49945	0.30761	3.76704	1.35519	0.674199	20.7014	0.0654636	21.8776	0.787046	0.58939	3.66438	0.214783	2.88403	1.25892	0.733923	8.16582	0.15417	10.2802	0.724436	0.544227	12.8233	0.0597035	9.28966	0.57544	0.414137	23.3346	0.0383707	13.4277
676	2.41	15.51	64.79	58.45	40.14	tr|M7YG38|M7YG38_TRIUA	Histone H2B.2 OS=Triticum urartu GN=TRIUR3_08355 PE=4 SV=1	TRIUA	14	0.855067	0.774918	2.0893	0.409261	1.78649	0.816582	0.707301	2.0893	0.390841	1.70608	1.21339	0.691514	2.0893	0.580764	2.53513	0.946237	0.920146	2.0893	0.452898	1.97697	1.40605	0.535063	2.0893	0.672977	2.93765	1.47231	0.4932	2.0893	0.704693	3.10456
217	6.23	6.34	34.72	27.78	15.28	tr|M8BWK7|M8BWK7_AEGTA	Histone H3.2 OS=Aegilops tauschii GN=F775_31230 PE=4 SV=1	AEGTA	4	1.14815	0.678174	1.24738	0.92045	1.45881	0.937562	0.506671	1.24738	0.751623	1.1695	0.724436	0.442456	1.14815	0.619441	0.831764	0.809096	0.328153	1.35519	0.591562	1.09648	0.625173	0.288851	1.1272	0.539511	0.704693	0.758578	0.896091	1.34276	0.564937	1.01859
895	2	10.08	46.3	35.19	35.19	tr|F2DY33|F2DY33_HORVD	Histone H4 OS=Hordeum vulgare var. distichum PE=3 SV=1	HORVD	10	16.4437	0.152299	32.2107	0.510505	71.7794	4.09261	0.240835	31.0456	0.131826	40.5508	23.3346	0.125139	32.8095	0.711214	80.1678	0.187068	0.358506	31.3329	0.0214783	5.86138	1.43219	0.525964	18.5353	0.0772681	20.7014	7.58578	0.241753	31.3329	0.242103	53.9511
712	2.21	2.42	26.62	20.14	5.036	tr|R7WB54|R7WB54_AEGTA	HMG1/2-like protein OS=Aegilops tauschii GN=F775_30706 PE=4 SV=1	AEGTA	1	1.44544	0.510605	2.0893	0.691831	3.01995	2.99226	0.216045	2.0893	1.43219	6.30957	0.737904	0.591035	2.0893	0.353183	1.5417	2.05116	0.313265	2.0893	0.981748	4.32514	0.505825	0.335985	2.0893	0.242103	1.05682	0.244343	0.173362	2.0893	0.115878	0.510505
167	7.27	7.92	37.66	32.47	26.62	tr|M8AVN8|M8AVN8_AEGTA	HMG-Y-related protein A OS=Aegilops tauschii GN=F775_30087 PE=4 SV=1	AEGTA	8	1.14815	0.716232	1.51356	0.758578	1.75388	3.25087	0.0268099	1.70608	1.90546	6.42688	0.60256	0.34084	1.35519	0.444631	0.816582	2.80543	0.0308022	1.69044	1.65959	5.49541	0.519996	0.23915	1.38038	0.369828	0.717794	0.185353	0.0186311	1.72187	0.0937562	0.319154
31	15.46	15.46	32.87	25.99	21.69	tr|F8RP11|F8RP11_WHEAT	HOP OS=Triticum aestivum PE=2 SV=1	WHEAT	18	1.02802	0.423764	1.23595	0.831764	1.27057	1.18032	0.598593	1.25892	0.937562	1.47231	0.801678	0.364079	1.18032	0.672977	0.946237	1.10662	0.39453	1.23595	0.895365	1.38038	0.772681	0.140845	1.23595	0.619441	0.954993	0.679204	0.33915	1.25892	0.539511	0.855067
498	4	4	12.03	6.304	6.304	tr|N1QRI4|N1QRI4_AEGTA	Hsp70 nucleotide exchange factor fes1 OS=Aegilops tauschii GN=F775_31883 PE=4 SV=1	AEGTA	5	1	0.758211	2.72898	0.366438	2.70396	1.24738	0.881989	2.72898	0.457088	3.37287	0.549541	0.347525	2.65461	0.207014	1.45881	1.23595	0.867213	1.55597	0.794328	1.99526	0.549541	0.430299	1.47231	0.359749	0.809096	0.440555	0.382589	2.22844	0.187068	0.981748
297	5.25	5.56	8.345	3.894	3.338	tr|M7Y7B6|M7Y7B6_TRIUA	Importin subunit alpha-1b OS=Triticum urartu GN=TRIUR3_30529 PE=4 SV=1	TRIUA	3	0.816582	0.875583	2.33346	0.346737	1.90546	1.10662	0.70271	2.70396	0.409261	3.01995	1.15878	0.686184	1.69044	0.685488	1.94089	1.34276	0.610289	1.59956	0.83946	2.18776	1.39316	0.596435	1.40605	0.990832	1.99526	1.02802	0.979	2.22844	0.461318	2.29087
303	5.17	6.23	7.287	3.863	2.195	tr|M8C7K1|M8C7K1_AEGTA	importin-7-like protein OS=Aegilops tauschii GN=F775_28979 PE=4 SV=1	AEGTA	3	2.58226	0.247221	2.10863	1.22462	5.39511	1.7378	0.386133	2.0893	0.831764	3.66438	1.90546	0.342531	2.0893	0.912011	4.01791	0.666807	0.499062	2.10863	0.319154	1.40605	0.731139	0.582793	2.10863	0.349945	1.5417	1.08643	0.853497	2.0893	0.519996	2.26987
1187	2	2	6.22	6.22	6.22	tr|M7YQE0|M7YQE0_TRIUA	inosine triphosphate pyrophosphatase OS=Triticum urartu GN=TRIUR3_19115 PE=4 SV=1	TRIUA	1	1.24738	0.662061	2.0893	0.597035	2.60615	1.11686	0.815698	2.0893	0.534564	2.33346	0.946237	0.921356	2.0893	0.452898	1.97697	0.887156	0.820798	2.0893	0.42462	1.85353	0.751623	0.606439	2.0893	0.359749	1.57036	0.83946	0.745762	2.0893	0.401791	1.75388
692	2.27	2.36	12.59	3.432	2.288	tr|R7VYU2|R7VYU2_AEGTA	Inosine-5'-monophosphate dehydrogenase OS=Aegilops tauschii GN=F775_28826 PE=4 SV=1	AEGTA	1	1.19124	0.71532	2.0893	0.570164	2.48886	0.972747	0.97358	2.0893	0.465586	2.03236	0.990832	0.992832	2.0893	0.474242	2.07014	0.809096	0.694178	2.0893	0.387258	1.69044	0.824138	0.721174	2.0893	0.394457	1.72187	1.00925	0.966428	2.0893	0.483059	2.10863
660	2.55	2.76	7.552	3.276	1.001	tr|M8BTB7|M8BTB7_AEGTA	Interferon-induced guanylate-binding protein 2 OS=Aegilops tauschii GN=F775_03773 PE=4 SV=1	AEGTA	1	0.824138	0.177825	4.36516	0.188799	3.59749	1.33045	0.0264725	4.44631	0.299226	5.91562	1.22462	0.548411	4.44631	0.275423	5.44503	1.58489	0.0150246	4.44631	0.356451	7.11213	1.47231	0.110136	2.07014	0.711214	3.04789	0.92045	0.00369751	4.44631	0.205116	4.09261
225	6.15	6.4	18.18	8.457	6.131	tr|M0YIA7|M0YIA7_HORVD	Isocitrate dehydrogenase [NADP] OS=Hordeum vulgare var. distichum PE=3 SV=1	NADP	4	1.43219	0.184404	1.36773	1.04713	1.99526	1.55597	0.244751	1.52757	1.01859	2.37684	1.25892	0.409569	1.28233	0.981748	1.6293	1.07647	0.750845	1.51356	0.711214	1.6293	0.870964	0.438826	1.48594	0.580764	1.2942	0.801678	0.612199	1.51356	0.524808	1.21339
157	7.53	7.6	18.18	14.55	14.55	tr|B5M699|B5M699_HORVU	Isoflavone reductase OS=Hordeum vulgare PE=2 SV=1	HORVU	4	1.1695	0.760488	16.293	0.0717794	16.7494	0.870964	0.801214	5.34564	0.16293	4.65586	1.1272	0.777348	2.0893	0.539511	2.35505	0.737904	0.603635	3.22107	0.229087	2.37684	0.954993	0.980712	9.72747	0.0981748	9.28966	1.28233	0.616551	3.01995	0.42462	3.87258
683	2.34	2.71	44.57	21.71	8.571	tr|Q9M3X1|Q9M3X1_HORVU	kinetochore protein OS=Hordeum vulgare GN=skp1 PE=2 SV=1	HORVU	3	0.698232	0.53285	2.0893	0.334195	1.45881	1.11686	0.806927	2.0893	0.534564	2.33346	0.847227	0.753817	2.0893	0.405508	1.77011	1.59956	0.438473	2.10863	0.758578	3.34195	1.20226	0.707603	2.0893	0.57544	2.51189	0.744732	0.602677	2.0893	0.356451	1.55597
564	3.46	4.22	15.09	5.839	4.866	tr|M7ZZS3|M7ZZS3_TRIUA	La protein-like protein OS=Triticum urartu GN=TRIUR3_17806 PE=4 SV=1	TRIUA	2	1.51356	0.588623	4.44631	0.340408	6.72977	3.34195	0.202385	3.7325	0.895365	13.6773	1.09648	0.696153	2.85759	0.383707	3.13329	2.22844	0.262653	4.48745	0.496592	10.0925	0.724436	0.851826	4.44631	0.16293	3.22107	0.322107	0.240343	4.48745	0.0698232	1.44544
729	2.15	2.66	10.61	8.696	4.174	tr|M7YKQ5|M7YKQ5_TRIUA	Laccase-25 OS=Triticum urartu GN=TRIUR3_10751 PE=4 SV=1	TRIUA	2	1.13763	0.77988	2.0893	0.544503	2.37684	0.744732	0.594753	2.0893	0.353183	1.55597	1.10662	0.831359	2.10863	0.524808	2.31206	0.642688	0.469867	2.0893	0.30761	1.34276	0.954993	0.943515	2.0893	0.457088	1.99526	1.47231	0.496679	2.0893	0.704693	3.0761
397	4.09	4.12	8.629	4.399	4.399	tr|R7VZA0|R7VZA0_AEGTA	Laccase-3 OS=Aegilops tauschii GN=F775_32102 PE=4 SV=1	AEGTA	2	0.990832	0.999931	2.0893	0.474242	2.07014	4.83059	0.153836	2.0893	2.31206	10.1859	1.48594	0.49207	2.10863	0.704693	3.10456	4.83059	0.15384	2.0893	2.31206	10.1859	1.48594	0.492104	2.10863	0.704693	3.10456	0.301995	0.202802	2.10863	0.144544	0.636796
135	8	8.52	21.31	19.59	18.21	tr|M7YZE8|M7YZE8_TRIUA	Lactoylglutathione lyase OS=Triticum urartu GN=TRIUR3_09101 PE=4 SV=1	TRIUA	6	1.70608	0.653201	1.5417	1.10662	2.70396	1.05682	0.873072	1.43219	0.737904	1.51356	1.05682	0.644679	1.23595	0.855067	1.31826	0.619441	0.755656	1.52757	0.401791	0.946237	0.619441	0.434504	1.45881	0.390841	0.903649	0.990832	0.560322	1.51356	0.660694	1.49969
424	4.05	4.05	12.3	9.626	9.626	tr|M7ZZ97|M7ZZ97_TRIUA	Lactoylglutathione lyase OS=Triticum urartu GN=TRIUR3_16591 PE=4 SV=1	TRIUA	2	1.52757	0.260097	1.64437	0.928966	2.58226	0.394457	0.193918	1.6293	0.226986	0.642688	0.608135	0.359869	1.6293	0.37325	0.990832	0.285759	0.114689	1.65959	0.161436	0.474242	0.398107	0.160331	1.67494	0.214783	0.666807	1.5417	0.354847	1.61436	0.954993	2.51189
1321	1.32	1.34	14.53	2.703	2.703	tr|M8BNM3|M8BNM3_AEGTA	La-related protein 7 OS=Aegilops tauschii GN=F775_05321 PE=4 SV=1	AEGTA	1	1.31826	0.60828	12.2462	0.107647	15.7036	1.35519	0.577901	7.58578	0.178649	10.2802	1.38038	0.558084	8.87156	0.155597	12.2462	1.01859	0.952901	19.0546	0.0534564	18.8799	1.03753	0.92052	19.2309	0.0539511	19.0546	1.00925	0.967318	2.0893	0.483059	2.10863
573	3.36	17.95	53.52	44.92	44.92	tr|M8C1W9|M8C1W9_AEGTA	L-ascorbate peroxidase 2, cytosolic OS=Aegilops tauschii GN=F775_32894 PE=4 SV=1	AEGTA	28	1.20226	0.805025	1.34276	0.895365	1.6293	3.0761	0.323283	2.91072	1.05682	10	0.744732	0.832103	2.03236	0.363078	1.51356	2.55859	0.378136	2.88403	0.887156	8.62979	0.613762	0.66244	2.46604	0.244343	1.51356	0.242103	0.28686	2.91072	0.0758578	0.704693
1077	2	2.04	27.09	10.84	6.897	tr|M7YI03|M7YI03_TRIUA	L-ascorbate peroxidase 7, chloroplastic OS=Triticum urartu GN=TRIUR3_13346 PE=4 SV=1	TRIUA	1	0.895365	0.928095	5.24808	0.170608	4.69894	0.946237	0.93237	4.7863	0.197697	4.52898	1.15878	0.680316	2.12814	0.544503	2.46604	1.03753	0.8621	2.0893	0.496592	2.1677	1.28233	0.627488	11.1686	0.114815	14.3219	1.21339	0.734798	10.1859	0.119124	12.3595
1223	1.78	1.78	8.876	7.692	7.692	tr|M8BSL5|M8BSL5_AEGTA	L-ascorbate peroxidase 8, chloroplastic OS=Aegilops tauschii GN=F775_27748 PE=4 SV=1	AEGTA	2	1	0.910652	1.33045	0.751623	1.33045	0.809096	0.696599	1.52757	0.529663	1.23595	0.704693	0.511924	1.22462	0.57544	0.862979	0.801678	0.771601	1.80302	0.444631	1.44544	0.698232	0.562018	1.39316	0.496592	0.972747	0.862979	0.732419	1.7378	0.501187	1.49969
401	4.07	4.45	37.05	22.32	12.95	sp|Q03968|LEA3_WHEAT	Late embryogenesis abundant protein, group 3 OS=Triticum aestivum PE=2 SV=1	WHEAT	2	2.88403	0.223033	2.0893	1.38038	6.08135	1.18032	0.733322	2.0893	0.564937	2.46604	0.554626	0.376034	2.0893	0.263027	1.15878	0.405508	0.26197	2.0893	0.192309	0.847227	0.188799	0.147856	2.10863	0.0903649	0.398107	0.465586	0.303448	2.0893	0.220801	0.972747
1154	2	2	6.383	3.647	3.647	tr|Q7DM44|Q7DM44_HORVU	Lichenase OS=Hordeum vulgare PE=3 SV=1	HORVU	2	0.912011	0.868918	2.0893	0.436516	1.90546	87.9023	0.0416347	2.29087	38.3707	98.1748	0.698232	0.537831	2.0893	0.334195	1.45881	87.9023	0.0410745	2.29087	38.3707	98.1748	0.758578	0.620336	2.0893	0.363078	1.58489	0.0110662	0.0160378	2.29087	0.01	0.0253513
1084	2	2.04	8.163	5.442	5.442	tr|M8AQ64|M8AQ64_TRIUA	lipid-transfer protein DIR1 OS=Triticum urartu GN=TRIUR3_26175 PE=4 SV=1	TRIUA	1	1.31826	0.595559	2.0893	0.630957	2.75423	0.660694	0.486355	2.0893	0.316228	1.38038	1.08643	0.858825	2.0893	0.519996	2.26987	0.49204	0.325695	2.10863	0.235505	1.03753	0.809096	0.698857	2.0893	0.387258	1.69044	1.6293	0.424809	2.0893	0.77983	3.40408
62	11.04	18.15	18.35	13.82	12.43	tr|M8BTS6|M8BTS6_AEGTA	Lipoxygenase 2 OS=Aegilops tauschii GN=F775_28158 PE=4 SV=1	AEGTA	12	1.7378	0.572139	4.61318	0.376704	9.0365	1.72187	0.922095	4.48745	0.383707	7.65597	0.636796	0.874325	4.44631	0.143219	2.83139	1.04713	0.526981	5.10505	0.205116	4.92039	0.366438	0.501383	4.69894	0.0672977	1.72187	0.363078	0.951059	4.44631	0.0816582	1.61436
572	3.39	3.39	28.67	20	14.67	tr|M7ZUX0|M7ZUX0_TRIUA	Lipoxygenase homology domain-containing protein 1 OS=Triticum urartu GN=TRIUR3_08224 PE=4 SV=1	TRIUA	3	0.946237	0.945992	1.34276	0.704693	1.27057	1.15878	0.898826	1.39316	0.831764	1.6293	0.92045	0.923579	1.15878	0.794328	1.0666	1.21339	0.952194	1.58489	0.765597	1.92309	0.963829	0.977358	1.23595	0.77983	1.19124	0.787046	0.974769	1.49969	0.524808	1.18032
195	6.49	9.72	14.01	9.226	5.353	tr|F1DTB8|F1DTB8_WHEAT	Lipoxygenase OS=Triticum aestivum GN=LOX3 PE=2 SV=1	WHEAT	5	1.24738	0.547626	2.85759	0.436516	3.56451	1.7378	0.243411	10.9648	0.158489	18.197	1.45881	0.365613	2.31206	0.630957	3.37287	1.39316	0.350993	3.87258	0.359749	5.34564	1.15878	0.617695	2.0893	0.554626	2.44343	0.831764	0.519262	4.74242	0.175388	3.94457
608	3.04	4.31	12.78	5.11	3.02	tr|F5A5Q9|F5A5Q9_WHEAT	Lipoxygenase OS=Triticum aestivum GN=Lox-B1b PE=3 SV=1	WHEAT	2	1.49969	0.0918446	1.90546	0.787046	2.85759	1.85353	0.146819	2.70396	0.685488	5.05825	1.02802	0.344848	1.6293	0.630957	1.67494	1.22462	0.0441713	2.72898	0.448745	3.34195	0.679204	0.0374349	1.57036	0.432514	1.0666	0.549541	0.233993	2.72898	0.201372	1.49969
589	3.21	3.26	9.262	4.46	4.46	tr|M8C3H5|M8C3H5_AEGTA	LRR receptor-like serine/threonine-protein kinase OS=Aegilops tauschii GN=F775_30950 PE=4 SV=1	AEGTA	2	0.711214	0.507613	21.4783	0.0432514	15.2757	0.619441	0.341232	10.5682	0.0580764	6.54636	0.963829	0.811594	19.0546	0.0515229	18.3654	0.870964	0.608176	19.7697	0.0487529	17.2187	1.34276	0.421903	21.2814	0.0630957	22.2843	1.5417	0.296655	22.4905	0.0685488	23.9883
2	26.81	26.81	38.93	28.35	23.7	tr|M8AD47|M8AD47_TRIUA	Luminal-binding protein 3 OS=Triticum urartu GN=TRIUR3_32340 PE=4 SV=1	TRIUA	18	0.564937	0.0335919	1.36773	0.401791	0.772681	1.39316	0.259978	1.40605	0.990832	1.94089	1.6293	0.210632	1.40605	1.15878	2.29087	2.48886	0.00489521	1.45881	1.70608	3.59749	2.91072	0.00600172	1.47231	1.97697	4.2462	1.15878	0.644197	1.38038	0.83946	1.61436
176	6.94	7.68	10.13	6.533	4.02	tr|M7Z141|M7Z141_TRIUA	Lysyl-tRNA synthetase OS=Triticum urartu GN=TRIUR3_15184 PE=4 SV=1	TRIUA	5	0.816582	0.707893	2.0893	0.390841	1.70608	0.758578	0.615294	2.0893	0.363078	1.58489	2.05116	0.312601	2.0893	0.981748	4.32514	0.92045	0.876505	2.0893	0.440555	1.92309	2.48886	0.254751	2.0893	1.19124	5.24808	2.70396	0.237025	2.0893	1.2942	5.64937
537	3.63	7.33	25.93	17.78	14.57	tr|M8ACE0|M8ACE0_TRIUA	Malate dehydrogenase 1, mitochondrial OS=Triticum urartu GN=TRIUR3_21621 PE=4 SV=1	TRIUA	5	1.03753	0.908418	5.64937	0.183654	5.91562	0.772681	0.612546	4.01791	0.194089	3.10456	2.03236	0.347386	3.0761	0.660694	6.30957	0.737904	0.554581	18.8799	0.0487529	13.9316	1.92309	0.373916	17.5388	0.109648	23.1206	2.60615	0.256727	2.0893	1.24738	5.49541
36	13.55	13.55	31.01	27.25	27.25	tr|F2CQR0|F2CQR0_HORVD	Malate dehydrogenase OS=Hordeum vulgare var. distichum PE=2 SV=1	HORVD	8	0.954993	0.674933	1.43219	0.672977	1.36773	2.26987	0.268082	1.75388	1.2942	5.39511	1.90546	0.422301	1.70608	1.11686	3.34195	2.35505	0.314313	1.77011	1.33045	5.7544	1.95885	0.404011	1.64437	1.19124	3.37287	0.809096	0.639608	1.72187	0.291072	1.39316
58	11.27	11.4	27.63	18.92	16.52	tr|C3VNF1|C3VNF1_WHEAT	Malate dehydrogenase OS=Triticum aestivum PE=2 SV=1	WHEAT	12	0.912011	0.955793	1.23595	0.744732	1.1272	1.85353	0.104112	1.41906	1.30617	2.65461	1.39316	0.145325	1.31826	1.05682	1.83654	1.99526	0.110044	1.33045	1.49969	2.75423	1.51356	0.264286	1.39316	1.08643	2.10863	0.744732	0.835782	1.47231	0.505825	1.09648
964	2	2.4	10.47	5.486	4.489	tr|M0Z250|M0Z250_HORVD	Malic enzyme OS=Hordeum vulgare var. distichum PE=3 SV=1	HORVD	1	0.801678	0.681941	2.0893	0.383707	1.67494	0.524808	0.352633	2.0893	0.251189	1.09648	0.717794	0.565423	2.0893	0.343558	1.49969	0.648634	0.47818	2.10863	0.310456	1.36773	0.895365	0.833759	2.0893	0.428549	1.87068	1.35519	0.568982	2.0893	0.648634	2.83139
122	8.24	8.35	54.67	48.89	45.33	tr|M8BXT5|M8BXT5_AEGTA	Membrane steroid-binding protein 2 OS=Aegilops tauschii GN=F775_27693 PE=4 SV=1	AEGTA	5	1.7378	0.388179	2.10863	0.824138	3.63078	0.474242	0.310387	2.37684	0.199526	1.1272	0.597035	0.413988	22.6987	0.0394457	13.5519	0.270396	0.186386	2.10863	0.12942	0.570164	0.343558	0.222318	28.3139	0.0291072	9.72747	1.23595	0.669582	20.7014	0.0597035	21.0863
939	2	2.76	7.857	7.857	5	tr|M7ZFU9|M7ZFU9_TRIUA	Membrane steroid-binding protein 2 OS=Triticum urartu GN=TRIUR3_12287 PE=4 SV=1	TRIUA	1	1.13763	0.811318	2.03236	0.559758	2.33346	1.7378	0.505862	4.48745	0.387258	7.72681	0.704693	0.604743	1.94089	0.359749	1.36773	1.49969	0.621406	4.44631	0.337287	6.72977	0.613762	0.493511	1.61436	0.37325	0.990832	0.401791	0.339002	4.48745	0.0903649	1.80302
949	2	2.55	5.034	2.181	1.51	tr|M7ZYV8|M7ZYV8_TRIUA	Methyl-CpG-binding domain-containing protein 11 OS=Triticum urartu GN=TRIUR3_27778 PE=4 SV=1	TRIUA	1	0.887156	0.794144	3.7325	0.235505	3.31131	0.963829	0.763252	4.44631	0.21677	4.28548	0.679204	0.544256	1.40605	0.487529	0.954993	1.07647	0.965078	4.40555	0.244343	4.7863	0.765597	0.687413	3.10456	0.244343	2.37684	0.698232	0.715216	4.20727	0.165959	2.93765
996	2	2.23	9.636	4.909	1.818	tr|N1QZ20|N1QZ20_AEGTA	Methylmalonate-semialdehyde dehydrogenase (Acylating), mitochondrial OS=Aegilops tauschii GN=F775_32712 PE=4 SV=1	AEGTA	1	1.67494	0.459564	1.72187	0.972747	2.96483	1.25892	0.685752	2.63027	0.47863	3.34195	1.07647	0.779539	1.38038	0.77983	1.47231	0.744732	0.656991	2.70396	0.272898	2.01372	0.630957	0.580269	2.10863	0.293765	1.33045	0.847227	0.888345	2.35505	0.356451	1.99526
1275	1.55	1.55	2.767	2.767	2.767	tr|M8BYR0|M8BYR0_AEGTA	Minor allergen Alt a 7 OS=Aegilops tauschii GN=F775_27147 PE=4 SV=1	AEGTA	1	0.724436	0.569558	2.0893	0.346737	1.51356	9.81748	0.107563	2.0893	4.69894	20.7014	0.564937	0.385978	2.0893	0.267917	1.18032	13.4277	0.0948173	2.0893	6.42688	28.3139	0.772681	0.637633	2.0893	0.369828	1.61436	0.0570164	0.0866183	2.0893	0.0270396	0.119124
1197	1.92	2	7.692	5.325	5.325	tr|R7WD15|R7WD15_AEGTA	Mitochondrial fission 1 protein OS=Aegilops tauschii GN=F775_05754 PE=4 SV=1	AEGTA	1	1.11686	0.807977	2.0893	0.534564	2.33346	1.08643	0.847677	2.0893	0.519996	2.26987	1.0666	0.881868	2.0893	0.510505	2.22844	0.963829	0.957296	2.0893	0.461318	2.01372	0.946237	0.921836	2.0893	0.452898	1.97697	0.972747	0.964247	2.0893	0.465586	2.03236
1179	2	2	11.83	11.83	11.83	tr|M8BYN4|M8BYN4_AEGTA	Mitochondrial import inner membrane translocase subunit Tim9 OS=Aegilops tauschii GN=F775_05179 PE=4 SV=1	AEGTA	2	0.457088	0.29925	2.10863	0.218776	0.963829	0.990832	0.996508	2.0893	0.474242	2.07014	0.648634	0.475358	2.0893	0.310456	1.35519	2.14783	0.298535	2.0893	1.02802	4.48745	1.40605	0.537804	2.0893	0.672977	2.93765	0.648634	0.473752	2.0893	0.310456	1.35519
547	3.56	3.68	16.36	14.91	14.91	sp|P46274|VDAC1_WHEAT	Mitochondrial outer membrane porin OS=Triticum aestivum GN=VDAC1 PE=2 SV=1	WHEAT	4	0.954993	0.724406	1.28233	0.751623	1.22462	1.24738	0.642036	1.45881	0.855067	1.83654	0.946237	0.53908	1.24738	0.758578	1.18032	1.28233	0.47194	1.45881	0.879022	1.88799	0.981748	0.745752	1.30617	0.751623	1.28233	0.751623	0.371545	1.45881	0.515229	1.09648
735	2.14	2.23	27.8	10.83	3.249	tr|M8BZ92|M8BZ92_AEGTA	Mitochondrial outer membrane protein porin of 34 kDa OS=Aegilops tauschii GN=F775_27350 PE=4 SV=1	AEGTA	1	0.115878	0.685905	33.1131	0.0170608	3.83707	0.170608	0.721818	33.7287	0.0197697	5.7544	0.0981748	0.461704	33.1131	0.0159956	3.25087	1.90546	0.49847	2.63027	0.724436	5.24808	0.801678	0.660452	2.12814	0.376704	1.70608	0.413047	0.356465	2.10863	0.195884	0.870964
374	4.15	6.57	7.645	2.039	2.039	tr|M7ZIB7|M7ZIB7_TRIUA	Mitochondrial outer membrane protein porin OS=Triticum urartu GN=TRIUR3_08664 PE=4 SV=1	TRIUA	3	0.824138	0.703256	2.10863	0.390841	1.7378	0.862979	0.786643	2.0893	0.413047	1.80302	0.731139	0.583428	2.0893	0.349945	1.52757	1.03753	0.902214	3.83707	0.270396	3.98107	0.879022	0.835686	2.53513	0.346737	2.22844	0.83946	0.747505	2.0893	0.401791	1.75388
416	4.05	4.78	10.03	2.944	2.399	tr|M8D6T6|M8D6T6_AEGTA	mitochondrial-processing peptidase subunit beta OS=Aegilops tauschii GN=F775_03197 PE=4 SV=1	AEGTA	2	1.20226	0.614768	4.44631	0.270396	5.34564	0.660694	0.385172	2.96483	0.220801	1.95885	0.879022	0.822716	1.38038	0.636796	1.21339	0.539511	0.278551	4.44631	0.122462	2.39883	0.724436	0.507215	4.44631	0.16293	3.22107	1.31826	0.452892	3.04789	0.432514	4.05509
384	4.12	4.23	13.6	7.721	7.721	tr|M7Z6H3|M7Z6H3_TRIUA	Monothiol glutaredoxin-S4, mitochondrial OS=Triticum urartu GN=TRIUR3_19635 PE=4 SV=1	TRIUA	3	1.13763	0.525244	1.65959	0.685488	1.85353	0.280543	0.293971	1.80302	0.180302	0.505825	0.487529	0.837496	1.67494	0.313329	0.816582	0.30761	0.209178	1.65959	0.183654	0.510505	0.487529	0.446324	1.64437	0.291072	0.801678	1.70608	0.330738	1.52757	1.11686	2.63027
361	4.27	4.36	11.81	8.675	6.024	tr|M0UY91|M0UY91_HORVD	N-acetyl-gamma-glutamyl-phosphate reductase OS=Hordeum vulgare var. distichum PE=3 SV=1	HORVD	2	0.963829	0.549432	1.77011	0.539511	1.70608	1.7378	0.298481	1.92309	0.903649	3.34195	1.14815	0.511931	1.6293	0.704693	1.88799	1.78649	0.169827	1.77011	1.00925	3.22107	1.18032	0.271351	1.92309	0.613762	2.26987	0.654636	0.608715	1.94089	0.337287	1.27057
689	2.28	2.41	20.23	7.514	5.202	tr|M8BN43|M8BN43_AEGTA	NADH dehydrogenase (Ubiquinone) 1 alpha subcomplex subunit 5, mitochondrial OS=Aegilops tauschii GN=F775_32599 PE=4 SV=1	AEGTA	3	0.83946	0.485931	1.67494	0.496592	1.40605	2.88403	0.107429	2.39883	1.20226	7.31139	0.685488	0.479701	1.52757	0.444631	1.04713	3.34195	0.0914324	2.46604	1.35519	8.01678	0.816582	0.98683	2.1677	0.37325	1.77011	0.237684	0.0911633	2.42103	0.0928966	0.57544
552	3.55	3.88	30.84	21.03	18.69	tr|M8B7J1|M8B7J1_AEGTA	NADH dehydrogenase (Ubiquinone) iron-sulfur protein 4, mitochondrial OS=Aegilops tauschii GN=F775_32826 PE=4 SV=1	AEGTA	2	2.26987	0.382178	1.33045	1.70608	3.10456	1.25892	0.968471	1.2942	0.972747	1.6293	0.765597	0.683193	1.10662	0.691831	0.847227	0.549541	0.392485	1.30617	0.416869	0.717794	0.334195	0.294668	1.33045	0.242103	0.444631	0.60256	0.659335	1.2942	0.461318	0.77983
230	6.12	6.33	33.61	26.05	26.05	tr|M7YWJ7|M7YWJ7_TRIUA	NADH dehydrogenase [ubiquinone] 1 alpha subcomplex subunit 12 OS=Triticum urartu GN=TRIUR3_03768 PE=4 SV=1	TRIUA	4	1.95885	0.785594	1.41906	1.38038	2.70396	3.01995	0.074008	1.49969	2.01372	4.28548	0.698232	0.261378	1.19124	0.586138	0.831764	1.49969	0.0634324	1.35519	1.10662	2.05116	0.353183	0.340996	1.44544	0.251189	0.510505	0.233346	0.0374922	1.51356	0.161436	0.353183
309	5	5	41.44	37.84	18.92	tr|M7Z5Q7|M7Z5Q7_TRIUA	NADH dehydrogenase [ubiquinone] 1 beta subcomplex subunit 7 OS=Triticum urartu GN=TRIUR3_35249 PE=4 SV=1	TRIUA	3	1.18032	0.658042	1.23595	0.954993	1.47231	0.981748	0.924788	1.34276	0.731139	1.31826	1.21339	0.367013	1.35519	0.895365	1.65959	0.824138	0.605151	1.34276	0.608135	1.10662	1.01859	0.518847	1.41906	0.717794	1.45881	1.23595	0.345724	1.51356	0.816582	1.87068
226	6.15	6.28	27.88	14.5	14.5	tr|M8BNZ1|M8BNZ1_AEGTA	NADH-cytochrome b5 reductase-like protein OS=Aegilops tauschii GN=F775_31432 PE=4 SV=1	AEGTA	4	1.31826	0.307183	1.59956	0.824138	2.12814	1.59956	0.0154033	1.64437	0.972747	2.67917	0.981748	0.967847	1.27057	0.758578	1.24738	1.20226	0.0221612	1.6293	0.737904	1.97697	0.737904	0.319542	1.58489	0.457088	1.1695	0.60256	0.00275555	1.65959	0.353183	1
279	5.64	5.83	16.16	7.86	7.86	tr|M8A0R2|M8A0R2_TRIUA	NADH-ubiquinone oxidoreductase 24 kDa subunit, mitochondrial OS=Triticum urartu GN=TRIUR3_10155 PE=4 SV=1	TRIUA	7	0.963829	0.823366	1.18032	0.809096	1.13763	0.717794	0.643691	1.25892	0.570164	0.903649	0.816582	0.731176	1.21339	0.666807	0.990832	0.744732	0.790378	1.28233	0.57544	0.954993	0.83946	0.89621	1.30617	0.648634	1.09648	1.1272	0.888337	1.20226	0.937562	1.34276
597	3.15	3.65	7.891	4.017	3.3	tr|N1QXW8|N1QXW8_AEGTA	NADH-ubiquinone oxidoreductase 75 kDa subunit, mitochondrial OS=Aegilops tauschii GN=F775_30653 PE=4 SV=1	AEGTA	4	0.954993	0.0899379	4.36516	0.218776	4.16869	0.794328	0.523054	6.0256	0.131826	4.7863	1.13763	0.421294	2.10863	0.539511	2.37684	0.824138	0.0322449	2.0893	0.394457	1.72187	1.18032	0.0363129	7.94328	0.148594	9.37562	1.41906	0.270095	10.8643	0.130617	15.417
860	2.03	2.03	7.519	5.639	5.639	tr|M8AXC6|M8AXC6_TRIUA	Nascent polypeptide-associated complex subunit alpha-like protein OS=Triticum urartu GN=TRIUR3_26757 PE=4 SV=1	TRIUA	1	1.48594	0.532572	19.0546	0.077983	21.0863	1.01859	0.947125	2.0893	0.487529	2.12814	1.34276	0.59489	3.40408	0.394457	4.57088	0.679204	0.563016	12.1339	0.0591562	8.24138	0.887156	0.896707	6.25173	0.143219	5.54626	1.30617	0.630554	2.10863	0.619441	2.72898
1284	1.49	1.56	4.729	1.269	1.269	tr|M8BYB1|M8BYB1_AEGTA	Neutral alpha-glucosidase AB OS=Aegilops tauschii GN=F775_27804 PE=4 SV=1	AEGTA	1	0.630957	0.452607	2.0893	0.301995	1.31826	0.49204	0.325862	2.10863	0.235505	1.03753	1.01859	0.95655	2.0893	0.487529	2.12814	0.77983	0.647238	2.0893	0.37325	1.6293	1.59956	0.434686	2.0893	0.765597	3.34195	2.05116	0.315719	2.10863	0.972747	4.28548
1137	2	2	20.78	4.329	4.329	tr|M7Z133|M7Z133_TRIUA	NHP2-like protein 1 OS=Triticum urartu GN=TRIUR3_11631 PE=4 SV=1	TRIUA	2	0.879022	0.822083	2.0893	0.416869	1.83654	1.1272	0.781409	19.7697	0.0570164	20.1372	0.809096	0.735627	2.0893	0.383707	1.69044	1.27057	0.635533	20.893	0.0608135	21.4783	0.912011	0.902765	2.0893	0.432514	1.90546	0.711214	0.571052	21.2814	0.0436516	15.1356
496	4	4	10.15	8.271	8.271	tr|R7WCV0|R7WCV0_AEGTA	NifU-like protein 4, mitochondrial OS=Aegilops tauschii GN=F775_27466 PE=4 SV=1	AEGTA	2	0.824138	0.730347	1.67494	0.49204	1.38038	0.519996	0.411443	1.83654	0.283139	0.954993	0.672977	0.450325	1.35519	0.496592	0.912011	0.625173	0.542471	1.94089	0.325087	1.21339	0.809096	0.603248	1.52757	0.529663	1.23595	1.28233	0.901502	1.94089	0.660694	2.46604
716	2.2	2.23	11.61	9.821	7.589	tr|M8AXH1|M8AXH1_TRIUA	Nitrile-specifier protein 1 OS=Triticum urartu GN=TRIUR3_20300 PE=4 SV=1	TRIUA	1	0.103753	0.406527	31.6228	0.0165959	3.28095	0.824138	0.639192	4.36516	0.188799	3.59749	0.887156	0.779469	2.33346	0.109648	2.07014	7.94328	0.606644	31.6228	0.251189	54.4503	8.62979	0.504438	31.3329	0.275423	56.4937	1.10662	0.828894	8.87156	0.124738	3.40408
668	2.49	2.64	3.575	1.577	1.052	tr|N1QY33|N1QY33_AEGTA	Nuclear pore complex protein Nup98 OS=Aegilops tauschii GN=F775_28350 PE=4 SV=1	AEGTA	1	1.05682	0.856939	1.39316	0.758578	1.47231	4.2462	0.13921	4.48745	0.946237	20.1372	1.18032	0.755076	1.38038	0.855067	1.6293	3.98107	0.146406	4.48745	0.887156	19.0546	1.10662	0.888891	1.65959	0.666807	1.83654	0.275423	0.152476	4.48745	0.0580764	1.23595
690	2.28	2.31	7.229	3.614	3.614	tr|R7W1J6|R7W1J6_AEGTA	Nuclear transcription factor Y subunit B-3 OS=Aegilops tauschii GN=F775_04529 PE=4 SV=1	AEGTA	2	0.801678	0.681168	2.0893	0.383707	1.67494	2.63027	0.243521	2.10863	1.24738	5.49541	0.534564	0.360843	2.0893	0.255859	1.11686	3.25087	0.202763	2.10863	1.5417	6.79204	0.660694	0.49252	2.10863	0.316228	1.39316	0.203236	0.153866	2.0893	0.0963829	0.42462
766	2.09	2.09	18.71	8.387	8.387	tr|M7YP04|M7YP04_TRIUA	Nuclear transcription factor Y subunit C-2 OS=Triticum urartu GN=TRIUR3_12611 PE=4 SV=1	TRIUA	1	0.744732	0.602992	21.0863	0.0444631	15.7036	0.483059	0.321504	19.9526	0.0394457	9.63829	0.855067	0.782667	19.9526	0.0483059	17.0608	0.642688	0.472756	14.1906	0.0529663	9.12011	1.14815	0.77771	7.37904	0.155597	8.3946	1.77011	0.383629	2.0893	0.847227	3.69828
251	6.01	6.05	26.49	24.32	24.32	tr|M8AVF3|M8AVF3_AEGTA	Nuclear transport factor 2 OS=Aegilops tauschii GN=F775_27846 PE=4 SV=1	AEGTA	5	1	0.532533	1.19124	0.83946	1.19124	1.39316	0.0127684	1.30617	1.0666	1.83654	1.02802	0.318437	1.19124	0.862979	1.22462	1.39316	0.010871	1.45881	0.954993	2.03236	1.02802	0.174933	1.24738	0.824138	1.28233	0.731139	0.00289669	1.47231	0.496592	1.07647
290	5.35	5.52	8.301	3.764	3.764	tr|M7YQT8|M7YQT8_TRIUA	Nuclease domain-containing protein 1 OS=Triticum urartu GN=TRIUR3_26718 PE=4 SV=1	TRIUA	3	1.47231	0.486462	21.8776	0.0672977	23.3346	1.85353	0.348401	20.3236	0.0912011	23.9883	1.30617	0.605936	2.0893	0.625173	2.75423	1.24738	0.657068	2.0893	0.597035	2.63027	0.870964	0.796465	19.7697	0.0487529	17.2187	0.691831	0.523524	19.0546	0.0474242	13.1826
622	2.9	2.9	8.893	5.808	5.808	tr|M7YZY9|M7YZY9_TRIUA	Nuclease PA3 OS=Triticum urartu GN=TRIUR3_03984 PE=4 SV=1	TRIUA	2	0.772681	0.322089	4.20727	0.18197	3.25087	0.717794	0.428782	1.87068	0.380189	1.34276	0.801678	0.601532	1.65959	0.487529	1.33045	0.92045	0.678988	4.44631	0.207014	4.09261	1.03753	0.47492	4.44631	0.233346	4.61318	1.11686	0.689619	1.38038	0.809096	1.5417
972	2	2.35	7.955	1.989	1.989	tr|M8BDU3|M8BDU3_AEGTA	Nuclease S1 OS=Aegilops tauschii GN=F775_02804 PE=4 SV=1	AEGTA	1	1.27057	0.635926	2.0893	0.608135	2.65461	0.501187	0.333078	2.0893	0.239883	1.04713	0.937562	0.913131	2.0893	0.448745	1.95885	0.390841	0.253488	2.0893	0.187068	0.816582	0.731139	0.577914	2.0893	0.349945	1.52757	1.85353	0.356269	2.0893	0.887156	3.87258
471	4	4.2	15.07	11.99	11.99	tr|M8BQK0|M8BQK0_AEGTA	Nuclease S1 OS=Aegilops tauschii GN=F775_10155 PE=4 SV=1	AEGTA	3	0.625173	0.538333	22.4905	0.0398107	14.0605	2.88403	0.840933	28.3139	0.101859	41.6869	0.711214	0.639482	21.4783	0.0432514	15.2757	3.63078	0.458002	30.1995	0.120226	41.3047	1.1272	0.843728	2.0893	0.539511	2.37684	0.296483	0.536671	29.3765	0.0244343	8.70964
333	4.57	4.62	33.77	20.13	19.48	tr|M8BBK2|M8BBK2_AEGTA	Nucleoside diphosphate kinase 1 OS=Aegilops tauschii GN=F775_27942 PE=4 SV=1	AEGTA	3	0.92045	0.877483	2.55859	0.359749	2.35505	0.570164	0.0938706	1.64437	0.337287	0.937562	1.00925	0.793468	1.24738	0.809096	1.25892	0.613762	0.0851528	2.10863	0.280543	1.2942	1.08643	0.912698	2.26987	0.47863	2.46604	1.75388	0.0796518	1.70608	1.02802	3.10456
1222	1.78	2.13	10.55	5.485	5.485	tr|R7W4K3|R7W4K3_AEGTA	Nucleoside diphosphate kinase 2, chloroplastic OS=Aegilops tauschii GN=F775_32861 PE=4 SV=1	AEGTA	2	0.591562	0.668563	1.69044	0.346737	1	1.1695	0.635897	1.69044	0.691831	1.97697	0.954993	0.921383	1.28233	0.731139	1.22462	1.95885	0.437865	1.70608	1.14815	3.31131	1.59956	0.731194	1.69044	0.946237	2.70396	0.831764	0.583135	1.69044	0.49204	1.40605
1310	1.36	1.48	8.772	5.514	1.504	tr|M8APZ6|M8APZ6_TRIUA	Nucleoside diphosphate kinase IV, chloroplastic/mitochondrial OS=Triticum urartu GN=TRIUR3_20858 PE=4 SV=1	TRIUA	1	1.33045	0.791299	1.69044	0.787046	2.29087	1	0.805018	1.77011	0.564937	1.77011	1.34276	0.406541	1.45881	0.92045	1.99526	0.744732	0.984806	1.77011	0.420727	1.31826	1	0.34062	1.78649	0.559758	1.78649	1.33045	0.344613	1.77011	0.751623	2.37684
993	2	2.25	10.71	5.252	4.202	tr|M7ZTA3|M7ZTA3_TRIUA	Nucleosome assembly protein 1-like 1-A OS=Triticum urartu GN=TRIUR3_05385 PE=4 SV=1	TRIUA	4	0.313329	0.289358	4.7863	0.060256	1.49969	0.559758	0.548591	4.40555	0.118032	2.46604	0.963829	0.943188	2.33346	0.356451	2.24905	1.77011	0.445287	4.36516	0.405508	7.7983	2.99226	0.300739	4.69894	0.636796	14.5881	1.65959	0.582889	3.94457	0.420727	7.17794
883	2.01	2.03	7.805	2.683	2.683	tr|M8CW38|M8CW38_AEGTA	Nucleosome assembly protein 1-like protein 1 OS=Aegilops tauschii GN=F775_29641 PE=4 SV=1	AEGTA	1	0.946237	0.693365	19.2309	0.0510505	18.197	0.963829	0.61276	19.0546	0.0515229	18.3654	0.744732	0.86126	17.0608	0.0529663	12.7057	1.00925	0.890554	19.0546	0.0529663	18.8799	0.772681	0.592715	2.58226	0.299226	1.99526	0.765597	0.527268	20.893	0.0448745	15.9956
55	11.61	12.01	37.54	33.54	32.31	tr|M9T150|M9T150_TRIDB	O-acetylserine (Thiol)-lyase OS=Triticum durum GN=OASTL2 PE=2 SV=1	TRIDB	7	0.666807	0.538405	2.22844	0.299226	1.48594	0.847227	0.81344	4.16869	0.203236	3.53183	1.18032	0.748485	2.0893	0.564937	2.48886	1.25892	0.663336	2.0893	0.60256	2.63027	1.75388	0.416699	2.0893	0.83946	3.69828	1.38038	0.603263	3.46737	0.398107	4.7863
1021	2	2.17	8.617	2.948	2.948	tr|M8BPS7|M8BPS7_AEGTA	O-methyltransferase ZRP4 OS=Aegilops tauschii GN=F775_26958 PE=4 SV=1	AEGTA	3	1.95885	0.502705	24.6604	0.0794328	27.5423	99.0832	0.154829	1	99.0832	99.0832	1.01859	0.895331	6.66807	0.152757	6.85488	99.0832	0.202389	1	99.0832	99.0832	0.515229	0.453622	24.2103	0.0363078	12.4738	0.0855067	0.148933	31.6228	0.015417	2.70396
623	2.87	6.21	19.71	11.14	9.714	tr|M8BL64|M8BL64_AEGTA	O-methyltransferase ZRP4 OS=Aegilops tauschii GN=F775_29910 PE=4 SV=1	AEGTA	5	0.816582	0.271379	1.39316	0.586138	1.13763	1.23595	0.169702	1.48594	0.831764	1.83654	1.20226	0.202342	1.48594	0.809096	1.78649	1.49969	0.107527	1.95885	0.765597	2.93765	1.45881	0.120013	1.61436	0.903649	2.37684	0.963829	0.645524	2.0893	0.465586	2.01372
789	2.06	2.38	10.33	1.505	1.505	tr|M8B4U0|M8B4U0_AEGTA	Origin recognition complex subunit 3 OS=Aegilops tauschii GN=F775_05311 PE=4 SV=1	AEGTA	1	1.24738	0.646615	1.38038	0.903649	1.72187	0.751623	0.607643	1.43219	0.524808	1.07647	0.660694	0.486703	1.38038	0.47863	0.912011	0.597035	0.410777	1.72187	0.346737	1.02802	0.524808	0.344693	1.41906	0.366438	0.744732	0.870964	0.794605	1.7378	0.501187	1.51356
376	4.14	4.32	16.52	12.05	12.05	tr|R7WD45|R7WD45_AEGTA	Oxalate oxidase GF-2.8 OS=Aegilops tauschii GN=F775_18663 PE=4 SV=1	AEGTA	2	0.912011	0.882285	1.30617	0.704693	1.19124	0.349945	0.248093	1.24738	0.277971	0.436516	1.21339	0.631168	1.41906	0.855067	1.72187	0.380189	0.266484	1.24738	0.301995	0.474242	1.30617	0.554736	1.24738	1.04713	1.64437	3.43558	0.19931	1.25892	2.72898	4.32514
354	4.32	6.06	22.92	12.85	12.85	tr|M8C7Y6|M8C7Y6_AEGTA	oxidoreductase GLYR1 OS=Aegilops tauschii GN=F775_32502 PE=4 SV=1	AEGTA	3	1.2942	0.619236	2.0893	0.619441	2.70396	0.510505	0.337736	2.0893	0.242103	1.0666	1.15878	0.754979	2.0893	0.554626	2.44343	0.390841	0.25265	2.0893	0.185353	0.816582	0.887156	0.828398	2.10863	0.42462	1.87068	2.26987	0.281778	2.10863	1.07647	4.74242
197	6.48	6.85	47.13	40.8	38.51	tr|F8S6U7|F8S6U7_WHEAT	Pathogenesis-related protein 1-17 OS=Triticum aestivum PE=4 SV=1	WHEAT	9	1.31826	0.57367	5.05825	0.260615	6.66807	0.580764	0.371498	23.1206	0.0387258	13.4277	2.12814	0.231714	21.677	0.0981748	27.2898	0.436516	0.260458	9.37562	0.0487529	4.09261	1.61436	0.3179	22.9087	0.0704693	24.8886	3.63078	0.150897	30.479	0.119124	38.3707
18	18.67	19.09	33.51	31.06	26.43	tr|D8L9B3|D8L9B3_WHEAT	PDI-like protein OS=Triticum aestivum GN=pdil4-1 PE=2 SV=1	WHEAT	12	0.809096	0.136464	1.18032	0.685488	0.954993	0.824138	0.300761	1.28233	0.642688	1.05682	0.717794	0.0372496	1.13763	0.630957	0.816582	1.00925	0.909129	1.28233	0.787046	1.2942	0.879022	0.380309	1.15878	0.758578	1.01859	0.862979	0.662736	1.28233	0.672977	1.10662
261	6	6	21.6	21.6	21.6	tr|R7WFD1|R7WFD1_AEGTA	Peptidyl-prolyl cis-trans isomerase CYP19-4 OS=Aegilops tauschii GN=F775_31129 PE=4 SV=1	AEGTA	4	1.0666	0.785267	1.75388	0.608135	1.87068	0.990832	0.805413	4.44631	0.222843	4.40555	1.04713	0.669919	1.38038	0.758578	1.45881	0.92045	0.62585	4.44631	0.207014	4.09261	0.981748	0.862228	1.58489	0.619441	1.55597	1.05682	0.538397	4.44631	0.237684	4.69894
437	4.02	4.08	14.29	7.143	7.143	tr|N1QYP3|N1QYP3_AEGTA	Peptidyl-prolyl cis-trans isomerase CYP20-2, chloroplastic OS=Aegilops tauschii GN=F775_14997 PE=4 SV=1	AEGTA	4	1.7378	0.508421	4.61318	0.376704	9.90832	0.432514	0.423864	4.13048	0.0990832	1.78649	1.03753	0.886425	2.37684	0.436516	2.46604	0.258226	0.26656	4.74242	0.0444631	1.22462	0.591562	0.572951	4.40555	0.0937562	2.60615	2.37684	0.383645	4.13048	0.57544	10.3753
758	2.1	2.21	17.18	14.72	7.975	tr|M8BZ49|M8BZ49_AEGTA	Peptidyl-prolyl cis-trans isomerase E OS=Aegilops tauschii GN=F775_28038 PE=4 SV=1	AEGTA	1	9.12011	0.11754	31.6228	0.288403	58.0764	0.887156	0.823118	19.5884	0.049204	17.378	0.698232	0.539592	2.12814	0.328095	1.48594	0.151356	0.0365372	31.6228	0.0195884	4.7863	0.0946237	0.035327	31.9154	0.0159956	3.01995	0.77983	0.657112	20.7014	0.0457088	16.1436
317	4.86	5.05	7.308	2.801	2.192	tr|M8CBB2|M8CBB2_AEGTA	Peptidyl-prolyl isomerase FKBP12 OS=Aegilops tauschii GN=F775_28516 PE=4 SV=1	AEGTA	2	0.787046	0.506792	2.0893	0.376704	1.64437	0.630957	0.342607	18.8799	0.0461318	11.9124	1.00925	0.708487	7.65597	0.131826	7.72681	0.787046	0.612771	11.8032	0.0666807	9.28966	1.27057	0.379945	4.57088	0.277971	5.80764	1.59956	0.275124	2.55859	0.625173	4.13048
743	2.12	7.85	20.25	14.11	14.11	tr|R7VYI9|R7VYI9_AEGTA	Peroxidase 1 OS=Aegilops tauschii GN=F775_31512 PE=4 SV=1	AEGTA	6	0.801678	0.622135	3.53183	0.229087	2.83139	7.51623	0.130957	2.24905	3.34195	16.9044	1.21339	0.870193	8.70964	0.139316	10.4713	9.28966	0.115169	2.12814	4.36516	19.5884	1.48594	0.540049	2.46604	0.60256	3.66438	0.159956	0.136685	3.87258	0.0405509	0.619441
313	4.92	5.06	19.67	11.08	8.31	tr|M7ZBJ0|M7ZBJ0_TRIUA	Peroxidase 1 OS=Triticum urartu GN=TRIUR3_04133 PE=4 SV=1	TRIUA	3	0.301995	0.210713	1.38038	0.218776	0.416869	0.831764	0.915097	1.80302	0.461318	1.49969	0.691831	0.52934	1.38038	0.501187	0.954993	2.72898	0.22012	1.5417	1.77011	4.20727	2.26987	0.295385	1.38038	1.64437	3.13329	0.824138	0.579211	1.83654	0.444631	1.51356
370	4.19	6.64	13.43	9.722	7.639	tr|M7ZQB0|M7ZQB0_TRIUA	Peroxidase 1 OS=Triticum urartu GN=TRIUR3_10667 PE=4 SV=1	TRIUA	4	1.07647	0.860891	2.0893	0.515229	2.24905	0.679204	0.510525	2.0893	0.325087	1.41906	1.02802	0.935501	2.0893	0.49204	2.14783	0.619441	0.445031	2.10863	0.296483	1.30617	0.946237	0.923722	2.0893	0.452898	1.97697	1.49969	0.478737	2.0893	0.717794	3.16228
126	8.16	8.16	28.75	24.16	14.98	tr|M8AI04|M8AI04_TRIUA	Peroxidase 1 OS=Triticum urartu GN=TRIUR3_12395 PE=4 SV=1	TRIUA	6	1.20226	0.643857	9.12011	0.131826	12.942	0.42462	0.798342	26.0615	0.0316228	11.0662	99.0832	0.51146	1	99.0832	99.0832	0.340408	0.514999	26.3027	0.0255859	8.95365	99.0832	0.792225	1	99.0832	99.0832	99.0832	0.419226	1	99.0832	99.0832
1	36.85	36.85	53.71	47.71	34.86	tr|Q5I3E8|Q5I3E8_TRIMO	Peroxidase 10 (Fragment) OS=Triticum monococcum GN=POX10 PE=2 SV=1	TRIMO	42	0.787046	0.56195	1.7378	0.448745	1.36773	0.77983	0.762904	1.48594	0.524808	1.15878	0.816582	0.614725	1.45881	0.559758	1.19124	0.990832	0.740683	1.64437	0.60256	1.6293	1.03753	0.917484	1.47231	0.704693	1.52757	1.03753	0.813799	1.6293	0.636796	1.69044
1103	2	2.03	8.012	6.825	3.858	tr|M8CGN2|M8CGN2_AEGTA	Peroxidase 12 OS=Aegilops tauschii GN=F775_07179 PE=4 SV=1	AEGTA	2	0.887156	0.820741	2.0893	0.42462	1.85353	0.47863	0.315349	2.10863	0.229087	1.00925	1.2942	0.620322	2.0893	0.619441	2.70396	0.539511	0.362598	2.0893	0.255859	1.1272	1.44544	0.510309	2.0893	0.691831	3.01995	2.67917	0.239652	2.10863	1.27057	5.59758
440	4.01	13.71	30.55	26.69	25.08	tr|N1R303|N1R303_AEGTA	Peroxidase 12 OS=Aegilops tauschii GN=F775_07405 PE=4 SV=1	AEGTA	24	0.972747	0.972865	2.0893	0.465586	2.03236	0.387258	0.252168	2.10863	0.185353	0.816582	0.630957	0.455345	2.0893	0.301995	1.31826	0.394457	0.256273	2.10863	0.188799	0.831764	0.642688	0.467273	2.0893	0.30761	1.34276	1.61436	0.432048	2.0893	0.772681	3.37287
651	2.61	2.78	19.89	7.182	7.182	tr|N1R3X3|N1R3X3_AEGTA	Peroxidase 12 OS=Aegilops tauschii GN=F775_13789 PE=4 SV=1	AEGTA	3	0.816582	0.529957	1.38038	0.591562	1.1272	0.559758	0.358608	1.14815	0.487529	0.642688	0.737904	0.597735	1.13763	0.648634	0.83946	0.679204	0.622735	1.24738	0.539511	0.847227	0.895365	0.887819	1.43219	0.619441	1.28233	1.30617	0.550989	1.20226	1.08643	1.57036
144	7.92	14.95	46.37	31.49	26.64	tr|R7WD77|R7WD77_AEGTA	Peroxidase 12 OS=Aegilops tauschii GN=F775_31826 PE=4 SV=1	AEGTA	19	0.570164	0.264983	1.94089	0.293765	1.10662	0.544503	0.263423	1.94089	0.280543	1.05682	1.18032	0.320425	1.80302	0.654636	2.14783	0.946237	0.990409	1.40605	0.672977	1.33045	2.05116	0.153081	1.92309	1.0666	3.98107	2.14783	0.152539	1.94089	1.10662	4.16869
356	4.32	4.38	28.61	19.76	10.62	tr|M7ZW93|M7ZW93_TRIUA	Peroxidase 12 OS=Triticum urartu GN=TRIUR3_02977 PE=4 SV=1	TRIUA	2	2.24905	0.284526	2.10863	1.0666	4.69894	1.02802	0.93502	2.0893	0.49204	2.14783	1.43219	0.522323	2.10863	0.679204	2.99226	0.457088	0.297211	2.0893	0.21677	0.954993	0.630957	0.454493	2.0893	0.301995	1.31826	1.36773	0.559049	2.0893	0.654636	2.85759
5	25.81	25.95	60.22	46.59	44.09	tr|M8A564|M8A564_TRIUA	Peroxidase 12 OS=Triticum urartu GN=TRIUR3_20226 PE=4 SV=1	TRIUA	28	0.642688	0.163295	1.1272	0.564937	0.724436	0.887156	0.136086	1.21339	0.724436	1.07647	0.801678	0.869392	1.11686	0.717794	0.895365	1.35519	0.864373	1.21339	1.11686	1.65959	1.23595	0.195601	1.08643	1.13763	1.35519	0.895365	0.175988	1.21339	0.731139	1.08643
175	6.98	12.95	30.24	23.17	16.1	tr|M7ZC09|M7ZC09_TRIUA	Peroxidase 12 OS=Triticum urartu GN=TRIUR3_23608 PE=4 SV=1	TRIUA	9	1.23595	0.776473	2.70396	0.457088	3.37287	1.33045	0.91674	2.72898	0.487529	3.66438	0.704693	0.606378	1.94089	0.363078	1.36773	1.0666	0.853207	2.72898	0.390841	2.91072	0.564937	0.476221	2.72898	0.207014	1.5417	0.524808	0.554145	2.75423	0.190546	1.44544
102	9.16	11.25	30.92	24.57	17.63	tr|M7YWK9|M7YWK9_TRIUA	Peroxidase 2 OS=Triticum urartu GN=TRIUR3_03935 PE=4 SV=1	TRIUA	7	1.1695	0.486974	1.20226	0.972747	1.40605	1.92309	0.350929	1.41906	1.35519	2.80543	1.77011	0.287494	1.21339	1.45881	2.24905	1.6293	0.663151	1.41906	1.14815	2.35505	1.51356	0.493704	1.33045	1.13763	2.05116	0.92045	0.738659	1.41906	0.642688	1.30617
1302	1.4	1.4	4.977	4.072	4.072	tr|M8A9Z3|M8A9Z3_TRIUA	Peroxidase 2 OS=Triticum urartu GN=TRIUR3_04079 PE=4 SV=1	TRIUA	2	1.19124	0.802953	1.52757	0.77983	1.8197	1.34276	0.716542	4.44631	0.301995	5.97035	1.83654	0.383043	2.12814	0.862979	3.94457	1.11686	0.900601	4.44631	0.251189	4.96592	1.52757	0.459346	3.22107	0.474242	5.01187	1.35519	0.506686	4.36516	0.310456	5.97035
775	2.08	2.15	11.93	7.645	7.645	tr|M7ZKM4|M7ZKM4_TRIUA	Peroxidase 2 OS=Triticum urartu GN=TRIUR3_26107 PE=4 SV=1	TRIUA	2	0.619441	0.43964	2.0893	0.293765	1.2942	1.1272	0.802902	2.0893	0.539511	2.35505	0.685488	0.521176	2.0893	0.328095	1.43219	1.80302	0.368524	2.0893	0.862979	3.76704	1.10662	0.829394	2.0893	0.529663	2.31206	0.608135	0.428196	2.0893	0.288403	1.27057
234	6.07	8.16	30.66	15.47	15.47	tr|M7Z1M5|M7Z1M5_TRIUA	Peroxidase 2 OS=Triticum urartu GN=TRIUR3_32743 PE=4 SV=1	TRIUA	5	1.01859	0.50639	1.7378	0.586138	1.77011	1.43219	0.513905	1.85353	0.772681	2.70396	1.48594	0.210394	1.47231	1.00925	2.24905	1.39316	0.985435	1.83654	0.758578	2.58226	1.44544	0.303697	1.49969	0.963829	2.208	1.02802	0.300654	1.83654	0.559758	1.85353
78	10.23	10.59	26.81	16.87	15.66	tr|M8AW35|M8AW35_AEGTA	Peroxidase 3 OS=Aegilops tauschii GN=F775_31532 PE=4 SV=1	AEGTA	5	1.40605	0.219515	1.52757	0.92045	2.14783	1.18032	0.944734	1.52757	0.772681	1.8197	0.990832	0.728596	1.38038	0.711214	1.36773	0.831764	0.213355	1.51356	0.549541	1.25892	0.698232	0.258083	1.52757	0.457088	1.0666	0.831764	0.684194	1.52757	0.534564	1.27057
380	4.13	4.77	32.41	23.55	15.51	tr|R7W0B2|R7W0B2_AEGTA	Peroxidase 4 OS=Aegilops tauschii GN=F775_26070 PE=4 SV=1	AEGTA	5	0.963829	0.950931	2.0893	0.461318	2.01372	1.48594	0.486307	2.0893	0.711214	3.13329	1.15878	0.759453	2.0893	0.554626	2.42103	1.5417	0.463665	2.10863	0.731139	3.22107	1.19124	0.718132	2.0893	0.570164	2.48886	0.772681	0.634391	2.0893	0.366438	1.61436
245	6.02	8.15	16.25	14.69	14.69	tr|M8BW98|M8BW98_AEGTA	Peroxidase 4 OS=Aegilops tauschii GN=F775_26608 PE=4 SV=1	AEGTA	6	1.08643	0.405667	4.44631	0.244343	4.83059	0.887156	0.0999342	6.19441	0.194089	5.49541	0.270396	0.960663	4.48745	0.0608135	1.21339	0.801678	0.126478	5.64937	0.175388	4.52898	0.246604	0.392127	4.48745	0.0554626	1.10662	0.398107	0.03505	4.57088	0.0642688	1.8197
1301	1.4	5.94	12.62	11.08	8.308	tr|M8B0T5|M8B0T5_AEGTA	Peroxidase 5 OS=Aegilops tauschii GN=F775_16830 PE=4 SV=1	AEGTA	6	87.9023	0.0614164	2.29087	38.3707	98.1748	0.625173	0.447182	2.0893	0.299226	1.30617	0.717794	0.563902	2.0893	0.343558	1.49969	0.0110662	0.0181609	2.29087	0.01	0.0253513	0.0110662	0.0183516	2.29087	0.01	0.0253513	1.13763	0.777536	2.0893	0.544503	2.39883
625	2.86	5.2	21.4	11.93	11.93	tr|M8BHC3|M8BHC3_AEGTA	Peroxidase 5 OS=Aegilops tauschii GN=F775_25712 PE=4 SV=1	AEGTA	3	0.586138	0.409791	2.10863	0.280543	1.23595	87.9023	0.042764	2.29087	38.3707	98.1748	0.879022	0.808933	2.0893	0.420727	1.83654	87.9023	0.0392545	2.29087	38.3707	98.1748	1.47231	0.492666	2.0893	0.704693	3.10456	0.0110662	0.0164448	2.29087	0.01	0.0253513
890	2	14.53	37.89	37.89	33.85	tr|R7W4A1|R7W4A1_AEGTA	Peroxidase 52 OS=Aegilops tauschii GN=F775_11178 PE=4 SV=1	AEGTA	17	0.758578	0.615665	2.0893	0.359749	1.58489	0.383707	0.248331	2.0893	0.18197	0.801678	0.630957	0.452004	2.0893	0.299226	1.31826	0.501187	0.331656	2.0893	0.239883	1.04713	0.824138	0.718309	2.0893	0.394457	1.72187	1.6293	0.42492	2.0893	0.77983	3.40408
42	12.62	12.71	19.06	11.51	9.434	tr|M7ZJS0|M7ZJS0_TRIUA	Peroxidase 54 OS=Triticum urartu GN=TRIUR3_30053 PE=4 SV=1	TRIUA	9	0.831764	0.964613	1.24738	0.666807	1.03753	0.963829	0.977181	1.34276	0.717794	1.2942	1.39316	0.660096	1.34276	1.03753	1.87068	1.14815	0.941865	1.34276	0.855067	1.5417	1.67494	0.690042	1.34276	1.24738	2.24905	1.38038	0.64132	1.34276	1.02802	1.85353
379	4.13	14.62	38.82	33.55	33.55	tr|R7W736|R7W736_AEGTA	Peroxidase 66 OS=Aegilops tauschii GN=F775_21233 PE=4 SV=1	AEGTA	23	0.751623	0.604746	2.0893	0.356451	1.57036	0.711214	0.551662	2.0893	0.340408	1.48594	1.10662	0.822077	2.0893	0.529663	2.31206	0.937562	0.914971	2.0893	0.448745	1.95885	1.47231	0.499299	2.10863	0.698232	3.0761	1.5417	0.459363	2.0893	0.737904	3.25087
248	6.01	16.49	40.46	31.95	26.9	tr|M7ZIZ5|M7ZIZ5_TRIUA	Peroxidase 66 OS=Triticum urartu GN=TRIUR3_06320 PE=4 SV=1	TRIUA	33	0.619441	0.735515	1.83654	0.331131	1.13763	0.409261	0.313409	1.83654	0.220801	0.751623	0.544503	0.530194	1.85353	0.280543	1.00925	0.642688	0.3899	1.78649	0.359749	1.14815	0.870964	0.721211	1.65959	0.524808	1.44544	1.34276	0.514622	1.65959	0.809096	2.24905
240	6.03	10.11	35.22	32.08	21.38	tr|R7W1Y7|R7W1Y7_AEGTA	Peroxidase 70 OS=Aegilops tauschii GN=F775_18083 PE=4 SV=1	AEGTA	8	0.787046	0.597065	14.9969	0.057544	11.8032	1.61436	0.301909	18.0302	0.0895365	24.6604	0.679204	0.455276	21.8776	0.0420727	14.8594	2.05116	0.227222	24.8886	0.0824138	30.1995	0.855067	0.748066	6.25173	0.136773	5.34564	0.416869	0.19868	26.0615	0.0301995	10.8643
1045	2	2.09	14.93	11.64	8.955	tr|M8CIJ6|M8CIJ6_AEGTA	Peroxidase 72 OS=Aegilops tauschii GN=F775_07846 PE=4 SV=1	AEGTA	3	1.07647	0.69372	5.80764	0.185353	6.91831	0.758578	0.926042	10.2802	0.0731139	7.7983	4.57088	0.870747	34.0408	0.134276	48.3059	0.679204	0.75485	17.378	0.0474242	11.8032	4.48745	0.599443	32.8095	0.136773	48.7528	5.05825	0.801357	34.3558	0.147231	49.2039
922	2	4.17	19.76	9.88	7.186	tr|M8BHP3|M8BHP3_AEGTA	Peroxidase 72 OS=Aegilops tauschii GN=F775_14781 PE=4 SV=1	AEGTA	3	4.92039	0.15288	2.10863	2.33346	10.2802	87.9023	0.0484914	2.29087	38.3707	98.1748	1.47231	0.494839	2.0893	0.704693	3.0761	82.4138	0.070297	2.26987	36.3078	98.1748	0.299226	0.200623	2.0893	0.141906	0.625173	0.0110662	0.0178695	2.29087	0.01	0.0253513
171	7.13	11.82	27.53	18.54	13.48	tr|Q5I3F0|Q5I3F0_TRIMO	Peroxidase 8 OS=Triticum monococcum GN=POX8 PE=2 SV=1	TRIMO	12	0.870964	0.796777	2.0893	0.416869	1.8197	0.737904	0.592836	2.0893	0.353183	1.5417	1.20226	0.712121	2.0893	0.57544	2.51189	0.83946	0.750468	2.0893	0.401791	1.75388	1.36773	0.564171	2.0893	0.654636	2.85759	1.59956	0.43466	2.0893	0.765597	3.34195
17	19.21	35.32	52.79	48.97	41.64	tr|Q5GMP4|Q5GMP4_WHEAT	Peroxidase OS=Triticum aestivum GN=prx PE=2 SV=1	WHEAT	38	0.698232	0.312552	10.7647	0.0654636	7.51623	0.704693	0.225514	2.0893	0.334195	1.47231	1.0666	0.102342	2.0893	0.510505	2.22844	0.990832	0.557693	5.7544	0.172187	5.70164	1.49969	0.0788027	6.79204	0.220801	10.1859	1.49969	0.0714645	2.0893	0.717794	3.16228
343	4.4	5.04	33.95	29.01	18.52	tr|M7Z9N7|M7Z9N7_TRIUA	Peroxiredoxin-2C OS=Triticum urartu GN=TRIUR3_13961 PE=4 SV=1	TRIUA	3	1.33045	0.589858	2.0893	0.636796	2.77971	0.937562	0.905211	2.0893	0.448745	1.95885	0.765597	0.633559	2.0893	0.366438	1.59956	0.698232	0.533063	2.0893	0.334195	1.45881	0.570164	0.394847	2.10863	0.272898	1.20226	0.816582	0.705393	2.0893	0.390841	1.70608
511	3.96	4.17	12.37	6.529	6.529	tr|Q94IC3|Q94IC3_HORVU	Peroxisome type ascorbate peroxidase OS=Hordeum vulgare GN=HvAPX1 PE=2 SV=1	HORVU	2	0.824138	0.616921	1.55597	0.515229	1.28233	1.44544	0.072195	1.80302	0.801678	2.53513	1.7378	0.261373	1.52757	1.13763	2.91072	1.77011	0.0669984	1.87068	0.946237	3.16228	2.0893	0.20586	1.5417	1.35519	3.66438	1.19124	0.0348523	1.72187	0.691831	2.03236
118	8.29	8.47	11.93	6.534	5.682	tr|F2DQ23|F2DQ23_HORVD	Phenylalanine ammonia-lyase OS=Hordeum vulgare var. distichum PE=2 SV=1	HORVD	5	0.895365	0.65258	1.39316	0.636796	1.24738	3.98107	0.00737795	1.67494	2.37684	7.44732	1.67494	0.071733	1.27057	1.31826	2.18776	4.36516	0.00808533	1.65959	2.63027	7.87046	1.85353	0.095149	1.44544	1.28233	2.72898	0.413047	0.00271858	1.6293	0.224906	0.672977
473	4	4.18	8.197	6.885	5.574	tr|R7VZF2|R7VZF2_AEGTA	Phosphate carrier protein, mitochondrial OS=Aegilops tauschii GN=F775_28547 PE=4 SV=1	AEGTA	3	1.35519	0.657017	1.27057	1.0666	1.72187	1.47231	0.482282	2.46604	0.597035	3.66438	1.10662	0.86561	1.23595	0.895365	1.38038	1.07647	0.725776	2.63027	0.409261	2.83139	0.809096	0.766897	1.31826	0.613762	1.0666	0.744732	0.554109	2.35505	0.313329	1.75388
971	2	2.35	5.823	1.606	1.606	tr|Q8VYX1|Q8VYX1_WHEAT	Phosphoethanolamine methyltransferase OS=Triticum aestivum PE=2 SV=1	WHEAT	1	0.847227	0.809093	4.74242	0.178649	4.01791	99.0832	0.318287	1	99.0832	99.0832	1.61436	0.482045	2.14783	0.751623	3.46737	99.0832	0.278309	1	99.0832	99.0832	1.88799	0.402015	2.35505	0.801678	4.40555	0.125893	0.581232	31.6228	0.0180302	3.98107
107	8.74	13.08	26.67	13.75	13.33	sp|P12782|PGKH_WHEAT	Phosphoglycerate kinase, chloroplastic OS=Triticum aestivum PE=2 SV=1	WHEAT	7	1.15878	0.979035	3.49945	0.331131	4.01791	0.824138	0.612615	2.208	0.37325	1.8197	1.47231	0.576462	2.14783	0.685488	3.16228	0.711214	0.626954	1.57036	0.448745	1.11686	1.25892	0.563687	2.51189	0.501187	3.19154	1.77011	0.378027	1.92309	0.92045	3.40408
821	2.04	2.33	7.635	3.695	1.108	tr|M0X1N3|M0X1N3_HORVD	Phospholipase D OS=Hordeum vulgare var. distichum PE=3 SV=1	HORVD	1	0.111686	0.112881	2.0893	0.0529663	0.233346	0.0928966	0.10437	2.10863	0.0444631	0.195884	0.296483	0.199329	2.0893	0.140605	0.619441	0.824138	0.72323	2.0893	0.394457	1.72187	2.63027	0.242962	2.10863	1.24738	5.49541	3.16228	0.207661	2.10863	1.49969	6.60694
12	21.79	21.84	20.68	12.86	11.21	tr|O82072|O82072_WHEAT	Phospoenolpyruvate carboxylase OS=Triticum aestivum GN=PEPC PE=3 SV=1	WHEAT	14	1.28233	0.193556	1.36773	0.937562	1.75388	1.75388	0.372581	1.55597	1.1272	2.75423	1.02802	0.614807	1.21339	0.847227	1.24738	1.35519	0.497362	1.55597	0.870964	2.10863	0.794328	0.276626	1.36773	0.580764	1.08643	0.580764	0.417738	1.55597	0.369828	0.903649
713	2.21	2.24	15.17	7.931	7.931	tr|Q4LDT4|Q4LDT4_HORVU	PIP aquaporin isoform OS=Hordeum vulgare GN=HvPIP2;4 PE=2 SV=1	HORVU	2	3.69828	0.318048	1.94089	1.90546	7.17794	1.65959	0.725941	1.94089	0.855067	3.22107	0.928966	0.991086	1.72187	0.539511	1.59956	0.487529	0.400731	1.94089	0.251189	0.946237	0.251189	0.316014	1.94089	0.130617	0.487529	0.554626	0.718619	1.92309	0.285759	1.0666
724	2.18	2.29	4.853	1.788	0.894	tr|M8BNR8|M8BNR8_AEGTA	PI-PLC X domain-containing protein OS=Aegilops tauschii GN=F775_15778 PE=4 SV=1	AEGTA	1	0.954993	0.865227	1.19124	0.801678	1.13763	1.1695	0.675024	1.75388	0.666807	2.05116	0.855067	0.791491	1.1695	0.731139	1	1.21339	0.788475	1.75388	0.691831	2.12814	0.887156	0.920933	1.18032	0.751623	1.04713	0.724436	0.86201	1.77011	0.409261	1.28233
679	2.39	2.76	10.67	2.824	2.824	tr|Q8H1X2|Q8H1X2_HORVD	Plasma membrane P-type proton pump ATPase OS=Hordeum vulgare var. distichum GN=Ha1 PE=2 SV=1	HORVD	2	0.954993	0.830596	1.67494	0.570164	1.59956	1.65959	0.469744	1.67494	0.990832	2.80543	0.765597	0.718344	1.49969	0.510505	1.14815	1.7378	0.400869	1.69044	1.02802	2.91072	0.794328	0.873611	1.67494	0.474242	1.33045	0.452898	0.36039	1.69044	0.270396	0.765597
93	9.94	9.94	39.11	32.18	28.71	tr|R7WGF5|R7WGF5_AEGTA	Pleckstrin homology domain-containing family A member 8 OS=Aegilops tauschii GN=F775_28375 PE=4 SV=1	AEGTA	7	0.772681	0.565155	1.48594	0.515229	1.14815	1.1695	0.927585	1.80302	0.648634	2.1677	0.570164	0.438557	1.20226	0.469894	0.685488	1.49969	0.611422	1.80302	0.831764	2.80543	0.731139	0.757399	1.51356	0.483059	1.10662	0.483059	0.469667	1.8197	0.255859	0.879022
66	10.86	11.1	13.69	9.397	8.817	tr|M8A5W2|M8A5W2_TRIUA	Poly(RC)-binding protein 1 OS=Triticum urartu GN=TRIUR3_14977 PE=4 SV=1	TRIUA	7	1.00925	0.727512	1.38038	0.731139	1.38038	1.07647	0.636657	1.51356	0.711214	1.61436	0.83946	0.364748	1.36773	0.60256	1.14815	1.05682	0.753142	1.51356	0.698232	1.59956	0.824138	0.543613	1.31826	0.619441	1.08643	0.772681	0.99541	1.49969	0.510505	1.15878
1132	2	2.01	9.231	7.179	7.179	tr|M8BC63|M8BC63_AEGTA	Polyadenylate-binding protein 2 OS=Aegilops tauschii GN=F775_26723 PE=4 SV=1	AEGTA	1	2.0893	0.306836	2.0893	1	4.36516	1.02802	0.937066	2.0893	0.49204	2.14783	1.55597	0.454528	2.0893	0.744732	3.25087	0.487529	0.320976	2.0893	0.233346	1.01859	0.737904	0.587305	2.0893	0.353183	1.5417	1.49969	0.482982	2.0893	0.717794	3.13329
121	8.25	8.35	16.23	14.83	12.57	tr|N1QWG1|N1QWG1_AEGTA	Polyadenylate-binding protein 2 OS=Aegilops tauschii GN=F775_30065 PE=4 SV=1	AEGTA	7	0.862979	0.340567	1.25892	0.679204	1.08643	1.97697	0.146091	1.40605	1.40605	3.0761	1.08643	0.758138	1.13763	0.954993	1.24738	2.29087	0.0706105	1.41906	1.61436	3.56451	1.25892	0.252167	1.2942	0.972747	1.6293	0.544503	0.187938	1.40605	0.356451	0.765597
669	2.49	2.53	12.56	5.947	3.304	tr|R7W3Y3|R7W3Y3_AEGTA	Polyamine oxidase OS=Aegilops tauschii GN=F775_28632 PE=4 SV=1	AEGTA	1	1.28233	0.626021	2.0893	0.613762	2.67917	1.19124	0.723339	2.0893	0.570164	2.48886	1.22462	0.680938	2.0893	0.586138	2.55859	0.912011	0.873301	2.0893	0.436516	1.90546	0.946237	0.92521	2.0893	0.452898	1.97697	1.02802	0.946861	2.0893	0.49204	2.14783
1111	2	2.03	6.522	5.072	5.072	tr|M7ZAC6|M7ZAC6_TRIUA	polygalacturonase OS=Triticum urartu GN=TRIUR3_04778 PE=4 SV=1	TRIUA	2	0.591562	0.374887	6.30957	0.0937562	3.7325	0.704693	0.550432	2.0893	0.334195	1.47231	0.928966	0.933261	2.75423	0.337287	2.55859	1.18032	0.635638	7.11213	0.165959	8.31764	1.5417	0.396599	17.378	0.0887156	20.1372	1.30617	0.591278	2.46604	0.529663	3.22107
299	5.23	9.6	39.24	31.65	26.9	tr|Q41577|Q41577_WHEAT	Pox1 protein OS=Triticum aestivum GN=pox1 PE=2 SV=1	WHEAT	8	0.801678	0.838274	5.39511	0.141906	4.32514	0.809096	0.826999	13.0617	0.0648634	10.5682	8.09096	0.41391	35.3183	0.229087	60.256	0.990832	0.98791	3.01995	0.334195	2.99226	8.79023	0.360205	34.9945	0.251189	60.8135	8.55067	0.35676	34.6737	0.246604	59.7035
412	4.06	4.06	6.713	5.68	5.68	tr|F2D7S5|F2D7S5_HORVD	Predicted protein (Fragment) OS=Hordeum vulgare var. distichum PE=2 SV=1	HORVD	2	0.409261	0.270303	22.2843	0.0343558	9.12011	0.448745	0.300284	12.1339	0.0444631	5.44503	0.57544	0.412468	2.10863	0.275423	1.21339	1.09648	0.843143	19.5884	0.0559758	19.7697	1.40605	0.536735	18.5353	0.0758578	20.1372	1.28233	0.637891	13.4277	0.0954993	16.1436
567	3.46	3.5	10.58	4.534	4.534	tr|F2DIQ0|F2DIQ0_HORVD	Predicted protein (Fragment) OS=Hordeum vulgare var. distichum PE=2 SV=1	HORVD	3	0.636796	0.241748	2.07014	0.30761	1.31826	0.963829	0.327399	2.72898	0.353183	2.63027	0.731139	0.290301	2.03236	0.359749	1.48594	1.48594	0.596228	2.70396	0.549541	4.05509	1.13763	0.721979	2.72898	0.416869	3.10456	0.758578	0.832791	2.72898	0.277971	2.07014
1195	2	2	6.637	6.637	6.637	tr|F2D2F2|F2D2F2_HORVD	Predicted protein (Fragment) OS=Hordeum vulgare var. distichum PE=2 SV=1	HORVD	1	0.648634	0.473546	2.0893	0.310456	1.35519	0.625173	0.450652	2.10863	0.299226	1.31826	0.586138	0.408199	2.0893	0.280543	1.22462	0.963829	0.948128	2.0893	0.461318	2.01372	0.895365	0.842253	2.0893	0.428549	1.87068	0.928966	0.891979	2.0893	0.444631	1.94089
571	3.39	3.47	18.89	10.1	10.1	tr|F2E291|F2E291_HORVD	Predicted protein (Fragment) OS=Hordeum vulgare var. distichum PE=2 SV=1	HORVD	3	0.717794	0.682174	1.55597	0.457088	1.11686	0.963829	0.657405	1.77011	0.544503	1.70608	0.954993	0.978601	1.15878	0.816582	1.10662	1.33045	0.967181	1.78649	0.744732	2.37684	1.30617	0.665907	1.39316	0.937562	1.85353	0.972747	0.641855	1.78649	0.549541	1.7378
1245	1.68	1.72	7.205	3.458	3.458	tr|F2DV15|F2DV15_HORVD	Predicted protein (Fragment) OS=Hordeum vulgare var. distichum PE=2 SV=1	HORVD	1	0.831764	0.736961	2.0893	0.398107	1.7378	2.44343	0.260583	2.0893	1.1695	5.10505	1.23595	0.677096	2.0893	0.591562	2.58226	2.91072	0.22252	2.10863	1.38038	6.08135	1.45881	0.501875	2.0893	0.698232	3.04789	0.501187	0.330599	2.0893	0.237684	1.04713
1194	2	2	10	10	10	tr|F2EJU4|F2EJU4_HORVD	Predicted protein (Fragment) OS=Hordeum vulgare var. distichum PE=2 SV=1	HORVD	1	0.855067	0.625522	2.0893	0.405508	1.78649	0.654636	0.608712	2.63027	0.248886	1.72187	0.666807	0.454034	1.87068	0.356451	1.24738	0.758578	0.975282	4.44631	0.170608	3.37287	0.772681	0.710489	1.90546	0.409261	1.47231	1.00925	0.730752	3.22107	0.313329	3.25087
441	4.01	6.02	24.29	20.29	17.43	tr|F2D1Q5|F2D1Q5_HORVD	Predicted protein (Fragment) OS=Hordeum vulgare var. distichum PE=2 SV=1	HORVD	7	0.887156	0.951013	8.09096	0.109648	7.17794	0.654636	0.315279	22.08	0.0413047	14.4544	1.00925	0.717994	15.1356	0.0666807	14.9969	0.731139	0.30454	21.0863	0.0440555	15.417	1.1272	0.759236	2.0893	0.539511	2.35505	1.52757	0.258508	22.2843	0.0685488	23.9883
1053	2	2.08	4.261	2.256	2.256	tr|F2DB03|F2DB03_HORVD	Predicted protein (Fragment) OS=Hordeum vulgare var. distichum PE=2 SV=1	HORVD	1	0.963829	0.961483	2.0893	0.461318	2.01372	0.724436	0.572724	2.0893	0.346737	1.51356	0.758578	0.62114	2.0893	0.363078	1.58489	0.744732	0.59708	2.0893	0.356451	1.55597	0.77983	0.648333	2.0893	0.37325	1.6293	1.03753	0.925749	2.0893	0.496592	2.1677
1211	1.82	2.32	15.92	8.101	4.19	tr|F2CWQ7|F2CWQ7_HORVD	Predicted protein (Fragment) OS=Hordeum vulgare var. distichum PE=2 SV=1	HORVD	1	1.0666	0.885159	2.0893	0.510505	2.22844	3.28095	0.200608	2.0893	1.57036	6.91831	1.23595	0.672323	2.0893	0.591562	2.58226	3.0761	0.212392	2.10863	1.45881	6.42688	1.14815	0.767041	2.0893	0.549541	2.39883	0.37325	0.242049	2.0893	0.177011	0.77983
531	3.72	3.72	12.63	8.333	6.183	tr|F2E8N3|F2E8N3_HORVD	Predicted protein (Fragment) OS=Hordeum vulgare var. distichum PE=2 SV=1	HORVD	2	1.1695	0.749652	2.0893	0.559758	2.44343	1.31826	0.602704	2.0893	0.630957	2.75423	1.1272	0.791099	2.0893	0.539511	2.35505	1.11686	0.811409	2.0893	0.534564	2.33346	0.963829	0.952719	2.0893	0.461318	2.01372	0.855067	0.769022	2.0893	0.409261	1.78649
274	5.82	6.06	15.24	10.98	10.98	tr|F2E171|F2E171_HORVD	Predicted protein (Fragment) OS=Hordeum vulgare var. distichum PE=2 SV=1	HORVD	3	1.18032	0.732165	2.0893	0.564937	2.46604	0.855067	0.776641	2.0893	0.409261	1.78649	0.83946	0.738908	2.0893	0.398107	1.75388	0.717794	0.56527	2.10863	0.343558	1.51356	0.704693	0.53979	2.0893	0.334195	1.47231	0.963829	0.95628	2.0893	0.461318	2.01372
277	5.65	5.65	22.95	10.66	10.66	tr|F2EIG4|F2EIG4_HORVD	Predicted protein (Fragment) OS=Hordeum vulgare var. distichum PE=2 SV=1	HORVD	4	1.48594	0.304034	1.21339	1.22462	1.80302	1.94089	0.11355	1.36773	1.41906	2.65461	1.75388	0.213577	1.24738	1.40605	2.208	1.2942	0.312742	1.35519	0.954993	1.77011	1.1695	0.709178	1.2942	0.903649	1.52757	0.895365	0.459671	1.35519	0.660694	1.21339
1101	2	2.03	7.621	2.079	2.079	tr|F2D9P1|F2D9P1_HORVD	Predicted protein (Fragment) OS=Hordeum vulgare var. distichum PE=2 SV=1	HORVD	1	1.51356	0.329389	2.70396	0.559758	4.13048	5.54626	0.226792	3.04789	1.8197	15.7036	1.10662	0.561502	2.07014	0.534564	2.29087	3.40408	0.52301	2.91072	1.1695	9.46237	0.724436	0.521787	1.97697	0.363078	1.43219	0.201372	0.313474	3.01995	0.0717794	0.608135
960	2	2.44	9.756	6.504	6.504	tr|F2CZ30|F2CZ30_HORVD	Predicted protein (Fragment) OS=Hordeum vulgare var. distichum PE=2 SV=1	HORVD	1	6.36796	0.808939	36.3078	0.175388	52.9663	99.0832	0.172481	1	99.0832	99.0832	0.124738	0.202261	31.6228	0.0178649	3.94457	99.0832	0.187813	1	99.0832	99.0832	0.0549541	0.184657	32.2107	0.0131826	1.77011	0.0110662	0.0951459	2.29087	0.01	0.0253513
966	2	2.38	14.2	8.523	6.25	tr|F2DFR0|F2DFR0_HORVD	Predicted protein (Fragment) OS=Hordeum vulgare var. distichum PE=2 SV=1	HORVD	1	37.325	0.068346	2.0893	17.8649	69.8232	1.23595	0.669236	2.0893	0.591562	2.58226	1.03753	0.918416	2.0893	0.496592	2.1677	0.0328095	0.072798	2.0893	0.0161436	0.0685488	0.0275423	0.0693009	2.10863	0.0144544	0.0580764	0.831764	0.734453	2.0893	0.398107	1.7378
991	2	2.27	11.4	3.676	3.676	tr|F2DY24|F2DY24_HORVD	Predicted protein OS=Hordeum vulgare var. distichum PE=2 SV=1	HORVD	1	0.346737	0.227942	2.10863	0.165959	0.731139	0.549541	0.370952	2.0893	0.260615	1.14815	0.724436	0.571026	2.0893	0.346737	1.51356	1.55597	0.454257	2.0893	0.744732	3.25087	2.07014	0.312056	2.10863	0.981748	4.32514	1.31826	0.603199	2.10863	0.625173	2.75423
873	2.01	2.94	12.3	5.847	1.705	tr|F2D218|F2D218_HORVD	Predicted protein OS=Hordeum vulgare var. distichum PE=2 SV=1	HORVD	1	0.483059	0.318629	2.10863	0.231207	1.01859	87.9023	0.0618619	2.29087	38.3707	98.1748	0.691831	0.524397	2.0893	0.328095	1.44544	87.9023	0.0525506	2.29087	38.3707	98.1748	1.40605	0.532716	2.0893	0.672977	2.93765	0.0110662	0.0183335	2.29087	0.01	0.0253513
649	2.62	4.32	28.97	22.9	17.76	tr|F2CPW5|F2CPW5_HORVD	Predicted protein OS=Hordeum vulgare var. distichum PE=2 SV=1	HORVD	4	0.519996	0.812936	24.2103	0.0363078	12.5892	0.990832	0.314587	11.1686	0.0887156	11.0662	0.666807	0.393737	2.10863	0.319154	1.40605	1.88799	0.364088	24.2103	0.077983	27.0396	1.28233	0.337226	20.893	0.0613762	21.677	0.666807	0.189402	5.64937	0.118032	3.76704
1134	2	2.01	10.49	7.692	7.692	tr|F2DMU9|F2DMU9_HORVD	Predicted protein OS=Hordeum vulgare var. distichum PE=2 SV=1	HORVD	1	0.559758	0.557731	2.83139	0.180302	1.58489	1.07647	0.253968	2.85759	0.376704	3.01995	0.133045	0.141981	2.85759	0.0444631	0.380189	1.24738	0.366833	3.04789	0.409261	3.43558	0.218776	0.173593	2.75423	0.0698232	0.60256	0.161436	0.290528	2.72898	0.0591562	0.440555
183	6.7	6.77	32.53	26.99	20.76	tr|F2E048|F2E048_HORVD	Predicted protein OS=Hordeum vulgare var. distichum PE=2 SV=1	HORVD	5	0.564937	0.316889	2.58226	0.218776	1.45881	0.47863	0.23576	2.72898	0.175388	1.30617	0.524808	0.350442	2.72898	0.192309	1.43219	0.83946	0.596299	1.67494	0.501187	1.40605	0.92045	0.86766	2.03236	0.452898	1.87068	1.08643	0.51753	1.8197	0.597035	1.97697
479	4	4.09	34.41	18.28	18.28	tr|F2DT61|F2DT61_HORVD	Predicted protein OS=Hordeum vulgare var. distichum PE=2 SV=1	HORVD	2	0.586138	0.311449	3.16228	0.107647	1.85353	0.0263027	0.0843806	4.57088	0.0101859	0.120226	0.432514	0.247157	4.44631	0.0376704	1.92309	0.042462	0.112064	4.48745	0.0108643	0.190546	0.787046	0.671765	1.70608	0.376704	1.34276	17.7011	0.124325	4.44631	3.98107	60.8135
967	2	2.36	11.2	2.8	2	tr|F2CXC1|F2CXC1_HORVD	Predicted protein OS=Hordeum vulgare var. distichum PE=2 SV=1	HORVD	1	0.586138	0.406905	2.0893	0.280543	1.22462	0.903649	0.856604	2.0893	0.432514	1.88799	1.13763	0.78182	2.0893	0.544503	2.37684	1.52757	0.465047	2.0893	0.731139	3.19154	1.92309	0.338139	2.0893	0.92045	4.01791	1.24738	0.662585	2.0893	0.597035	2.60615
719	2.19	2.19	12.31	8.408	8.408	tr|F2DLB1|F2DLB1_HORVD	Predicted protein OS=Hordeum vulgare var. distichum PE=2 SV=1	HORVD	3	0.625173	0.251502	2.72898	0.231207	1.70608	1.08643	0.833727	2.72898	0.398107	2.96483	0.937562	0.678209	1.49969	0.625173	1.40605	1.72187	0.279332	2.12814	0.809096	3.63078	1.47231	0.316232	2.70396	0.544503	4.01791	0.855067	0.82258	2.72898	0.313329	2.33346
643	2.68	2.73	7.057	4.527	1.864	tr|F2DV95|F2DV95_HORVD	Predicted protein OS=Hordeum vulgare var. distichum PE=2 SV=1	HORVD	2	0.642688	0.238082	10.5682	0.0613762	6.79204	0.731139	0.128188	21.0863	0.0440555	15.417	0.580764	0.204423	19.5884	0.0436516	11.3763	1.11686	0.0849773	16.1436	0.0691831	16.4437	0.887156	0.726405	2.0893	0.42462	1.85353	0.787046	0.0323365	9.28966	0.0847227	7.31139
1033	2	2.13	9.167	2	2	tr|F2DZ00|F2DZ00_HORVD	Predicted protein OS=Hordeum vulgare var. distichum PE=2 SV=1	HORVD	1	0.648634	0.476972	2.10863	0.310456	1.36773	0.990832	0.998839	2.0893	0.474242	2.07014	0.672977	0.502399	2.0893	0.322107	1.40605	1.51356	0.476434	2.0893	0.724436	3.16228	1.02802	0.947532	2.10863	0.487529	2.14783	0.672977	0.501815	2.0893	0.322107	1.40605
350	4.38	4.44	16.53	14.83	12.29	tr|F2D4I3|F2D4I3_HORVD	Predicted protein OS=Hordeum vulgare var. distichum PE=2 SV=1	HORVD	5	0.711214	0.439437	2.1677	0.316228	1.5417	0.751623	0.18162	4.69894	0.167494	3.53183	0.679204	0.539806	2.83139	0.237684	1.92309	1.04713	0.271749	4.48745	0.233346	4.96592	0.954993	0.797762	4.44631	0.214783	4.2462	0.903649	0.239851	4.52898	0.195884	4.09261
470	4	4.22	20.14	14.39	14.39	tr|F2CY98|F2CY98_HORVD	Predicted protein OS=Hordeum vulgare var. distichum PE=2 SV=1	HORVD	2	0.711214	0.852519	17.7011	0.049204	12.5892	0.685488	0.561687	2.10863	0.325087	1.44544	0.432514	0.35305	4.32514	0.0954993	1.87068	0.963829	0.662116	16.9044	0.057544	16.293	0.597035	0.399525	4.74242	0.127057	2.83139	0.619441	0.573712	4.65586	0.130617	2.88403
267	5.89	6.99	11.51	10.83	9.137	tr|F2DTT5|F2DTT5_HORVD	Predicted protein OS=Hordeum vulgare var. distichum PE=2 SV=1	HORVD	5	0.717794	0.608354	1.33045	0.529663	0.954993	0.544503	0.408474	1.34276	0.398107	0.731139	1.19124	0.808102	1.70608	0.698232	2.07014	0.758578	0.641251	1.18032	0.636796	0.895365	1.65959	0.494451	1.6293	1.01859	2.75423	2.1677	0.346965	1.43219	1.51356	3.22107
986	2	2.28	13.83	6.117	4.787	tr|F2D4U9|F2D4U9_HORVD	Predicted protein OS=Hordeum vulgare var. distichum PE=2 SV=1	HORVD	1	0.737904	0.585447	2.0893	0.353183	1.5417	9.54993	0.108851	2.0893	4.57088	20.1372	1.30617	0.606585	2.0893	0.625173	2.72898	12.942	0.0963981	2.10863	6.13762	27.0396	1.77011	0.379705	2.10863	0.83946	3.69828	0.135519	0.123723	2.10863	0.0648634	0.285759
852	2.03	2.07	15.12	10.47	10.47	tr|F2DIU2|F2DIU2_HORVD	Predicted protein OS=Hordeum vulgare var. distichum PE=2 SV=1	HORVD	1	0.744732	0.602354	2.0893	0.356451	1.55597	3.87258	0.178042	2.0893	1.85353	8.09096	1.35519	0.5708	2.0893	0.648634	2.83139	5.15229	0.148708	2.10863	2.44343	10.7647	1.80302	0.370453	2.10863	0.855067	3.76704	0.346737	0.227136	2.0893	0.165959	0.724436
706	2.22	2.47	5.78	4.046	2.312	tr|F2CT30|F2CT30_HORVD	Predicted protein OS=Hordeum vulgare var. distichum PE=2 SV=1	HORVD	1	0.751623	0.617932	2.10863	0.359749	1.58489	1.55597	0.469483	2.0893	0.744732	3.28095	0.92045	0.872696	2.0893	0.440555	1.92309	2.05116	0.325074	2.0893	0.981748	4.32514	1.21339	0.714231	2.10863	0.57544	2.53513	0.580764	0.416611	2.10863	0.277971	1.22462
1078	2	2.04	9.695	3.601	3.601	tr|F2DFR4|F2DFR4_HORVD	Predicted protein OS=Hordeum vulgare var. distichum PE=2 SV=1	HORVD	1	0.765597	0.633988	2.10863	0.366438	1.61436	36.9828	0.0560157	2.96483	12.4738	96.3829	0.564937	0.389728	2.10863	0.270396	1.19124	45.2898	0.0530014	2.88403	15.7036	96.3829	0.731139	0.579793	2.0893	0.349945	1.52757	0.0131826	0.0175382	3.19154	0.01	0.0420727
140	8	8	41.98	22.64	22.64	tr|F2DH71|F2DH71_HORVD	Predicted protein OS=Hordeum vulgare var. distichum PE=2 SV=1	HORVD	4	0.772681	0.611234	1.78649	0.428549	1.38038	0.912011	0.823986	2.18776	0.413047	1.99526	0.698232	0.481401	1.72187	0.409261	1.20226	1.1695	0.748937	2.18776	0.534564	2.53513	0.903649	0.779852	1.27057	0.711214	1.14815	0.765597	0.579692	1.88799	0.405508	1.44544
339	4.44	4.67	13.9	10.76	8.52	tr|F2DYF1|F2DYF1_HORVD	Predicted protein OS=Hordeum vulgare var. distichum PE=2 SV=1	HORVD	3	0.772681	0.485963	2.42103	0.316228	1.87068	1.44544	0.506658	2.75423	0.524808	4.01791	1.45881	0.771869	2.22844	0.654636	3.28095	1.85353	0.958171	2.77971	0.666807	5.19996	1.87068	0.390683	2.14783	0.870964	4.09261	1	0.405017	2.75423	0.363078	2.75423
393	4.1	4.1	11.76	10.29	10.29	tr|F2DT67|F2DT67_HORVD	Predicted protein OS=Hordeum vulgare var. distichum PE=2 SV=1	HORVD	3	0.77983	0.820319	2.42103	0.325087	1.88799	1.59956	0.284541	2.75423	0.580764	4.52898	0.809096	0.925502	1.77011	0.452898	1.43219	2.03236	0.323376	2.77971	0.731139	5.86138	1.01859	0.891299	1.40605	0.724436	1.43219	0.501187	0.299191	2.75423	0.17378	1.38038
153	7.65	7.65	21.05	16.1	16.1	tr|F2E397|F2E397_HORVD	Predicted protein OS=Hordeum vulgare var. distichum PE=2 SV=1	HORVD	5	0.787046	0.422175	2.18776	0.359749	1.72187	1.94089	0.925651	2.31206	0.83946	4.44631	0.831764	0.636197	1.48594	0.549541	1.23595	2.65461	0.383728	2.44343	1.08643	6.72977	1.04713	0.697462	2.18776	0.47863	2.29087	0.420727	0.578265	2.33346	0.180302	0.981748
946	2	2.65	8.469	4.235	2.932	tr|F2CV69|F2CV69_HORVD	Predicted protein OS=Hordeum vulgare var. distichum PE=2 SV=1	HORVD	1	0.801678	0.686149	2.10863	0.383707	1.69044	0.672977	0.506108	2.10863	0.322107	1.41906	1.01859	0.957722	2.0893	0.487529	2.12814	0.831764	0.734119	2.10863	0.398107	1.75388	1.25892	0.654206	2.10863	0.597035	2.63027	1.49969	0.485234	2.10863	0.711214	3.13329
549	3.56	3.57	10.96	5.479	5.479	tr|F2DV01|F2DV01_HORVD	Predicted protein OS=Hordeum vulgare var. distichum PE=2 SV=1	HORVD	4	0.816582	0.787547	2.44343	0.334195	1.99526	0.801678	0.790916	1.72187	0.465586	1.38038	0.444631	0.329904	2.58226	0.169044	1.14815	0.972747	0.996233	1.70608	0.570164	1.65959	0.539511	0.393339	1.38038	0.387258	0.744732	0.549541	0.392078	1.8197	0.299226	1
624	2.87	3.4	9.407	5.065	4.342	tr|F2D546|F2D546_HORVD	Predicted protein OS=Hordeum vulgare var. distichum PE=2 SV=1	HORVD	2	0.816582	0.786377	2.14783	0.376704	1.75388	0.963829	0.671347	14.7231	0.0666807	14.1906	1.27057	0.569981	6.54636	0.194089	8.31764	1.1695	0.862843	19.9526	0.0586138	20.5116	1.55597	0.455671	3.0761	0.505825	4.74242	1.2942	0.401676	20.893	0.0619441	21.8776
902	2	7.92	19.26	10	7.222	tr|F2DNL6|F2DNL6_HORVD	Predicted protein OS=Hordeum vulgare var. distichum PE=2 SV=1	HORVD	5	0.816582	0.710212	2.10863	0.390841	1.72187	0.559758	0.382222	2.0893	0.265461	1.1695	2.18776	0.293684	2.10863	1.03753	4.57088	0.679204	0.509372	2.0893	0.322107	1.41906	2.63027	0.242134	2.0893	1.25892	5.54626	3.87258	0.178518	2.10863	1.83654	8.09096
1250	1.64	1.67	8.889	3.175	3.175	tr|F2E3B9|F2E3B9_HORVD	Predicted protein OS=Hordeum vulgare var. distichum PE=2 SV=1	HORVD	1	0.824138	0.716848	2.0893	0.394457	1.72187	1.31826	0.601617	2.0893	0.630957	2.75423	1.58489	0.443267	2.0893	0.758578	3.31131	1.58489	0.442468	2.0893	0.758578	3.31131	1.90546	0.343	2.0893	0.912011	3.98107	1.19124	0.718434	2.0893	0.570164	2.48886
321	4.8	7.08	45.65	30.43	26.09	tr|F2E6W2|F2E6W2_HORVD	Predicted protein OS=Hordeum vulgare var. distichum PE=2 SV=1	HORVD	4	0.831764	0.911708	1.64437	0.505825	1.36773	0.862979	0.815768	1.69044	0.515229	1.45881	0.444631	0.460636	1.36773	0.316228	0.608135	1.02802	0.900136	1.67494	0.613762	1.72187	0.524808	0.502424	1.69044	0.30761	0.887156	0.505825	0.557373	1.69044	0.299226	0.855067
805	2.05	2.1	12.45	3.863	3.863	tr|F2D9Y8|F2D9Y8_HORVD	Predicted protein OS=Hordeum vulgare var. distichum PE=2 SV=1	HORVD	1	0.831764	0.749965	1.39316	0.597035	1.15878	1.08643	0.835176	1.49969	0.724436	1.6293	1.04713	0.910576	1.38038	0.758578	1.44544	1.2942	0.620206	1.38038	0.937562	1.78649	1.24738	0.677112	1.38038	0.903649	1.72187	0.954993	0.921805	1.45881	0.654636	1.39316
1214	1.82	1.85	4.264	2.713	2.713	tr|F2CWX2|F2CWX2_HORVD	Predicted protein OS=Hordeum vulgare var. distichum PE=2 SV=1	HORVD	1	0.831764	0.736282	2.0893	0.398107	1.7378	1.92309	0.34106	2.10863	0.912011	4.01791	1.02802	0.937144	2.0893	0.49204	2.14783	2.26987	0.280106	2.0893	1.08643	4.7863	1.22462	0.685407	2.0893	0.586138	2.55859	0.534564	0.358235	2.0893	0.253513	1.11686
550	3.55	4.6	11.74	7.047	5.705	tr|F2ED32|F2ED32_HORVD	Predicted protein OS=Hordeum vulgare var. distichum PE=2 SV=1	HORVD	3	0.847227	0.84192	2.29087	0.366438	1.94089	0.636796	0.328442	4.44631	0.143219	2.83139	1.03753	0.822294	2.39883	0.432514	2.44343	0.744732	0.372451	4.44631	0.167494	3.31131	1.20226	0.684706	1.38038	0.870964	1.67494	1.59956	0.288948	4.09261	0.390841	6.66807
1047	2	2.09	19.34	8.84	8.84	tr|F2D4J2|F2D4J2_HORVD	Predicted protein OS=Hordeum vulgare var. distichum PE=2 SV=1	HORVD	3	0.847227	0.60224	1.75388	0.483059	1.48594	0.591562	0.436053	1.72187	0.343558	1.01859	0.887156	0.660628	1.45881	0.60256	1.2942	0.691831	0.703314	2.24905	0.30761	1.55597	1.03753	0.917005	1.43219	0.724436	1.48594	1.48594	0.640237	1.83654	0.809096	2.70396
751	2.11	2.44	9.029	4.429	2.044	tr|F2E1T7|F2E1T7_HORVD	Predicted protein OS=Hordeum vulgare var. distichum PE=2 SV=1	HORVD	1	0.862979	0.789176	6.19441	0.139316	5.34564	0.946237	0.931414	12.8233	0.0744732	12.1339	1.95885	0.335341	23.3346	0.083946	26.7917	1.08643	0.852656	19.5884	0.0554626	19.5884	2.24905	0.287304	4.83059	0.465586	11.272	2.05116	0.318724	25.1189	0.0816582	28.0543
543	3.6	3.6	11.16	11.16	11.16	tr|F2DHV1|F2DHV1_HORVD	Predicted protein OS=Hordeum vulgare var. distichum PE=2 SV=1	HORVD	2	0.870964	0.745907	3.83707	0.226986	3.34195	0.801678	0.47462	2.0893	0.383707	1.67494	0.660694	0.32306	4.16869	0.158489	2.75423	0.912011	0.628026	3.0761	0.296483	2.80543	0.751623	0.399931	2.0893	0.359749	1.57036	0.816582	0.604679	3.34195	0.244343	2.72898
615	2.98	3.03	13.86	9.406	9.406	tr|F2DSZ9|F2DSZ9_HORVD	Predicted protein OS=Hordeum vulgare var. distichum PE=2 SV=1	HORVD	2	0.879022	0.423563	1.61436	0.534564	1.41906	0.903649	0.968059	1.61436	0.529663	1.45881	0.824138	0.438381	1.64437	0.501187	1.35519	1.03753	0.411672	1.6293	0.636796	1.69044	0.937562	0.962274	1.58489	0.586138	1.48594	0.895365	0.425784	1.6293	0.544503	1.45881
691	2.27	2.53	20.76	7.895	4.678	tr|F2DI83|F2DI83_HORVD	Predicted protein OS=Hordeum vulgare var. distichum PE=2 SV=1	HORVD	4	0.887156	0.737285	1.8197	0.487529	1.61436	0.369828	0.128368	2.72898	0.136773	1.00925	0.564937	0.23783	2.70396	0.207014	1.52757	0.413047	0.118074	2.37684	0.17378	0.981748	0.625173	0.205542	2.37684	0.265461	1.48594	1.49969	0.257022	1.88799	0.794328	2.83139
990	2	2.27	11.06	1.613	1.613	tr|F2D874|F2D874_HORVD	Predicted protein OS=Hordeum vulgare var. distichum PE=2 SV=1	HORVD	1	0.887156	0.828889	2.0893	0.42462	1.85353	0.452898	0.294115	2.0893	0.214783	0.946237	0.586138	0.409417	2.0893	0.280543	1.22462	0.501187	0.333207	2.10863	0.239883	1.05682	0.654636	0.481771	2.0893	0.313329	1.36773	1.2942	0.6225	2.0893	0.619441	2.70396
982	2	2.29	5.304	2.028	1.404	tr|F2CX19|F2CX19_HORVD	Predicted protein OS=Hordeum vulgare var. distichum PE=2 SV=1	HORVD	1	0.895365	0.832873	2.0893	0.428549	1.87068	3.28095	0.200929	2.0893	1.57036	6.91831	1.23595	0.671418	2.0893	0.591562	2.58226	3.66438	0.185659	2.10863	1.7378	7.65597	1.38038	0.556653	2.10863	0.654636	2.88403	0.37325	0.242675	2.0893	0.177011	0.77983
48	12.2	12.52	27.73	19.55	19.55	tr|F2CPT7|F2CPT7_HORVD	Predicted protein OS=Hordeum vulgare var. distichum PE=2 SV=1	HORVD	8	0.903649	0.34413	1.36773	0.666807	1.23595	1.69044	0.388939	1.41906	1.19124	2.48886	1.47231	0.0721073	1.34276	1.09648	2.1677	1.87068	0.0107182	1.36773	1.36773	2.55859	1.57036	0.0157881	1.36773	1.14815	2.14783	0.831764	0.234033	1.38038	0.57544	1.14815
235	6.07	6.55	10.06	5.029	5.029	tr|F2DQZ9|F2DQZ9_HORVD	Predicted protein OS=Hordeum vulgare var. distichum PE=2 SV=1	HORVD	3	0.912011	0.825936	1.48594	0.619441	1.35519	0.772681	0.394651	1.65959	0.469894	1.28233	0.963829	0.766485	1.40605	0.679204	1.35519	0.83946	0.46385	1.38038	0.608135	1.15878	1.03753	0.934187	1.87068	0.554626	1.94089	1.22462	0.494698	2.0893	0.586138	2.58226
349	4.38	4.53	18.49	13.96	13.96	tr|F2D2T8|F2D2T8_HORVD	Predicted protein OS=Hordeum vulgare var. distichum PE=2 SV=1	HORVD	3	0.912011	0.432269	2.0893	0.436516	1.90546	1.38038	0.195624	7.44732	0.185353	10.1859	0.963829	0.643057	2.0893	0.461318	2.01372	1.49969	0.142572	4.44631	0.337287	6.60694	1.04713	0.65073	2.0893	0.501187	2.18776	0.698232	0.164682	5.29664	0.131826	3.69828
15	20	20	47.14	38.86	32.29	tr|F2DZ09|F2DZ09_HORVD	Predicted protein OS=Hordeum vulgare var. distichum PE=2 SV=1	HORVD	31	0.937562	0.911694	2.0893	0.448745	1.95885	0.337287	0.221412	2.0893	0.159956	0.704693	0.724436	0.570332	2.0893	0.346737	1.51356	0.356451	0.232219	2.0893	0.169044	0.744732	0.765597	0.628308	2.0893	0.366438	1.59956	2.12814	0.300594	2.0893	1.01859	4.44631
45	12.47	12.55	52.19	38.48	34.69	tr|F2DML5|F2DML5_HORVD	Predicted protein OS=Hordeum vulgare var. distichum PE=2 SV=1	HORVD	25	0.963829	0.942365	1.14815	0.83946	1.10662	1.1695	0.752769	1.24738	0.937562	1.44544	0.928966	0.814109	1.1272	0.824138	1.04713	1.20226	0.701393	1.23595	0.972747	1.48594	0.946237	0.869664	1.1272	0.83946	1.0666	0.794328	0.593941	1.23595	0.636796	0.981748
319	4.85	4.91	16.8	12.5	8.607	tr|F2D2N1|F2D2N1_HORVD	Predicted protein OS=Hordeum vulgare var. distichum PE=2 SV=1	HORVD	5	0.972747	0.866366	3.59749	0.270396	3.49945	1.67494	0.545681	4.44631	0.376704	7.7983	1.07647	0.787974	2.22844	0.483059	2.42103	1.70608	0.475841	4.40555	0.387258	7.94328	1.09648	0.675505	4.36516	0.251189	4.7863	0.636796	0.694756	4.44631	0.138038	2.83139
404	4.06	4.57	9.684	8.3	6.719	tr|F2D4M8|F2D4M8_HORVD	Predicted protein OS=Hordeum vulgare var. distichum PE=2 SV=1	HORVD	3	0.972747	0.956527	1.39316	0.698232	1.35519	0.758578	0.279847	1.69044	0.448745	1.28233	1.03753	0.80938	1.47231	0.704693	1.52757	0.772681	0.287945	1.94089	0.398107	1.49969	1.05682	0.84986	1.18032	0.895365	1.24738	1.35519	0.320186	1.94089	0.698232	2.63027
1060	2	2.07	15.08	7.821	7.821	tr|F2DXR4|F2DXR4_HORVD	Predicted protein OS=Hordeum vulgare var. distichum PE=2 SV=1	HORVD	3	0.972747	0.96735	2.0893	0.465586	2.03236	0.380189	0.24702	2.0893	0.18197	0.794328	0.501187	0.331291	2.0893	0.239883	1.04713	0.387258	0.251784	2.10863	0.185353	0.816582	0.510505	0.339552	2.0893	0.244343	1.0666	1.30617	0.610523	2.0893	0.625173	2.72898
148	7.76	19.98	16.46	10.87	9.317	tr|F2CYX9|F2CYX9_HORVD	Predicted protein OS=Hordeum vulgare var. distichum PE=2 SV=1	HORVD	11	0.981748	0.580766	1.92309	0.505825	1.88799	1.0666	0.295112	1.92309	0.554626	2.07014	0.794328	0.947619	1.57036	0.501187	1.24738	1.08643	0.22025	1.94089	0.559758	2.0893	0.801678	0.614937	1.94089	0.413047	1.55597	0.731139	0.284952	1.94089	0.380189	1.41906
238	6.05	6.96	12.82	10.4	7.799	tr|F2DCS7|F2DCS7_HORVD	Predicted protein OS=Hordeum vulgare var. distichum PE=2 SV=1	HORVD	5	0.981748	0.859283	2.72898	0.363078	2.67917	4.7863	0.424256	3.25087	1.47231	17.5388	0.724436	0.685967	1.6293	0.436516	1.18032	4.69894	0.375069	3.13329	1.49969	15.417	0.731139	0.806945	2.72898	0.267917	1.99526	0.15417	0.321459	3.25087	0.0432514	0.501187
241	6.03	6.92	24.55	6.986	5.19	tr|F2DPG1|F2DPG1_HORVD	Predicted protein OS=Hordeum vulgare var. distichum PE=2 SV=1	HORVD	3	0.981748	0.893947	2.31206	0.420727	2.26987	0.903649	0.943349	2.67917	0.337287	2.42103	0.990832	0.938476	1.5417	0.642688	1.52757	0.912011	0.838741	2.60615	0.349945	2.37684	1	0.955032	1.90546	0.524808	1.90546	1.08643	0.882438	1.94089	0.559758	2.10863
1313	1.34	4.89	11.18	2.211	2.211	tr|F2E2M4|F2E2M4_HORVD	Predicted protein OS=Hordeum vulgare var. distichum PE=2 SV=1	HORVD	3	0.981748	0.905166	1.59956	0.613762	1.57036	1	0.95625	1.40605	0.711214	1.40605	0.990832	0.944713	1.35519	0.731139	1.34276	1.00925	0.94839	2.03236	0.496592	2.05116	1	0.959937	1.28233	0.77983	1.28233	0.981748	0.988394	1.58489	0.619441	1.55597
449	4	6.54	9.663	5.124	4.539	tr|F2DNK3|F2DNK3_HORVD	Predicted protein OS=Hordeum vulgare var. distichum PE=2 SV=1	HORVD	4	0.990832	0.87647	1.39316	0.704693	1.38038	1.15878	0.698224	1.61436	0.717794	1.87068	0.549541	0.398972	1.24738	0.42462	0.685488	1.14815	0.804842	1.48594	0.772681	1.75388	0.549541	0.359666	1.23595	0.436516	0.679204	0.469894	0.309244	1.6293	0.285759	0.765597
1073	2	2.05	14.22	4.31	4.31	tr|F2D1Y1|F2D1Y1_HORVD	Predicted protein OS=Hordeum vulgare var. distichum PE=2 SV=1	HORVD	1	0.990832	0.761045	2.48886	0.398107	2.46604	1.36773	0.516202	2.51189	0.544503	3.46737	0.83946	0.469654	2.44343	0.340408	2.05116	1.36773	0.407147	2.14783	0.636796	2.96483	0.831764	0.608577	1.38038	0.60256	1.14815	0.60256	0.28886	2.72898	0.220801	1.64437
926	2	4.01	47.13	44.59	34.39	tr|F2CPS5|F2CPS5_HORVD	Predicted protein OS=Hordeum vulgare var. distichum PE=2 SV=1	HORVD	4	1.00925	0.972349	2.0893	0.483059	2.10863	1.11686	0.814379	2.0893	0.534564	2.33346	0.937562	0.909609	2.0893	0.448745	1.95885	1.09648	0.840055	2.0893	0.524808	2.29087	0.92045	0.882675	2.0893	0.440555	1.92309	0.831764	0.734479	2.0893	0.398107	1.7378
1066	2	2.06	9.968	2.251	2.251	tr|F2D5V9|F2D5V9_HORVD	Predicted protein OS=Hordeum vulgare var. distichum PE=2 SV=1	HORVD	1	1.00925	0.73053	1.43219	0.704693	1.44544	0.990832	0.766293	1.47231	0.672977	1.45881	0.895365	0.877919	1.24738	0.717794	1.11686	0.972747	0.55707	1.8197	0.534564	1.77011	0.879022	0.635461	1.30617	0.672977	1.14815	0.887156	0.880229	1.48594	0.597035	1.31826
477	4	4.1	26.14	9.804	9.804	tr|F2DFQ4|F2DFQ4_HORVD	Predicted protein OS=Hordeum vulgare var. distichum PE=2 SV=1	HORVD	2	1.01859	0.682452	1.45881	0.698232	1.47231	0.619441	0.343606	1.2942	0.469894	0.801678	1.03753	0.846657	1.15878	0.895365	1.21339	0.60256	0.462734	1.43219	0.413047	0.862979	1.00925	0.574195	1.38038	0.731139	1.39316	1.67494	0.306384	1.2942	1.2942	2.1677
809	2.05	2.05	13.7	8.889	5.926	tr|F2ELE1|F2ELE1_HORVD	Predicted protein OS=Hordeum vulgare var. distichum PE=2 SV=1	HORVD	1	1.01859	0.914782	2.55859	0.398107	2.60615	1.15878	0.826829	2.72898	0.42462	3.22107	0.816582	0.750336	2.63027	0.30479	2.14783	1.1272	0.750336	2.72898	0.413047	3.10456	0.787046	0.680731	2.72898	0.291072	2.14783	0.691831	0.914781	2.75423	0.248886	1.90546
1008	2	2.19	13.33	11.43	9.048	tr|F2CZH0|F2CZH0_HORVD	Predicted protein OS=Hordeum vulgare var. distichum PE=2 SV=1	HORVD	2	1.01859	0.957079	2.0893	0.487529	2.12814	0.613762	0.433722	2.0893	0.291072	1.28233	0.457088	0.296934	2.0893	0.21677	0.954993	0.597035	0.41722	2.0893	0.283139	1.24738	0.444631	0.288471	2.0893	0.210863	0.928966	0.737904	0.589179	2.0893	0.353183	1.5417
146	7.85	8.12	16.57	12.46	12.46	tr|F2D0C4|F2D0C4_HORVD	Predicted protein OS=Hordeum vulgare var. distichum PE=2 SV=1	HORVD	6	1.03753	0.872552	2.0893	0.496592	2.1677	0.608135	0.411551	5.34564	0.114815	3.25087	1.10662	0.78022	2.0893	0.529663	2.31206	0.580764	0.36891	3.66438	0.158489	2.12814	1.05682	0.901034	2.0893	0.505825	2.208	1.80302	0.341015	5.34564	0.337287	9.54993
959	2	2.44	20.8	12.8	9.6	tr|F2D5C8|F2D5C8_HORVD	Predicted protein OS=Hordeum vulgare var. distichum PE=2 SV=1	HORVD	1	1.03753	0.667124	2.75423	0.376704	2.88403	1.75388	0.635475	2.96483	0.591562	5.10505	0.390841	0.289778	2.51189	0.147231	0.981748	1.72187	0.956623	2.91072	0.591562	5.01187	0.369828	0.380967	2.83139	0.128233	1.04713	0.231207	0.395204	3.0761	0.0794328	0.711214
653	2.6	4.46	7.74	3.194	0.9828	tr|F2DA43|F2DA43_HORVD	Predicted protein OS=Hordeum vulgare var. distichum PE=2 SV=1	HORVD	1	1.04713	0.859021	1.31826	0.794328	1.39316	2.05116	0.0385026	2.18776	0.937562	4.52898	0.751623	0.205201	2.03236	0.366438	1.52757	1.94089	0.0416336	2.208	0.879022	4.2462	0.704693	0.17641	1.77011	0.398107	1.24738	0.363078	0.0209487	2.18776	0.164437	0.794328
237	6.06	7.15	22.16	11.08	11.08	tr|F2DXU4|F2DXU4_HORVD	Predicted protein OS=Hordeum vulgare var. distichum PE=2 SV=1	HORVD	4	1.05682	0.891443	2.0893	0.505825	2.208	1.6293	0.422814	2.0893	0.77983	3.40408	1.15878	0.760324	2.0893	0.554626	2.42103	1.52757	0.468185	2.0893	0.731139	3.19154	1.07647	0.860231	2.0893	0.515229	2.24905	0.704693	0.539808	2.0893	0.334195	1.47231
30	16.01	16.44	36.96	33.24	30.37	tr|F2CZS1|F2CZS1_HORVD	Predicted protein OS=Hordeum vulgare var. distichum PE=2 SV=1	HORVD	18	1.0666	0.578896	1.35519	0.787046	1.44544	0.879022	0.821658	1.43219	0.619441	1.25892	1.27057	0.25737	1.21339	1.04713	1.5417	0.816582	0.709558	1.64437	0.496592	1.34276	1.1695	0.19771	1.48594	0.787046	1.75388	1.41906	0.231716	1.38038	1.02802	1.97697
772	2.08	2.23	5.96	1.987	1.987	tr|F2EK08|F2EK08_HORVD	Predicted protein OS=Hordeum vulgare var. distichum PE=2 SV=1	HORVD	1	1.07647	0.870853	2.0893	0.515229	2.24905	0.296483	0.199482	2.0893	0.140605	0.619441	0.895365	0.837507	2.0893	0.428549	1.87068	0.272898	0.18775	2.10863	0.130617	0.57544	0.824138	0.722055	2.0893	0.394457	1.72187	2.99226	0.216569	2.0893	1.43219	6.30957
280	5.62	5.62	12.08	10.57	10.57	tr|F2DHC4|F2DHC4_HORVD	Predicted protein OS=Hordeum vulgare var. distichum PE=2 SV=1	HORVD	5	1.08643	0.632901	1.92309	0.564937	2.10863	1.15878	0.566515	1.55597	0.744732	1.8197	0.855067	0.864509	1.83654	0.461318	1.57036	1.05682	0.913944	1.94089	0.544503	2.05116	0.77983	0.530738	1.77011	0.432514	1.38038	0.724436	0.474424	1.94089	0.376704	1.40605
52	11.82	11.87	18.4	14.48	14.48	tr|F2DEW5|F2DEW5_HORVD	Predicted protein OS=Hordeum vulgare var. distichum PE=2 SV=1	HORVD	8	1.11686	0.408205	1.35519	0.824138	1.51356	0.946237	0.160122	1.40605	0.672977	1.33045	0.972747	0.457856	1.28233	0.758578	1.24738	0.83946	0.238108	1.40605	0.597035	1.18032	0.870964	0.704862	1.27057	0.685488	1.10662	1.01859	0.360619	1.40605	0.724436	1.43219
239	6.05	6.96	14.92	14.92	7.592	tr|F2CUD8|F2CUD8_HORVD	Predicted protein OS=Hordeum vulgare var. distichum PE=2 SV=1	HORVD	5	1.11686	0.374883	1.28233	0.870964	1.44544	1.05682	0.235976	1.2942	0.816582	1.35519	1.03753	0.558745	1.19124	0.870964	1.23595	0.937562	0.64209	1.2942	0.731139	1.21339	0.92045	0.704622	1.28233	0.711214	1.18032	0.981748	0.430697	1.28233	0.758578	1.25892
565	3.46	3.73	15.17	6.398	5.213	tr|F2D1J8|F2D1J8_HORVD	Predicted protein OS=Hordeum vulgare var. distichum PE=2 SV=1	HORVD	4	1.11686	0.548887	2.22844	0.501187	2.48886	0.57544	0.258453	23.3346	0.0383707	13.4277	1.31826	0.391062	12.0226	0.109648	15.7036	0.515229	0.193764	24.2103	0.0359749	12.4738	1.1695	0.674667	5.39511	0.21677	6.30957	2.24905	0.166151	25.8226	0.0870964	29.6483
933	2	3.33	10.33	4.553	2.277	tr|F2E4Y5|F2E4Y5_HORVD	Predicted protein OS=Hordeum vulgare var. distichum PE=2 SV=1	HORVD	2	1.11686	0.685486	1.78649	0.625173	1.97697	0.972747	0.893676	1.7378	0.554626	1.69044	0.92045	0.96805	1.35519	0.679204	1.24738	0.862979	0.608147	1.78649	0.483059	1.5417	0.816582	0.71079	1.77011	0.461318	1.44544	0.937562	0.862861	1.69044	0.554626	1.58489
733	2.14	2.39	15.49	7.522	3.54	tr|F2CVY1|F2CVY1_HORVD	Predicted protein OS=Hordeum vulgare var. distichum PE=2 SV=1	HORVD	1	1.13763	0.78221	2.0893	0.544503	2.37684	1.00925	0.974921	2.0893	0.483059	2.10863	1.23595	0.670057	2.0893	0.591562	2.58226	0.879022	0.80475	2.0893	0.420727	1.83654	1.07647	0.865686	2.0893	0.515229	2.24905	1.22462	0.689312	2.10863	0.580764	2.55859
26	16.88	16.89	48.39	45.16	45.16	tr|F2DAF1|F2DAF1_HORVD	Predicted protein OS=Hordeum vulgare var. distichum PE=2 SV=1	HORVD	11	1.14815	0.773664	2.0893	0.549541	2.39883	0.77983	0.65157	2.0893	0.37325	1.6293	1.77011	0.378659	2.0893	0.847227	3.69828	0.672977	0.506197	2.0893	0.322107	1.40605	1.52757	0.467745	2.0893	0.731139	3.19154	2.24905	0.284398	2.10863	1.0666	4.69894
427	4.04	4.15	17.71	2.604	2.604	tr|F2E6N3|F2E6N3_HORVD	Predicted protein OS=Hordeum vulgare var. distichum PE=2 SV=1	HORVD	2	1.14815	0.774001	2.0893	0.549541	2.39883	0.704693	0.545267	2.0893	0.337287	1.47231	1.27057	0.636783	2.0893	0.608135	2.65461	0.608135	0.432621	2.0893	0.291072	1.27057	1.10662	0.831506	2.10863	0.524808	2.31206	1.78649	0.372626	2.0893	0.855067	3.7325
1123	2	2.02	8.271	5.263	5.263	tr|F2DFW0|F2DFW0_HORVD	Predicted protein OS=Hordeum vulgare var. distichum PE=2 SV=1	HORVD	1	1.14815	0.77547	2.0893	0.549541	2.39883	1.95885	0.331953	2.0893	0.937562	4.09261	0.751623	0.610924	2.0893	0.359749	1.57036	1.69044	0.400816	2.0893	0.809096	3.56451	0.654636	0.478859	2.0893	0.310456	1.36773	0.380189	0.247489	2.10863	0.18197	0.801678
566	3.46	3.51	11.52	8.025	6.79	tr|F2DF21|F2DF21_HORVD	Predicted protein OS=Hordeum vulgare var. distichum PE=2 SV=1	HORVD	3	1.18032	0.73892	1.47231	0.801678	1.72187	2.05116	0.0677579	1.64437	1.24738	3.56451	1.33045	0.547154	1.38038	0.963829	1.85353	1.72187	0.0710317	1.6293	1.05682	2.96483	1.11686	0.743036	1.38038	0.809096	1.55597	0.642688	0.0313921	1.64437	0.376704	1.05682
879	2.01	2.05	6.747	2.651	2.651	tr|F2DFU0|F2DFU0_HORVD	Predicted protein OS=Hordeum vulgare var. distichum PE=2 SV=1	HORVD	1	1.19124	0.840859	1.64437	0.724436	1.95885	4.83059	0.196312	5.10505	0.946237	23.5505	1.11686	0.779245	3.13329	0.356451	3.49945	4.01791	0.212474	5.05825	0.794328	19.5884	0.92045	0.932741	2.99226	0.310456	2.75423	0.235505	0.219965	5.01187	0.049204	1.18032
486	4	4.04	6.217	3.908	3.908	tr|F2E5S3|F2E5S3_HORVD	Predicted protein OS=Hordeum vulgare var. distichum PE=2 SV=1	HORVD	3	1.20226	0.619824	2.0893	0.57544	2.51189	1.20226	0.548384	2.0893	0.57544	2.53513	1.5417	0.428206	6.72977	0.229087	10.3753	1	0.887563	2.24905	0.444631	2.24905	1.27057	0.667583	5.7544	0.220801	7.31139	1.27057	0.759433	12.942	0.0981748	15.8489
29	16.3	17.72	39.68	31.79	28.77	tr|F2DM37|F2DM37_HORVD	Predicted protein OS=Hordeum vulgare var. distichum PE=2 SV=1	HORVD	13	1.22462	0.370252	2.01372	0.608135	2.44343	1.04713	0.833531	1.94089	0.539511	2.01372	0.744732	0.627792	1.52757	0.483059	1.13763	0.895365	0.428704	1.95885	0.452898	1.75388	0.666807	0.548124	1.95885	0.343558	1.30617	0.711214	0.760931	1.92309	0.366438	1.36773
596	3.16	3.16	7.519	6.015	6.015	tr|F2E4E2|F2E4E2_HORVD	Predicted protein OS=Hordeum vulgare var. distichum PE=2 SV=1	HORVD	2	1.25892	0.0868469	2.10863	0.597035	2.65461	1.23595	0.0905574	4.44631	0.277971	5.49541	0.912011	0.610999	1.40605	0.654636	1.28233	0.972747	0.653805	2.70396	0.359749	2.63027	0.717794	0.0322059	2.42103	0.299226	1.7378	0.731139	0.0327056	4.44631	0.164437	3.25087
667	2.5	2.5	12.3	12.3	6.557	tr|F2CQN1|F2CQN1_HORVD	Predicted protein OS=Hordeum vulgare var. distichum PE=2 SV=1	HORVD	1	1.2942	0.638201	1.45881	0.887156	1.90546	0.912011	0.830994	1.41906	0.636796	1.2942	1.97697	0.451028	2.22844	0.887156	4.52898	0.698232	0.529807	2.07014	0.334195	1.44544	1.51356	0.690515	2.22844	0.679204	3.49945	2.14783	0.386644	2.22844	0.963829	4.87529
43	12.6	12.75	17.99	10.21	10.21	tr|F2D807|F2D807_HORVD	Predicted protein OS=Hordeum vulgare var. distichum PE=2 SV=1	HORVD	7	1.31826	0.410601	1.88799	0.698232	2.51189	1.72187	0.182891	4.44631	0.387258	7.65597	1.10662	0.735966	1.38038	0.801678	1.52757	1.2942	0.433301	4.28548	0.301995	5.59758	0.831764	0.585214	2.24905	0.366438	1.87068	0.630957	0.247196	4.44631	0.141906	2.80543
452	4	4.77	17.81	8.219	7.306	tr|F2DGR9|F2DGR9_HORVD	Predicted protein OS=Hordeum vulgare var. distichum PE=2 SV=1	HORVD	2	1.31826	0.602938	2.10863	0.625173	2.75423	1.44544	0.510507	2.0893	0.691831	3.01995	1.1695	0.745476	2.0893	0.559758	2.44343	1.09648	0.845235	2.10863	0.519996	2.29087	0.879022	0.816234	2.0893	0.420727	1.83654	0.801678	0.682348	2.0893	0.383707	1.67494
420	4.05	4.11	21.47	12.43	12.43	tr|F2CZT9|F2CZT9_HORVD	Predicted protein OS=Hordeum vulgare var. distichum PE=2 SV=1	HORVD	2	1.33045	0.59165	2.10863	0.630957	2.77971	1.0666	0.88308	2.0893	0.510505	2.22844	1.02802	0.943688	2.0893	0.49204	2.14783	0.794328	0.674517	2.10863	0.380189	1.67494	0.765597	0.629461	2.0893	0.366438	1.59956	0.954993	0.9384	2.0893	0.457088	1.99526
1064	2	2.06	5.216	1.799	1.799	tr|F2DVD1|F2DVD1_HORVD	Predicted protein OS=Hordeum vulgare var. distichum PE=2 SV=1	HORVD	1	1.33045	0.593905	2.10863	0.630957	2.77971	87.9023	0.0427323	2.29087	38.3707	98.1748	1.08643	0.846153	2.0893	0.519996	2.29087	87.9023	0.0449662	2.29087	38.3707	98.1748	0.816582	0.70749	2.0893	0.390841	1.70608	0.0110662	0.0166795	2.29087	0.01	0.0253513
32	14.86	15.81	23.25	13.6	11.62	tr|F2E7L1|F2E7L1_HORVD	Predicted protein OS=Hordeum vulgare var. distichum PE=2 SV=1	HORVD	21	1.34276	0.770661	1.27057	1.05682	1.70608	1.23595	0.491247	1.25892	0.981748	1.57036	1.33045	0.456567	1.15878	1.14815	1.61436	0.92045	0.632531	1.27057	0.731139	1.1695	0.954993	0.369806	1.27057	0.751623	1.21339	1.0666	0.274399	1.27057	0.83946	1.34276
276	5.67	6.03	9.423	6.442	3.654	tr|F2DBR2|F2DBR2_HORVD	Predicted protein OS=Hordeum vulgare var. distichum PE=2 SV=1	HORVD	3	1.34276	0.582885	2.10863	0.636796	2.80543	1.85353	0.362309	3.98107	0.465586	7.37904	1.18032	0.729742	2.0893	0.564937	2.46604	1.36773	0.572494	2.63027	0.519996	3.56451	0.870964	0.804895	2.0893	0.416869	1.8197	0.630957	0.466505	2.77971	0.229087	1.75388
1114	2	2.03	15.86	12.41	12.41	tr|F2D6B3|F2D6B3_HORVD	Predicted protein OS=Hordeum vulgare var. distichum PE=2 SV=1	HORVD	1	1.34276	0.977637	4.44631	0.301995	5.91562	0.765597	0.535772	2.70396	0.283139	2.07014	0.831764	0.679706	1.52757	0.544503	1.27057	0.564937	0.523546	4.44631	0.128233	2.51189	0.613762	0.66279	4.44631	0.138038	2.72898	1.07647	0.789567	3.56451	0.301995	3.83707
648	2.63	2.76	7.036	4.051	4.051	tr|F2E475|F2E475_HORVD	Predicted protein OS=Hordeum vulgare var. distichum PE=2 SV=1	HORVD	2	1.36773	0.563258	2.0893	0.654636	2.85759	0.564937	0.386685	2.0893	0.270396	1.18032	1.67494	0.409936	2.10863	0.794328	3.49945	0.409261	0.265474	2.0893	0.195884	0.855067	1.21339	0.698012	2.0893	0.580764	2.53513	2.93765	0.220493	2.10863	1.39316	6.13762
453	4	4.5	16.51	9.346	8.1	tr|F2EFS3|F2EFS3_HORVD	Predicted protein OS=Hordeum vulgare var. distichum PE=2 SV=1	HORVD	4	1.38038	0.198955	2.91072	0.474242	5.19996	3.49945	0.357241	3.0761	1.13763	13.4277	0.544503	0.145321	1.33045	0.183654	0.724436	2.0893	0.0386506	3.16228	0.660694	5.80764	0.394457	0.0331888	3.01995	0.0794328	1.19124	0.187068	0.224781	3.04789	0.0469894	0.570164
33	14.65	14.74	27.72	22.77	21.29	tr|F2D4A4|F2D4A4_HORVD	Predicted protein OS=Hordeum vulgare var. distichum PE=2 SV=1	HORVD	13	1.39316	0.291731	1.64437	0.847227	2.31206	0.765597	0.552667	2.48886	0.30479	1.90546	1.70608	0.160209	2.03236	0.83946	3.56451	0.544503	0.16736	1.64437	0.325087	0.895365	1.21339	0.522446	1.85353	0.654636	2.29087	2.208	0.101485	1.88799	1.1695	4.32514
745	2.12	2.37	20.93	8.527	5.426	tr|F2D7Z2|F2D7Z2_HORVD	Predicted protein OS=Hordeum vulgare var. distichum PE=2 SV=1	HORVD	2	1.40605	0.327605	1.38038	1.01859	1.95885	1.01859	0.219833	1.43219	0.711214	1.45881	0.751623	0.659641	1.15878	0.642688	0.870964	0.717794	0.496431	1.51356	0.474242	1.08643	0.529663	0.255078	1.38038	0.376704	0.731139	0.731139	0.041996	1.44544	0.501187	1.05682
147	7.78	8.63	10.69	5.521	5.076	tr|F2DL45|F2DL45_HORVD	Predicted protein OS=Hordeum vulgare var. distichum PE=2 SV=1	HORVD	5	1.45881	0.409208	3.94457	0.369828	5.70164	11.272	0.118944	4.69894	2.39883	48.3059	1.59956	0.403014	1.90546	0.83946	3.04789	7.7983	0.15768	4.69894	1.65959	36.6438	1.09648	0.982538	2.14783	0.510505	2.35505	0.138038	0.158737	4.69894	0.0277971	0.648634
293	5.3	5.37	10.53	7.756	7.756	tr|F2CTW0|F2CTW0_HORVD	Predicted protein OS=Hordeum vulgare var. distichum PE=2 SV=1	HORVD	3	1.47231	0.533608	1.24738	1.18032	1.88799	1.19124	0.886474	1.45881	0.816582	1.75388	1.0666	0.94955	1.13763	0.937562	1.20226	0.794328	0.602993	1.41906	0.559758	1.1272	0.717794	0.562678	1.23595	0.570164	0.887156	0.887156	0.936027	1.34276	0.660694	1.19124
869	2.01	7.04	12.72	9.649	6.725	tr|F2E3Z5|F2E3Z5_HORVD	Predicted protein OS=Hordeum vulgare var. distichum PE=2 SV=1	HORVD	5	1.52757	0.465247	2.0893	0.731139	3.22107	0.698232	0.539661	2.10863	0.334195	1.47231	1.5417	0.460948	2.0893	0.737904	3.22107	0.452898	0.2954	2.0893	0.21677	0.946237	1	0.990278	2.0893	0.47863	2.0893	2.18776	0.293465	2.10863	1.03753	4.57088
850	2.03	2.07	16.95	3.874	2.421	tr|F2CUT7|F2CUT7_HORVD	Predicted protein OS=Hordeum vulgare var. distichum PE=2 SV=1	HORVD	2	1.67494	0.408572	2.0893	0.801678	3.49945	1.70608	0.397227	2.0893	0.816582	3.56451	2.07014	0.31227	2.10863	0.981748	4.32514	1.00925	0.967593	2.0893	0.483059	2.10863	1.22462	0.687568	2.0893	0.586138	2.55859	1.20226	0.71333	2.10863	0.570164	2.51189
1076	2	2.04	18.37	3.534	3.534	tr|F2DMR3|F2DMR3_HORVD	Predicted protein OS=Hordeum vulgare var. distichum PE=2 SV=1	HORVD	1	1.67494	0.922791	1.97697	0.847227	3.53183	3.19154	0.591444	1.95885	1.6293	6.48634	0.648634	0.452417	1.52757	0.416869	0.990832	1.72187	0.6442	1.92309	0.895365	3.34195	0.383707	0.421302	1.99526	0.177011	0.765597	0.222843	0.307167	1.97697	0.109648	0.440555
801	2.05	2.38	19.23	8.462	5.385	tr|F2DHB9|F2DHB9_HORVD	Predicted protein OS=Hordeum vulgare var. distichum PE=2 SV=1	HORVD	1	1.7378	0.761362	7.37904	0.235505	34.3558	0.152757	0.175317	13.4277	0.0172187	2.05116	0.30479	0.477139	28.3139	0.0237684	8.62979	0.0862978	0.158529	26.0615	0.0135519	2.24905	0.169044	0.3807	32.8095	0.0177011	5.54626	2.18776	0.245398	20.7014	0.105682	27.0396
693	2.27	2.34	8.916	6.265	2.651	tr|F2DQH9|F2DQH9_HORVD	Predicted protein OS=Hordeum vulgare var. distichum PE=2 SV=1	HORVD	1	1.75388	0.182211	2.88403	0.608135	5.54626	1.33045	0.405468	2.33346	0.570164	3.22107	1.15878	0.64496	1.38038	0.83946	1.59956	0.751623	0.436809	2.37684	0.296483	1.78649	0.648634	0.278775	2.65461	0.226986	1.72187	0.855067	0.661599	2.14783	0.390841	1.83654
640	2.68	3.4	13.06	5.139	4.069	tr|F2E3P1|F2E3P1_HORVD	Predicted protein OS=Hordeum vulgare var. distichum PE=2 SV=1	HORVD	2	1.88799	0.558895	4.44631	0.42462	8.3946	0.501187	0.357023	1.90546	0.263027	0.954993	0.831764	0.686487	4.20727	0.195884	3.49945	0.263027	0.249243	4.48745	0.0591562	1.18032	0.436516	0.402126	4.44631	0.0981748	1.94089	1.6293	0.482786	4.44631	0.366438	7.24436
705	2.22	3.14	16	11.56	11.56	tr|F2D1N0|F2D1N0_HORVD	Predicted protein OS=Hordeum vulgare var. distichum PE=2 SV=1	HORVD	4	1.97697	0.335995	2.12814	0.928966	5.01187	0.190546	0.149278	2.14783	0.0870964	0.409261	1.30617	0.620673	2.10863	0.619441	2.75423	0.0963829	0.106857	2.29087	0.0299226	0.220801	0.648634	0.488318	2.10863	0.277971	1.36773	6.72977	0.129079	2.1677	3.10456	15.5597
950	2	2.53	13.31	5.461	3.754	tr|F2E6V0|F2E6V0_HORVD	Predicted protein OS=Hordeum vulgare var. distichum PE=2 SV=1	HORVD	1	2.208	0.963688	4.61318	0.47863	10.666	0.630957	0.471155	2.44343	0.255859	1.5417	0.428549	0.281522	4.44631	0.0963829	1.90546	0.291072	0.488166	4.57088	0.0619441	1.33045	0.192309	0.288329	4.65586	0.0394457	0.895365	0.672977	0.494634	4.44631	0.151356	2.99226
1030	2	2.14	8.869	3.058	3.058	tr|F2DS41|F2DS41_HORVD	Predicted protein OS=Hordeum vulgare var. distichum PE=2 SV=1	HORVD	1	2.33346	0.273847	2.10863	1.10662	4.87529	0.570164	0.391069	2.0893	0.272898	1.19124	0.990832	0.998447	2.0893	0.474242	2.07014	0.242103	0.172612	2.10863	0.115878	0.510505	0.420727	0.274117	2.10863	0.201372	0.887156	1.72187	0.390554	2.0893	0.824138	3.63078
1058	2	2.07	5.979	2.68	2.68	tr|F2DLP3|F2DLP3_HORVD	Predicted protein OS=Hordeum vulgare var. distichum PE=2 SV=1	HORVD	1	2.35505	0.270638	2.10863	1.11686	4.92039	0.313329	0.208195	2.0893	0.148594	0.654636	1.1695	0.74108	2.0893	0.559758	2.46604	0.131826	0.121938	2.0893	0.0625173	0.275423	0.49204	0.326144	2.10863	0.235505	1.03753	3.7325	0.18319	2.10863	1.77011	7.7983
614	2.99	3.05	16.01	8.761	5.438	tr|F2D032|F2D032_HORVD	Predicted protein OS=Hordeum vulgare var. distichum PE=2 SV=1	HORVD	3	2.39883	0.265979	2.10863	1.13763	5.01187	18.7068	0.0845938	2.24905	8.31764	49.2039	1.95885	0.333546	2.10863	0.928966	4.09261	7.7983	0.120303	2.22844	3.49945	19.9526	0.809096	0.693793	2.0893	0.383707	1.69044	0.102802	0.10961	2.22844	0.0398107	0.229087
994	2	2.25	17.41	3.483	3.483	tr|F2CVT2|F2CVT2_HORVD	Predicted protein OS=Hordeum vulgare var. distichum PE=2 SV=1	HORVD	1	2.53513	0.28647	1.39316	1.8197	3.56451	4.44631	0.205637	1.39316	3.19154	6.13762	1.78649	0.388278	1.21339	1.47231	2.1677	1.83654	0.527483	1.39316	1.31826	2.53513	0.698232	0.637942	1.38038	0.501187	0.963829	0.366438	0.363577	1.38038	0.263027	0.505825
652	2.61	2.74	16.6	10.28	10.28	tr|F2E2V8|F2E2V8_HORVD	Predicted protein OS=Hordeum vulgare var. distichum PE=2 SV=1	HORVD	2	2.63027	0.242189	2.0893	1.25892	5.54626	1.2942	0.615701	2.0893	0.619441	2.72898	1.49969	0.483223	2.10863	0.711214	3.13329	0.487529	0.321179	2.0893	0.233346	1.01859	0.564937	0.385097	2.0893	0.267917	1.18032	1.13763	0.777408	2.0893	0.544503	2.39883
942	2	2.73	12.59	5.556	3.889	tr|F2DZY3|F2DZY3_HORVD	Predicted protein OS=Hordeum vulgare var. distichum PE=2 SV=1	HORVD	1	2.88403	0.249018	10.0925	0.285759	24.4343	1.08643	0.890749	7.17794	0.151356	7.7983	1.72187	0.490577	23.3346	0.0737904	25.5859	0.37325	0.266095	2.10863	0.178649	0.787046	0.60256	0.395998	22.9087	0.0394457	13.8038	1.57036	0.549025	22.6987	0.0691831	24.4343
56	11.49	11.76	44.56	36.84	33.68	tr|F2DB00|F2DB00_HORVD	Predicted protein OS=Hordeum vulgare var. distichum PE=2 SV=1	HORVD	12	3.28095	0.201126	2.10863	1.55597	6.91831	0.666807	0.494172	2.0893	0.316228	1.39316	1.1695	0.743968	2.0893	0.559758	2.46604	0.199526	0.153099	2.10863	0.0954993	0.420727	0.353183	0.231	2.10863	0.167494	0.744732	1.7378	0.385627	2.0893	0.831764	3.66438
701	2.23	2.86	13.36	6.87	5.344	tr|F2DTT4|F2DTT4_HORVD	Predicted protein OS=Hordeum vulgare var. distichum PE=2 SV=1	HORVD	2	4.7863	0.691726	4.44631	1.07647	21.2814	0.519996	0.634277	4.48745	0.0879023	2.33346	0.981748	0.933901	4.44631	0.21677	4.36516	0.159956	0.44934	4.48745	0.0353183	0.717794	0.212814	0.745887	4.44631	0.047863	0.946237	1.88799	0.589722	3.43558	0.549541	8.01678
763	2.09	2.43	6.038	5.283	2.264	tr|F2DSN8|F2DSN8_HORVD	Predicted protein OS=Hordeum vulgare var. distichum PE=2 SV=1	HORVD	2	11.3763	0.0874443	31.6228	0.359749	63.0957	1.00925	0.968239	19.0546	0.0529663	18.8799	1.36773	0.562526	7.7983	0.175388	10.5682	0.0570164	0.0335644	32.2107	0.0133045	1.83654	0.0887156	0.0349846	31.6228	0.0155597	2.80543	1.33045	0.581992	21.2814	0.0625173	22.08
1297	1.42	3.84	7.545	1.577	1.577	tr|F2EFV3|F2EFV3_HORVD	Predicted protein OS=Hordeum vulgare var. distichum PE=2 SV=1	HORVD	2	20.3236	0.0820671	2.10863	9.63829	42.8549	1.83654	0.358116	2.0893	0.879022	3.87258	1.11686	0.806799	2.0893	0.534564	2.33346	0.0895365	0.102976	2.10863	0.0428548	0.188799	0.0544503	0.0854987	2.10863	0.0260615	0.114815	0.60256	0.423916	2.0893	0.288403	1.25892
326	4.73	4.73	12.15	9.544	7.809	tr|F2D643|F2D643_HORVD	Predicted protein OS=Hordeum vulgare var. distichum PE=2 SV=1	HORVD	2	99.0832	0.404353	1	99.0832	99.0832	2.80543	0.981901	27.5423	0.101859	35.9749	1.10662	0.94106	2.0893	0.529663	2.35505	0.0496592	0.398066	30.1995	0.0101859	1.49969	0.049204	0.426117	29.1072	0.0100925	1.43219	0.390841	0.923162	26.3027	0.0288403	10.2802
839	2.04	2.04	13.68	9.402	9.402	tr|F2DN51|F2DN51_HORVD	Predicted protein OS=Hordeum vulgare var. distichum PE=4 SV=1	HORVD	3	0.679204	0.480567	1.78649	0.380189	1.21339	0.539511	0.386995	1.35519	0.390841	0.731139	0.519996	0.372114	1.34276	0.376704	0.698232	0.787046	0.772027	1.78649	0.440555	1.40605	0.758578	0.73165	1.69044	0.440555	1.28233	0.954993	0.952871	1.35519	0.698232	1.2942
372	4.19	4.21	53.85	47.69	47.69	tr|F2E8R1|F2E8R1_HORVD	Predicted protein OS=Hordeum vulgare var. distichum PE=4 SV=1	HORVD	3	0.963829	0.0374837	1.51356	0.636796	1.45881	1.07647	0.0397073	2.01372	0.534564	2.1677	0.787046	0.034751	1.64437	0.47863	1.2942	1.10662	0.515556	1.7378	0.636796	1.92309	0.809096	0.408839	1.36773	0.591562	1.10662	0.717794	0.262189	1.64437	0.440555	1.18032
1025	2	2.16	26.02	9.756	6.504	tr|M7ZAN2|M7ZAN2_TRIUA	Prefoldin subunit 6 OS=Triticum urartu GN=TRIUR3_06330 PE=4 SV=1	TRIUA	1	1.1695	0.90454	1.92309	0.608135	2.26987	1.07647	0.918168	1.94089	0.554626	2.12814	0.534564	0.375702	1.15878	0.452898	0.619441	0.912011	0.825998	1.94089	0.469894	1.77011	0.452898	0.347879	1.92309	0.231207	0.870964	0.49204	0.402788	1.95885	0.244343	0.963829
1051	2	2.08	9.636	3.426	3.426	tr|M7Y5Y0|M7Y5Y0_TRIUA	Pre-mRNA-splicing factor SF2 OS=Triticum urartu GN=TRIUR3_07917 PE=4 SV=1	TRIUA	1	0.691831	0.541858	3.16228	0.218776	2.18776	10.2802	0.226966	5.86138	1.75388	48.3059	0.608135	0.429027	2.07014	0.285759	1.25892	12.3595	0.174264	5.39511	2.29087	52.9663	0.862979	0.771221	4.44631	0.195884	3.83707	0.0549541	0.158346	6.30957	0.0123595	0.346737
1241	1.7	1.78	19.82	10.81	10.81	tr|Q7XY22|Q7XY22_WHEAT	Probable light-induced protein OS=Triticum aestivum PE=4 SV=1	WHEAT	1	0.83946	0.747584	2.0893	0.401791	1.75388	0.862979	0.786267	2.0893	0.413047	1.80302	0.831764	0.72749	2.0893	0.398107	1.7378	1.01859	0.955683	2.0893	0.487529	2.12814	0.972747	0.97607	2.0893	0.465586	2.03236	0.946237	0.931931	2.0893	0.452898	1.97697
519	3.89	4.02	21.49	20	7.463	sp|Q9ZQV7|NAS2_HORVU	Probable nicotianamine synthase 2 OS=Hordeum vulgare GN=NAS2 PE=2 SV=1	HORVU	2	0.559758	0.381157	2.0893	0.265461	1.1695	1.04713	0.903439	2.0893	0.501187	2.208	1.59956	0.438171	2.10863	0.758578	3.34195	1.87068	0.352322	2.10863	0.887156	3.90841	2.83139	0.227234	2.0893	1.35519	5.91562	1.49969	0.480554	2.0893	0.717794	3.16228
650	2.62	2.62	16.55	16.55	9.353	tr|M7YVS8|M7YVS8_TRIUA	Profilin-1 OS=Triticum urartu GN=TRIUR3_14102 PE=4 SV=1	TRIUA	1	1.49969	0.687769	4.48745	0.334195	6.66807	2.26987	0.42012	4.61318	0.49204	10.1859	1.7378	0.496475	4.40555	0.394457	7.72681	1.39316	0.319459	4.52898	0.30761	6.25173	1.15878	0.716567	4.44631	0.260615	5.15229	0.801678	0.261113	4.52898	0.177011	3.63078
286	5.46	5.91	9.875	5.643	5.016	tr|M7ZRM5|M7ZRM5_TRIUA	Programmed cell death protein 4 OS=Triticum urartu GN=TRIUR3_23617 PE=4 SV=1	TRIUA	3	1.31826	0.904495	1.69044	0.77983	2.208	3.34195	0.24833	1.75388	1.90546	6.25173	1.43219	0.518509	1.41906	1.00925	2.03236	2.51189	0.263023	1.7378	1.44544	4.48745	1.07647	0.573437	1.67494	0.642688	1.80302	0.420727	0.376548	1.7378	0.226986	0.731139
897	2	9.67	44.49	34.8	30.84	tr|M8BB60|M8BB60_AEGTA	Prohibitin-1, mitochondrial OS=Aegilops tauschii GN=F775_29475 PE=4 SV=1	AEGTA	10	0.794328	0.628795	2.0893	0.376704	1.65959	0.794328	0.758698	5.29664	0.149969	4.20727	0.619441	0.308576	22.6987	0.0398107	14.0605	0.990832	0.837293	10.1859	0.0972747	10.0925	0.765597	0.432215	18.7068	0.0496592	14.3219	0.765597	0.374209	20.893	0.0452898	15.9956
721	2.18	2.72	10.1	6.218	3.368	tr|M7Z596|M7Z596_TRIUA	Proliferating cell nuclear antigen OS=Triticum urartu GN=TRIUR3_15460 PE=4 SV=1	TRIUA	1	0.801678	0.689727	2.10863	0.383707	1.69044	0.847227	0.755409	2.0893	0.405508	1.77011	1.21339	0.694032	2.0893	0.580764	2.53513	1.03753	0.920378	2.0893	0.496592	2.1677	1.49969	0.484048	2.0893	0.717794	3.13329	1.41906	0.524556	2.0893	0.679204	2.96483
170	7.22	7.38	18.67	12.45	7.676	tr|M8CVF3|M8CVF3_AEGTA	Proliferation-associated protein 2G4 OS=Aegilops tauschii GN=F775_30438 PE=4 SV=1	AEGTA	4	2.07014	0.108716	1.59956	1.2942	3.46737	2.29087	0.0795582	1.72187	1.33045	4.40555	1.30617	0.55262	1.44544	0.903649	1.92309	1.1272	0.637291	1.64437	0.685488	1.95885	0.625173	0.174008	1.52757	0.376704	0.954993	0.564937	0.119804	1.69044	0.296483	0.954993
759	2.1	2.18	11.88	2.97	2.97	tr|M8A5I7|M8A5I7_TRIUA	prolyl-tRNA synthetase C19C7.06 OS=Triticum urartu GN=TRIUR3_04467 PE=4 SV=1	TRIUA	1	0.928966	0.902913	2.0893	0.444631	1.94089	1.70608	0.39893	2.0893	0.816582	3.56451	0.928966	0.892142	2.0893	0.444631	1.94089	1.80302	0.367596	2.0893	0.862979	3.76704	0.981748	0.988945	2.0893	0.469894	2.05116	0.539511	0.364327	2.0893	0.258226	1.1272
1247	1.66	2.43	7.44	3.869	2.381	tr|R7W0N1|R7W0N1_AEGTA	Prostaglandin E synthase 2 OS=Aegilops tauschii GN=F775_07018 PE=4 SV=1	AEGTA	1	0.801678	0.678941	2.0893	0.380189	1.67494	0.448745	0.290754	2.0893	0.212814	0.937562	0.724436	0.569503	2.0893	0.346737	1.51356	0.554626	0.377645	2.0893	0.265461	1.15878	0.895365	0.843735	2.0893	0.428549	1.87068	1.59956	0.433883	2.0893	0.765597	3.34195
1136	2	2	10.45	5.575	5.575	tr|M8C9I1|M8C9I1_AEGTA	Proteasomal ubiquitin receptor ADRM1 OS=Aegilops tauschii GN=F775_32100 PE=4 SV=1	AEGTA	1	0.855067	0.777031	2.10863	0.409261	1.80302	0.654636	0.47838	2.0893	0.310456	1.36773	0.809096	0.701415	2.10863	0.387258	1.70608	0.751623	0.609052	2.0893	0.359749	1.57036	0.937562	0.910556	2.0893	0.448745	1.95885	1.23595	0.673267	2.0893	0.591562	2.58226
115	8.32	8.41	27.64	25.16	20.19	tr|N1QY18|N1QY18_AEGTA	Proteasome subunit alpha type-5 OS=Aegilops tauschii GN=F775_31991 PE=4 SV=1	AEGTA	6	1.58489	0.222156	22.6987	0.0698232	24.4343	1.04713	0.531493	2.0893	0.501187	2.18776	0.946237	0.896581	2.0893	0.452898	1.97697	0.654636	0.31653	22.08	0.0413047	14.4544	0.591562	0.210569	22.9087	0.0390841	13.5519	0.895365	0.478614	2.0893	0.428549	1.87068
1143	2	2	8.943	5.691	5.691	tr|M8C293|M8C293_AEGTA	Proteasome subunit alpha type-6 OS=Aegilops tauschii GN=F775_31476 PE=4 SV=1	AEGTA	1	86.2979	0.0744329	2.26987	38.0189	98.1748	0.296483	0.199226	2.0893	0.140605	0.619441	0.413047	0.267112	2.0893	0.195884	0.862979	0.0110662	0.0181147	2.29087	0.01	0.0253513	0.0110662	0.0185628	2.29087	0.01	0.0253513	1.38038	0.552006	2.0893	0.660694	2.88403
1157	2	2	7.24	4.525	4.525	tr|N1QVI0|N1QVI0_AEGTA	Proteasome subunit beta type-1 OS=Aegilops tauschii GN=F775_28306 PE=4 SV=1	AEGTA	2	1.1695	0.745181	2.0893	0.559758	2.44343	0.534564	0.358068	2.0893	0.253513	1.11686	1.15878	0.762934	2.10863	0.549541	2.42103	0.452898	0.293965	2.0893	0.214783	0.946237	0.981748	0.979315	2.0893	0.469894	2.05116	2.14783	0.298126	2.0893	1.02802	4.48745
335	4.52	4.54	20.85	13.74	9.953	tr|M8C5D0|M8C5D0_AEGTA	Proteasome subunit beta type-2 OS=Aegilops tauschii GN=F775_05079 PE=4 SV=1	AEGTA	2	1.0666	0.764241	4.44631	0.239883	4.74242	1.02802	0.892176	4.44631	0.231207	4.57088	1.13763	0.776506	3.83707	0.296483	4.40555	0.954993	0.86382	4.44631	0.214783	4.2462	1.05682	0.985991	1.92309	0.549541	2.05116	1.09648	0.877259	4.44631	0.246604	4.87529
136	8	8.49	36.77	27.8	22.87	tr|M8A6J5|M8A6J5_TRIUA	Proteasome subunit beta type-6 OS=Triticum urartu GN=TRIUR3_03179 PE=4 SV=1	TRIUA	6	1.87068	0.00652336	4.44631	0.420727	8.31764	0.711214	0.0031691	2.58226	0.275423	1.83654	0.887156	0.00436278	2.01372	0.444631	1.78649	0.376704	0.00365608	4.48745	0.0847227	1.69044	0.469894	0.00516406	4.48745	0.105682	2.10863	1.23595	0.119164	2.77971	0.444631	3.46737
445	4.01	4.1	4.242	2.667	2.667	tr|M7YU68|M7YU68_TRIUA	Protein arginine N-methyltransferase 5 OS=Triticum urartu GN=TRIUR3_20289 PE=4 SV=1	TRIUA	2	0.903649	0.854866	2.0893	0.432514	1.88799	1.09648	0.837461	2.0893	0.524808	2.29087	0.809096	0.699554	2.0893	0.387258	1.69044	1.20226	0.708397	2.0893	0.57544	2.51189	0.887156	0.827142	2.0893	0.42462	1.85353	0.731139	0.581696	2.0893	0.349945	1.52757
847	2.03	2.15	7	5.333	5.333	tr|M7ZLR6|M7ZLR6_TRIUA	Protein C20orf11 OS=Triticum urartu GN=TRIUR3_14431 PE=4 SV=1	TRIUA	1	0.698232	0.539225	2.10863	0.334195	1.47231	2.07014	0.309391	2.0893	0.990832	4.36516	1.33045	0.585362	2.0893	0.636796	2.80543	2.93765	0.220056	2.0893	1.40605	6.19441	1.88799	0.347546	2.0893	0.903649	3.94457	0.636796	0.460977	2.0893	0.301995	1.33045
327	4.71	5.09	20	15.34	11.84	tr|Q93XQ7|Q93XQ7_WHEAT	Protein disulfide isomerase OS=Triticum aestivum GN=PDI3 PE=2 SV=1	WHEAT	4	0.704693	0.543442	2.0893	0.334195	1.47231	1.61436	0.434593	2.10863	0.765597	3.37287	1.0666	0.88384	4.40555	0.242103	4.69894	2.26987	0.282694	2.10863	1.07647	4.74242	1.49969	0.482492	3.94457	0.380189	5.97035	0.654636	0.485872	4.69894	0.140605	3.0761
646	2.64	2.74	9.705	2.743	1.477	tr|M7YXF2|M7YXF2_TRIUA	Protein disulfide isomerase-like 5-2 OS=Triticum urartu GN=TRIUR3_22588 PE=4 SV=1	TRIUA	1	0.928966	0.839125	2.208	0.420727	2.05116	0.636796	0.170108	1.55597	0.409261	0.990832	0.787046	0.307362	1.38038	0.57544	1.08643	0.679204	0.201928	2.12814	0.319154	1.44544	0.83946	0.376601	2.26987	0.369828	1.90546	1.22462	0.533653	1.48594	0.824138	1.8197
1278	1.54	1.65	6.906	5.801	4.696	tr|R7W6E0|R7W6E0_AEGTA	Protein SRG1 OS=Aegilops tauschii GN=F775_32404 PE=4 SV=1	AEGTA	1	2.33346	0.273419	2.10863	1.10662	4.87529	0.554626	0.375888	2.0893	0.263027	1.15878	1.19124	0.721608	2.0893	0.570164	2.48886	0.235505	0.169113	2.0893	0.111686	0.49204	0.505825	0.335918	2.10863	0.242103	1.0666	2.12814	0.300398	2.0893	1.01859	4.48745
538	3.62	3.62	16.67	11.67	11.67	tr|N1QVG2|N1QVG2_AEGTA	Protein translation factor SUI1-like protein OS=Aegilops tauschii GN=F775_31668 PE=4 SV=1	AEGTA	3	1.31826	0.610418	2.0893	0.630957	2.77971	12.2462	0.07223	32.2107	0.380189	64.8634	0.954993	0.939097	2.44343	0.390841	2.33346	10.5682	0.0784477	32.2107	0.328095	61.3762	0.717794	0.571305	2.18776	0.325087	1.57036	0.0751623	0.0308245	32.2107	0.0145881	2.42103
940	2	2.75	8.081	2.357	1.515	tr|M7YC06|M7YC06_TRIUA	Protein transport protein Sec61 subunit alpha OS=Triticum urartu GN=TRIUR3_31813 PE=4 SV=1	TRIUA	1	1.70608	0.528678	2.63027	0.648634	4.57088	1.83654	0.722813	2.85759	0.642688	5.24808	1.08643	0.917388	2.22844	0.487529	2.39883	1.15878	0.399445	2.93765	0.394457	3.49945	0.625173	0.486227	1.99526	0.310456	1.24738	0.57544	0.794397	2.88403	0.203236	1.65959
418	4.05	4.21	17.07	5.226	5.226	tr|M7YGR1|M7YGR1_TRIUA	Protein usf OS=Triticum urartu GN=TRIUR3_11391 PE=4 SV=1	TRIUA	2	1.15878	0.667418	1.43219	0.809096	1.67494	0.772681	0.792446	1.39316	0.554626	1.07647	1.10662	0.955365	1.34276	0.824138	1.49969	0.660694	0.528632	1.40605	0.465586	0.928966	0.946237	0.702013	1.70608	0.554626	1.61436	1.41906	0.75321	1.80302	0.787046	2.55859
1291	1.46	1.48	5.577	2.692	2.692	tr|M8AZE4|M8AZE4_AEGTA	PsbP-like protein 2, chloroplastic OS=Aegilops tauschii GN=F775_27896 PE=4 SV=1	AEGTA	1	0.679204	0.509003	2.0893	0.325087	1.41906	0.625173	0.4466	2.0893	0.299226	1.30617	1.13763	0.787529	2.0893	0.544503	2.37684	0.912011	0.86732	2.0893	0.436516	1.90546	1.65959	0.413013	2.0893	0.794328	3.46737	1.80302	0.368479	2.0893	0.862979	3.76704
673	2.43	2.8	10.52	1.935	0.9674	tr|M8CKH7|M8CKH7_AEGTA	Puromycin-sensitive aminopeptidase OS=Aegilops tauschii GN=F775_27279 PE=4 SV=1	AEGTA	1	0.642688	0.469216	2.0893	0.30761	1.34276	0.390841	0.253585	2.0893	0.187068	0.816582	1.39316	0.544168	2.0893	0.666807	2.91072	0.60256	0.423523	2.0893	0.288403	1.25892	2.14783	0.298804	2.10863	1.01859	4.48745	3.53183	0.190233	2.0893	1.69044	7.37904
382	4.12	4.75	7.298	2.737	2.281	tr|M8BHQ1|M8BHQ1_AEGTA	Puromycin-sensitive aminopeptidase OS=Aegilops tauschii GN=F775_28715 PE=4 SV=1	AEGTA	2	1.1272	0.716784	1.52757	0.737904	1.7378	1.30617	0.538413	2.208	0.591562	2.91072	1.49969	0.389711	3.16228	0.474242	4.7863	1.14815	0.752669	1.8197	0.630957	2.0893	1.31826	0.517164	2.65461	0.496592	3.53183	1.13763	0.685691	1.47231	0.772681	1.67494
810	2.05	2.05	12.1	2.548	2.548	tr|Q3S861|Q3S861_WHEAT	Pyridoxine biosynthesis protein OS=Triticum aestivum PE=2 SV=1	WHEAT	2	1.14815	0.909765	3.76704	0.30479	4.32514	1.43219	0.871797	4.44631	0.322107	6.42688	1.04713	0.963901	1.38038	0.758578	1.44544	1.23595	0.787457	2.26987	0.544503	2.88403	0.903649	0.874663	3.43558	0.260615	3.10456	0.724436	0.906843	4.44631	0.161436	3.22107
152	7.65	8	13.25	10.67	7.745	tr|M8CF28|M8CF28_AEGTA	Pyrophosphate--fructose 6-phosphate 1-phosphotransferase subunit alpha OS=Aegilops tauschii GN=F775_31413 PE=4 SV=1	AEGTA	4	1.04713	0.804676	1.28233	0.816582	1.34276	1.95885	0.181257	1.92309	1.01859	3.80189	1.58489	0.152362	1.34276	1.18032	2.12814	1.85353	0.18188	1.77011	1.04713	3.34195	1.49969	0.199858	1.41906	1.05682	2.12814	0.801678	0.862989	1.92309	0.413047	1.5417
680	2.38	2.72	25.09	14.91	10.55	tr|Q84UC6|Q84UC6_HORVD	Pyrroline-5-carboxylate reductase OS=Hordeum vulgare var. distichum PE=2 SV=1	HORVD	3	0.887156	0.310049	1.25892	0.704693	1.11686	0.794328	0.39123	1.90546	0.416869	1.51356	0.862979	0.336923	1.28233	0.672977	1.10662	0.879022	0.719619	1.83654	0.47863	1.61436	0.963829	0.88748	1.24738	0.772681	1.20226	1.08643	0.818733	1.51356	0.717794	1.64437
320	4.83	4.96	7.881	5.604	4.553	tr|M7ZMZ7|M7ZMZ7_TRIUA	Pyruvate decarboxylase isozyme 2 OS=Triticum urartu GN=TRIUR3_30579 PE=4 SV=1	TRIUA	2	1.47231	0.0174157	1.94089	0.758578	2.91072	2.85759	0.0163729	2.1677	1.31826	5.7544	1.04713	0.513627	1.58489	0.660694	1.67494	1.83654	0.00838551	2.01372	0.912011	3.59749	0.704693	0.00314723	1.94089	0.359749	1.36773	0.383707	0.00306414	2.0893	0.194089	0.801678
849	2.03	2.1	8.095	2.143	2.143	tr|R7W4R7|R7W4R7_AEGTA	Pyruvate dehydrogenase E1 component subunit alpha OS=Aegilops tauschii GN=F775_30864 PE=4 SV=1	AEGTA	1	0.946237	0.782842	2.0893	0.452898	1.97697	0.809096	0.501371	2.0893	0.383707	1.69044	1.58489	0.903679	22.6987	0.0698232	24.4343	0.83946	0.637241	2.0893	0.401791	1.75388	1.65959	0.872792	23.1206	0.0717794	25.1189	1.94089	0.554013	24.4343	0.0794328	27.2898
829	2.04	2.13	7.772	2.332	2.332	tr|M7Z3W0|M7Z3W0_TRIUA	Pyruvate dehydrogenase E1 component subunit beta OS=Triticum urartu GN=TRIUR3_08653 PE=4 SV=1	TRIUA	1	0.554626	0.37718	2.0893	0.265461	1.15878	0.394457	0.256417	2.10863	0.188799	0.831764	2.99226	0.21594	2.0893	1.43219	6.30957	0.704693	0.547296	2.0893	0.337287	1.47231	5.39511	0.144823	2.10863	2.55859	11.272	7.51623	0.121378	2.0893	3.59749	15.8489
329	4.63	5.16	7.317	3.512	2.927	tr|R7W5W0|R7W5W0_AEGTA	Pyruvate dehydrogenase E1 component subunit beta, mitochondrial OS=Aegilops tauschii GN=F775_31434 PE=4 SV=1	AEGTA	4	1.24738	0.536781	1.75388	0.711214	2.18776	0.77983	0.649663	3.98107	0.197697	3.10456	1.18032	0.587343	3.7325	0.316228	4.44631	0.625173	0.373518	2.67917	0.231207	1.67494	0.946237	0.91565	2.208	0.42462	2.0893	1.49969	0.40121	1.64437	0.912011	2.46604
114	8.39	8.53	16.93	11.67	11.67	tr|F2CS51|F2CS51_HORVD	Pyruvate kinase OS=Hordeum vulgare var. distichum PE=2 SV=1	HORVD	5	1.2942	0.635772	2.01372	0.642688	2.63027	1.57036	0.455861	2.208	0.711214	3.43558	0.816582	0.788612	1.87068	0.432514	1.52757	1.19124	0.70215	2.18776	0.544503	2.63027	0.625173	0.503589	1.83654	0.334195	1.14815	0.515229	0.375499	2.208	0.233346	1.13763
201	6.43	7.01	19.04	11.42	10.62	tr|N1R078|N1R078_AEGTA	Pyruvate kinase, cytosolic isozyme OS=Aegilops tauschii GN=F775_32243 PE=4 SV=1	AEGTA	5	1.22462	0.680009	3.53183	0.346737	4.32514	2.70396	0.227278	27.7971	0.0972747	32.8095	1	0.991614	13.6773	0.0731139	13.5519	2.18776	0.279288	25.5859	0.0855067	29.3765	0.809096	0.686485	3.87258	0.207014	3.13329	0.366438	0.228307	27.5423	0.0299226	10.0925
930	2	3.47	12.09	8.372	8.372	tr|Q70WD6|Q70WD6_HORVD	RAB-like small G-protein OS=Hordeum vulgare var. distichum GN=rab2 PE=2 SV=1	HORVD	2	1.10662	0.824153	2.0893	0.529663	2.31206	0.283139	0.193282	2.10863	0.135519	0.597035	0.613762	0.438076	2.10863	0.293765	1.2942	0.253513	0.178362	2.10863	0.121339	0.534564	0.549541	0.374388	2.10863	0.263027	1.15878	2.14783	0.298299	2.0893	1.02802	4.48745
149	7.7	7.7	40.54	38.74	27.03	tr|M8BQJ1|M8BQJ1_AEGTA	Ran-binding 1-c-like protein OS=Aegilops tauschii GN=F775_31997 PE=4 SV=1	AEGTA	4	1.11686	0.899815	1.92309	0.580764	2.1677	0.92045	0.78562	1.78649	0.515229	1.64437	1.09648	0.753963	1.27057	0.862979	1.39316	0.816582	0.700386	1.7378	0.465586	1.41906	0.972747	0.845086	1.90546	0.505825	1.85353	1.18032	0.587483	1.55597	0.758578	1.83654
469	4	4.22	8.16	3.993	3.993	tr|M8BFU2|M8BFU2_AEGTA	Ras GTPase-activating protein-binding protein 1 OS=Aegilops tauschii GN=F775_31383 PE=4 SV=1	AEGTA	3	1.87068	0.350472	2.0893	0.895365	3.94457	0.981748	0.978755	2.0893	0.469894	2.05116	0.879022	0.813807	2.0893	0.420727	1.83654	0.515229	0.344741	2.10863	0.246604	1.08643	0.465586	0.304303	2.0893	0.222843	0.972747	0.895365	0.833468	2.0893	0.428549	1.87068
1306	1.37	2.36	14.61	8.766	7.468	tr|M8D6T1|M8D6T1_AEGTA	Ras-related protein RABH1B OS=Aegilops tauschii GN=F775_28675 PE=4 SV=1	AEGTA	2	0.772681	0.870777	18.0302	0.0510505	13.9316	0.376704	0.247387	7.58578	0.0501187	2.85759	0.691831	0.598897	5.7544	0.120226	3.98107	0.487529	0.267653	2.77971	0.177011	1.35519	0.895365	0.69304	3.63078	0.246604	3.25087	1.8197	0.336338	2.10863	0.862979	3.80189
1080	2	2.04	14.75	11.06	11.06	tr|M8C7T6|M8C7T6_AEGTA	Ras-related protein RIC2 OS=Aegilops tauschii GN=F775_32848 PE=4 SV=1	AEGTA	2	12.2462	0.256374	31.9154	0.383707	64.8634	10.9648	0.235336	31.9154	0.343558	61.9441	2.10863	0.504211	25.1189	0.083946	28.5759	0.990832	0.854067	18.8799	0.0524807	18.7068	0.0831764	0.403498	31.6228	0.0152757	2.63027	0.185353	0.356703	31.3329	0.0214783	5.80764
247	6.02	6.13	9.779	7.38	6.642	tr|M8A9I6|M8A9I6_TRIUA	Reticuline oxidase OS=Triticum urartu GN=TRIUR3_18788 PE=4 SV=1	TRIUA	3	1.09648	0.639265	1.97697	0.554626	2.1677	0.912011	0.278092	1.27057	0.717794	1.15878	0.809096	0.587841	1.78649	0.452898	1.44544	0.824138	0.180496	1.65959	0.496592	1.36773	0.731139	0.934549	1.77011	0.413047	1.2942	0.879022	0.168702	1.85353	0.474242	1.6293
191	6.59	6.62	23.37	15.33	15.33	tr|M7ZDJ0|M7ZDJ0_TRIUA	Reticuline oxidase-like protein OS=Triticum urartu GN=TRIUR3_27474 PE=4 SV=1	TRIUA	5	1.33045	0.363503	2.18776	0.608135	2.91072	0.895365	0.590431	1.58489	0.564937	1.41906	1.27057	0.403588	1.51356	0.83946	1.94089	0.666807	0.213335	1.80302	0.369828	1.20226	0.946237	0.918056	2.18776	0.432514	2.07014	1.40605	0.233896	1.85353	0.758578	2.60615
681	2.35	2.52	11.89	10.49	6.643	tr|R7WCS6|R7WCS6_AEGTA	Reticulon-like protein B1 OS=Aegilops tauschii GN=F775_27838 PE=4 SV=1	AEGTA	1	1.10662	0.759568	4.74242	0.233346	5.29664	1.09648	0.787306	2.0893	0.524808	2.29087	1.70608	0.254837	22.4905	0.0758578	25.1189	0.972747	0.968448	3.22107	0.301995	3.13329	1.52757	0.299484	8.79023	0.17378	13.1826	1.5417	0.293124	19.9526	0.0772681	22.4905
570	3.4	3.4	11.29	11.29	11.29	tr|M8B065|M8B065_AEGTA	Reticulon-like protein B1 OS=Aegilops tauschii GN=F775_32787 PE=4 SV=1	AEGTA	3	1.30617	0.648079	2.12814	0.613762	2.77971	1.70608	0.315826	2.26987	0.751623	3.90841	1.15878	0.663554	1.25892	0.92045	1.47231	1.2942	0.434413	2.70396	0.47863	3.53183	0.887156	0.978953	2.33346	0.376704	2.07014	0.672977	0.426174	1.83654	0.366438	1.23595
1115	2	2.03	5.82	3.704	3.704	tr|F2CWV0|F2CWV0_HORVD	Ribosomal protein L15 OS=Hordeum vulgare var. distichum PE=2 SV=1	HORVD	1	1.25892	0.652409	2.0893	0.60256	2.63027	1.11686	0.807483	2.0893	0.534564	2.33346	1.1272	0.792148	2.0893	0.539511	2.35505	0.879022	0.817007	2.0893	0.420727	1.83654	0.895365	0.832712	2.0893	0.428549	1.87068	1	0.983047	2.0893	0.47863	2.0893
80	10.19	10.53	77.27	64.55	64.55	tr|Q5I7K5|Q5I7K5_WHEAT	Ribosomal protein P1 OS=Triticum aestivum PE=1 SV=1	WHEAT	11	1.59956	0.987405	1.72187	0.928966	2.72898	0.691831	0.471056	1.65959	0.413047	1.14815	0.679204	0.422679	1.55597	0.428549	1.05682	0.474242	0.47684	1.70608	0.280543	0.809096	0.413047	0.427508	1.77011	0.242103	0.731139	0.972747	0.884944	1.67494	0.57544	1.6293
38	13.22	13.41	48.68	38.82	31.58	tr|Q8L806|Q8L806_WHEAT	ribosomal protein S18 OS=Triticum aestivum PE=1 SV=1	WHEAT	11	1.1695	0.151734	1.18032	0.990832	1.39316	1.87068	0.0466172	1.27057	1.47231	2.39883	1.36773	0.0957729	1.1272	1.21339	1.5417	1.58489	0.331277	1.27057	1.24738	2.01372	1.15878	0.658642	1.13763	1.01859	1.31826	0.724436	0.572593	1.27057	0.570164	0.92045
419	4.05	4.14	9.211	4.342	3.816	tr|M8A3N6|M8A3N6_TRIUA	Ribosome biogenesis regulatory protein-like protein OS=Triticum urartu GN=TRIUR3_31900 PE=4 SV=1	TRIUA	2	1.1272	0.793561	2.0893	0.539511	2.35505	3.69828	0.183606	2.0893	1.77011	7.7983	0.879022	0.81453	2.0893	0.420727	1.83654	3.25087	0.202658	2.0893	1.55597	6.79204	0.772681	0.639371	2.0893	0.369828	1.61436	0.235505	0.169332	2.0893	0.11272	0.49204
1328	1.3	1.7	6.154	5.769	3.846	tr|M8CL94|M8CL94_AEGTA	Ribosome-recycling factor OS=Aegilops tauschii GN=F775_28230 PE=4 SV=1	AEGTA	2	1.15878	0.812975	1.47231	0.787046	1.70608	1.85353	0.422586	2.51189	0.737904	4.65586	0.990832	0.924151	1.57036	0.630957	1.55597	1.58489	0.507763	2.29087	0.691831	3.63078	0.847227	0.74565	1.58489	0.534564	1.34276	0.529663	0.395262	2.72898	0.194089	1.44544
1090	2	2.04	6.897	5.517	5.517	tr|M8CC20|M8CC20_AEGTA	RNA and export factor-binding protein 2 OS=Aegilops tauschii GN=F775_26417 PE=4 SV=1	AEGTA	1	1.15878	0.498154	4.40555	0.263027	5.15229	4.05509	0.183857	4.57088	0.887156	20.5116	4.69894	0.912154	4.44631	1.05682	20.893	3.49945	0.255157	4.61318	0.758578	19.2309	3.22107	0.545294	4.44631	0.724436	14.3219	0.879022	0.19131	4.61318	0.170608	4.05509
563	3.48	3.48	14.57	6.623	6.623	tr|R7W8F3|R7W8F3_AEGTA	RNA-binding Musashi-2-like protein OS=Aegilops tauschii GN=F775_28479 PE=4 SV=1	AEGTA	3	0.928966	0.979216	1.59956	0.57544	1.48594	1.58489	0.774047	1.61436	0.981748	2.53513	0.654636	0.358292	1.48594	0.436516	0.972747	1.51356	0.792519	1.59956	0.946237	2.44343	0.704693	0.352459	1.5417	0.452898	1.08643	0.465586	0.300902	1.61436	0.288403	0.751623
113	8.4	8.49	29.01	21.6	16.67	tr|M8BW46|M8BW46_AEGTA	RNA-binding protein Nova-1 OS=Aegilops tauschii GN=F775_26664 PE=4 SV=1	AEGTA	7	1.02802	0.877897	2.67917	0.383707	2.75423	1.51356	0.1096	2.70396	0.559758	4.13048	1.01859	0.895403	1.90546	0.534564	1.94089	1.47231	0.122127	2.18776	0.672977	3.22107	0.981748	0.982153	1.85353	0.529663	1.8197	0.666807	0.120189	2.07014	0.322107	1.38038
476	4	4.11	13.33	7.356	6.207	tr|G4XMW3|G4XMW3_WHEAT	RNA-binding Ras-GAP SH3 binding protein OS=Triticum aestivum GN=G3BP PE=2 SV=1	WHEAT	3	2.42103	0.515473	2.29087	1.05682	5.7544	1.24738	0.696629	1.65959	0.751623	2.0893	0.772681	0.677732	1.6293	0.474242	1.25892	0.510505	0.738081	2.26987	0.218776	1.15878	0.322107	0.372979	2.26987	0.140605	0.731139	0.613762	0.478297	1.97697	0.30761	1.21339
13	20.37	20.37	52.87	47.13	47.13	tr|B4F6E7|B4F6E7_WHEAT	Root peroxidase OS=Triticum aestivum GN=pra3 PE=2 SV=1	WHEAT	27	8.70964	0.098739	31.6228	0.275423	57.0164	0.862979	0.761231	3.22107	0.267917	2.77971	1.09648	0.655887	2.0893	0.524808	2.29087	0.113763	0.0342778	31.3329	0.0172187	3.56451	0.11695	0.0362137	31.3329	0.017378	3.66438	1.25892	0.501966	3.98107	0.316228	4.96592
242	6.03	6.23	9.657	5.043	3.219	tr|M8ALL6|M8ALL6_AEGTA	RuBisCO large subunit-binding protein subunit beta, chloroplastic OS=Aegilops tauschii GN=F775_26695 PE=4 SV=1	AEGTA	3	1.1695	0.819942	3.19154	0.366438	3.7325	0.672977	0.478911	21.8776	0.0420727	14.7231	2.24905	0.355529	25.8226	0.0870964	29.6483	0.57544	0.403815	23.1206	0.0383707	13.3045	1.90546	0.415107	24.2103	0.0787046	27.0396	3.37287	0.228215	2.60615	1.2942	8.70964
748	2.11	15.42	40.1	30.46	24.87	tr|M7YB04|M7YB04_TRIUA	S-adenosylmethionine synthase 1 OS=Triticum urartu GN=TRIUR3_22199 PE=4 SV=1	TRIUA	13	2.31206	0.274955	2.0893	1.10662	4.87529	1.13763	0.785734	2.0893	0.544503	2.37684	1.5417	0.459703	2.0893	0.737904	3.22107	0.487529	0.319898	2.0893	0.231207	1.01859	0.660694	0.489291	2.0893	0.316228	1.38038	1.34276	0.576129	2.0893	0.642688	2.83139
260	6	6.04	15.03	12.75	12.75	tr|M8C3F3|M8C3F3_AEGTA	Serine carboxypeptidase-like 50 OS=Aegilops tauschii GN=F775_18509 PE=4 SV=1	AEGTA	3	0.92045	0.893764	2.10863	0.440555	1.94089	1.02802	0.866724	19.2309	0.0534564	19.0546	1.24738	0.68264	2.46604	0.505825	3.10456	1.09648	0.971993	19.5884	0.0559758	19.7697	1.34276	0.60576	2.1677	0.619441	2.91072	1.20226	0.587561	20.3236	0.0591562	20.893
215	6.26	6.26	9.235	5.483	3.463	tr|M7Z1V0|M7Z1V0_TRIUA	Serine hydroxymethyltransferase 1 OS=Triticum urartu GN=TRIUR3_03944 PE=4 SV=1	TRIUA	3	2.24905	0.525811	1.59956	1.40605	3.7325	1.40605	0.661006	1.25892	1.11686	1.78649	1.39316	0.50432	1.43219	0.972747	2.01372	0.619441	0.795493	1.58489	0.383707	0.981748	0.613762	0.959003	1.58489	0.383707	0.972747	0.981748	0.759272	1.55597	0.630957	1.52757
258	6	6.1	8.696	6.049	6.049	tr|R7VZR7|R7VZR7_AEGTA	Serine hydroxymethyltransferase, mitochondrial OS=Aegilops tauschii GN=F775_31254 PE=4 SV=1	AEGTA	3	0.428549	0.279488	2.10863	0.205116	0.903649	0.265461	0.183396	2.0893	0.125893	0.554626	1.34276	0.575358	2.0893	0.642688	2.83139	0.608135	0.430756	2.0893	0.291072	1.27057	3.10456	0.210253	2.0893	1.48594	6.48634	5.05825	0.150109	2.10863	2.39883	10.5682
1308	1.37	1.41	6.304	2.865	1.719	tr|M8AW61|M8AW61_TRIUA	Serine/arginine-rich splicing factor 12 OS=Triticum urartu GN=TRIUR3_31510 PE=4 SV=1	TRIUA	1	1.0666	0.872907	2.26987	0.469894	2.44343	99.0832	0.0414079	1	99.0832	99.0832	0.380189	0.256866	2.10863	0.18197	0.801678	99.0832	0.0419593	1	99.0832	99.0832	0.353183	0.238366	3.31131	0.10666	1.1695	0.0110662	0.0154395	2.29087	0.01	0.0253513
638	2.72	2.94	11.05	3.741	1.531	tr|M8CRX1|M8CRX1_AEGTA	Serine/threonine-protein kinase SAPK2 OS=Aegilops tauschii GN=F775_29489 PE=4 SV=1	AEGTA	1	1.80302	0.378557	1.22462	1.47231	2.24905	2.77971	0.298512	1.47231	1.88799	4.20727	1.20226	0.639137	1.27057	0.946237	1.52757	1.52757	0.707204	1.44544	1.05682	2.26987	0.660694	0.554425	1.24738	0.524808	0.824138	0.42462	0.408716	1.47231	0.280543	0.625173
323	4.74	4.85	12.61	6.474	4.77	tr|N1R095|N1R095_AEGTA	Serine/threonine-protein phosphatase 2A 65 kDa regulatory subunit A beta isoform OS=Aegilops tauschii GN=F775_29999 PE=4 SV=1	AEGTA	2	1.01859	0.845156	2.96483	0.343558	3.04789	0.816582	0.44701	4.01791	0.203236	3.28095	1.04713	0.761705	2.1677	0.483059	2.26987	0.787046	0.388462	1.48594	0.529663	1.1695	1.00925	0.637124	1.7378	0.580764	1.75388	1.27057	0.574656	2.58226	0.49204	3.28095
1001	2	2.2	17.47	5.645	5.645	tr|M7ZWA5|M7ZWA5_TRIUA	Signal recognition particle 72 kDa protein-like protein OS=Triticum urartu GN=TRIUR3_17395 PE=4 SV=1	TRIUA	1	1.45881	0.501136	2.0893	0.698232	3.0761	0.366438	0.239553	2.10863	0.175388	0.772681	0.654636	0.480329	2.0893	0.310456	1.36773	0.248886	0.175867	2.10863	0.118032	0.524808	0.440555	0.287679	2.10863	0.210863	0.928966	1.75388	0.380876	2.0893	0.83946	3.69828
581	3.3	4.33	30.54	27.54	13.77	tr|Q41518|Q41518_WHEAT	Single-stranded nucleic acid binding protein OS=Triticum aestivum GN=whGRP-1 PE=2 SV=1	WHEAT	11	1.34276	0.597207	1.31826	1.01859	1.8197	2.35505	0.533396	1.39316	1.69044	3.59749	0.505825	0.387432	1.14815	0.428549	0.580764	1.70608	0.894681	1.30617	1.30617	2.26987	0.37325	0.275087	1.35519	0.263027	0.505825	0.224906	0.257563	1.40605	0.145881	0.316228
685	2.31	2.98	4.481	1.601	0.4481	tr|M7YYS2|M7YYS2_TRIUA	Sister chromatid cohesion protein PDS5-like protein B OS=Triticum urartu GN=TRIUR3_13945 PE=4 SV=1	TRIUA	1	0.895365	0.845823	4.7863	0.187068	4.28548	0.698232	0.54096	2.10863	0.334195	1.47231	1.87068	0.357311	2.0893	0.895365	3.94457	0.772681	0.64123	3.37287	0.226986	2.60615	2.07014	0.317274	8.47227	0.244343	17.5388	2.65461	0.244944	2.48886	1.0666	6.66807
866	2.02	2.16	5.341	2.394	2.394	tr|N1QYF8|N1QYF8_AEGTA	Small glutamine-rich tetratricopeptide repeat-containing protein beta OS=Aegilops tauschii GN=F775_26119 PE=4 SV=1	AEGTA	1	0.751623	0.608329	2.0893	0.359749	1.57036	1.13763	0.782747	2.0893	0.544503	2.37684	0.92045	0.880251	2.0893	0.440555	1.92309	1.49969	0.480895	2.0893	0.717794	3.13329	1.21339	0.69654	2.0893	0.580764	2.53513	0.801678	0.68208	2.0893	0.383707	1.67494
509	4	4	14.49	14.49	14.49	tr|Q9ZP25|Q9ZP25_WHEAT	Small heat shock protein Hsp23.5 OS=Triticum aestivum PE=2 SV=1	WHEAT	4	0.233346	0.19834	2.53513	0.0570164	0.591562	0.172187	0.155234	2.53513	0.0457088	0.436516	0.296483	0.230306	2.24905	0.0591562	0.666807	0.717794	0.528506	1.48594	0.47863	1.0666	1.24738	0.724148	1.64437	0.758578	2.10863	1.72187	0.399895	1.99526	0.862979	3.53183
958	2	2.44	17.96	10.18	10.18	tr|M7YD03|M7YD03_TRIUA	Small ubiquitin-related modifier 1 OS=Triticum urartu GN=TRIUR3_13823 PE=4 SV=1	TRIUA	2	1.0666	0.971075	4.61318	0.231207	4.92039	3.13329	0.374032	29.1072	0.107647	35.3183	0.666807	0.527846	2.0893	0.316228	1.39316	2.91072	0.383115	28.3139	0.102802	34.0408	0.619441	0.51246	2.93765	0.210863	1.8197	0.212814	0.249677	31.3329	0.0229087	6.66807
1264	1.59	1.59	8.485	8.485	8.485	tr|N1R4D8|N1R4D8_AEGTA	S-norcoclaurine synthase OS=Aegilops tauschii GN=F775_10430 PE=4 SV=1	AEGTA	1	0.83946	0.741199	2.0893	0.398107	1.75388	0.928966	0.896536	2.0893	0.444631	1.94089	1.07647	0.861264	2.0893	0.515229	2.26987	1.09648	0.834172	2.0893	0.524808	2.29087	1.28233	0.632198	2.10863	0.608135	2.67917	1.14815	0.76581	2.0893	0.549541	2.42103
1271	1.55	1.68	4.897	0.9479	0.9479	tr|N1QSV9|N1QSV9_AEGTA	Somatic embryogenesis receptor kinase 2 OS=Aegilops tauschii GN=F775_15163 PE=4 SV=1	AEGTA	1	0.660694	0.488038	2.0893	0.316228	1.38038	0.937562	0.905454	2.0893	0.448745	1.95885	0.654636	0.481208	2.0893	0.313329	1.36773	1.40605	0.537476	2.0893	0.672977	2.93765	0.981748	0.98565	2.0893	0.469894	2.05116	0.691831	0.529546	2.0893	0.331131	1.44544
459	4	4.31	12.12	7.692	6.731	tr|M8AZ86|M8AZ86_AEGTA	Sorting and assembly machinery component 50-A-like protein OS=Aegilops tauschii GN=F775_04399 PE=4 SV=1	AEGTA	2	2.51189	0.898914	4.87529	0.515229	12.7057	1	0.498986	4.44631	0.224906	4.40555	1.20226	0.975925	4.01791	0.299226	4.87529	0.37325	0.55408	4.96592	0.0654636	1.85353	0.444631	0.922527	4.92039	0.0801678	2.18776	1.19124	0.511221	1.39316	0.855067	1.70608
1125	2	2.01	9.198	2.123	2.123	tr|M8A4L9|M8A4L9_TRIUA	Sorting nexin-1 OS=Triticum urartu GN=TRIUR3_16922 PE=4 SV=1	TRIUA	2	1.22462	0.713922	2.10863	0.580764	2.55859	1.13763	0.795458	19.9526	0.0570164	20.1372	1.24738	0.617225	15.7036	0.0794328	16.9044	0.928966	0.905554	19.2309	0.0505825	17.8649	1.00925	0.872064	17.2187	0.0586138	17.0608	1.08643	0.783873	9.81748	0.110662	10.666
677	2.41	2.44	17.9	10.49	6.481	tr|M7ZKH9|M7ZKH9_TRIUA	Spermidine synthase 1 OS=Triticum urartu GN=TRIUR3_26744 PE=4 SV=1	TRIUA	2	4.69894	0.660524	4.48745	1.04713	20.893	1.72187	0.516483	2.75423	0.625173	4.96592	1.0666	0.832214	1.83654	0.580764	1.97697	0.30761	0.78045	4.44631	0.0685488	1.36773	0.231207	0.802575	4.48745	0.0519996	1.03753	0.613762	0.619966	4.28548	0.141906	2.63027
764	2.09	2.13	5.039	1.417	1.417	tr|M8C3Y9|M8C3Y9_AEGTA	splicing factor 3 subunit 1 OS=Aegilops tauschii GN=F775_08849 PE=4 SV=1	AEGTA	2	0.816582	0.708999	2.10863	0.390841	1.72187	0.816582	0.704654	2.0893	0.387258	1.70608	0.824138	0.718722	2.0893	0.390841	1.72187	0.990832	0.994586	2.0893	0.474242	2.07014	1	0.988016	2.0893	0.47863	2.0893	1	0.982605	2.0893	0.47863	2.0893
599	3.14	3.27	9.821	5.357	5.357	tr|M8AQU6|M8AQU6_AEGTA	Splicing factor, arginine/serine-rich 7 OS=Aegilops tauschii GN=F775_27363 PE=4 SV=1	AEGTA	2	0.751623	0.683633	8.55067	0.0879023	6.42688	99.0832	0.0341174	1	99.0832	99.0832	0.212814	0.166472	2.10863	0.100925	0.448745	99.0832	0.0331547	1	99.0832	99.0832	0.280543	0.193147	4.32514	0.0648634	1.21339	0.0110662	0.013865	2.29087	0.01	0.0253513
928	2	4	14.71	14.71	14.71	tr|R7WFH8|R7WFH8_AEGTA	steroid-binding protein 3 OS=Aegilops tauschii GN=F775_29084 PE=4 SV=1	AEGTA	2	7.04693	0.237079	33.7287	0.20893	52.4808	0.301995	0.383932	29.3765	0.0270396	8.87156	0.387258	0.538198	27.0396	0.0310456	10.4713	0.0444631	0.155508	25.1189	0.0120226	1.11686	0.0559758	0.179772	34.6737	0.012942	1.94089	1.28233	0.672392	14.4544	0.0887156	16.5959
1005	2	2.2	52.24	52.24	26.87	tr|M8AL99|M8AL99_TRIUA	Subtilisin-chymotrypsin inhibitor-2A OS=Triticum urartu GN=TRIUR3_07545 PE=4 SV=1	TRIUA	1	3.37287	0.27668	2.72898	1.23595	9.2045	1.09648	0.584707	2.72898	0.401791	2.99226	1.2942	0.662758	1.8197	0.711214	2.35505	0.322107	0.39696	2.72898	0.118032	0.879022	0.380189	0.361305	1.99526	0.190546	0.758578	1.1695	0.887647	2.72898	0.428549	3.19154
60	11.09	11.14	60.56	54.93	54.93	tr|M7YGF5|M7YGF5_TRIUA	Subtilisin-chymotrypsin inhibitor-2A OS=Triticum urartu GN=TRIUR3_15081 PE=4 SV=1	TRIUA	8	3.46737	0.277424	1.58489	2.18776	5.91562	1.00925	0.916253	1.38038	0.731139	1.39316	9.72747	0.145774	1.78649	5.44503	21.0863	0.285759	0.29323	1.72187	0.16293	0.49204	3.04789	0.277954	1.72187	1.77011	5.86138	9.37562	0.150244	1.78649	5.24808	20.3236
130	8.08	8.36	50	50	25.71	tr|M8AAC0|M8AAC0_TRIUA	Subtilisin-chymotrypsin inhibitor-2B OS=Triticum urartu GN=TRIUR3_07546 PE=4 SV=1	TRIUA	6	3.22107	0.225962	1.51356	2.12814	5.91562	1.10662	0.814545	1.44544	0.765597	1.59956	2.0893	0.423978	1.48594	1.40605	3.10456	0.343558	0.2515	1.43219	0.18197	0.49204	0.660694	0.389472	1.48594	0.405508	0.981748	1.85353	0.508761	1.48594	1.24738	2.75423
1186	2	2	17.11	17.11	17.11	tr|M7YTB2|M7YTB2_TRIUA	Subtilisin-chymotrypsin inhibitor-2B OS=Triticum urartu GN=TRIUR3_09819 PE=4 SV=1	TRIUA	1	1.02802	0.93512	2.0893	0.49204	2.14783	0.672977	0.50511	2.0893	0.322107	1.40605	0.816582	0.705576	2.0893	0.390841	1.70608	0.648634	0.473669	2.0893	0.310456	1.35519	0.77983	0.655579	2.10863	0.37325	1.64437	1.20226	0.712244	2.0893	0.57544	2.51189
815	2.04	2.84	11.05	2.561	1.887	tr|M8C1D6|M8C1D6_AEGTA	Succinate dehydrogenase (Ubiquinone) flavoprotein subunit, mitochondrial OS=Aegilops tauschii GN=F775_26895 PE=4 SV=1	AEGTA	2	1.48594	0.489878	2.0893	0.711214	3.10456	1.01859	0.949479	2.0893	0.487529	2.12814	1.59956	0.433821	2.0893	0.765597	3.37287	0.685488	0.515387	2.0893	0.325087	1.43219	1.07647	0.873937	2.10863	0.510505	2.24905	1.55597	0.454715	2.0893	0.744732	3.25087
1174	2	2	5.303	5.303	5.303	tr|Q7XYC5|Q7XYC5_WHEAT	Succinate dehydrogenase subunit 3 (Fragment) OS=Triticum aestivum PE=2 SV=1	WHEAT	1	1.24738	0.785326	1.80302	0.691831	2.31206	0.870964	0.380753	4.44631	0.195884	3.87258	1.39316	0.591724	4.44631	0.313329	6.19441	0.691831	0.3201	4.44631	0.155597	3.0761	1.10662	0.759963	4.44631	0.248886	4.92039	1.58489	0.270047	4.44631	0.356451	7.04693
348	4.38	4.87	15.73	11.52	5.337	tr|R7WC35|R7WC35_AEGTA	succinyl-CoA ligase (GDP-forming) subunit alpha, mitochondrial OS=Aegilops tauschii GN=F775_29243 PE=4 SV=1	AEGTA	2	1.39316	0.895848	1.61436	0.862979	2.26987	1.24738	0.609496	1.61436	0.772681	2.01372	1.61436	0.474044	1.58489	1.01859	2.63027	0.887156	0.685321	1.61436	0.549541	1.43219	1.15878	0.526517	1.61436	0.717794	1.85353	1.2942	0.768224	1.61436	0.801678	2.0893
8	22.86	22.86	23.61	19.73	19.37	tr|M7ZGA5|M7ZGA5_TRIUA	Sucrose synthase 1 OS=Triticum urartu GN=TRIUR3_31258 PE=4 SV=1	TRIUA	16	1.08643	0.393836	1.23595	0.879022	1.35519	2.05116	0.343069	1.31826	1.55597	2.72898	1.09648	0.243386	1.24738	0.879022	1.35519	1.8197	0.700945	1.30617	1.39316	2.42103	0.954993	0.607321	1.24738	0.772681	1.19124	0.529663	0.59393	1.28233	0.413047	0.679204
362	4.26	4.44	15.97	5.082	5.082	tr|M7YX87|M7YX87_TRIUA	Sulfite oxidase OS=Triticum urartu GN=TRIUR3_24121 PE=4 SV=1	TRIUA	2	0.879022	0.814525	2.0893	0.420727	1.83654	0.591562	0.412183	2.0893	0.283139	1.23595	0.895365	0.833103	2.0893	0.428549	1.87068	0.666807	0.492909	2.0893	0.316228	1.39316	1	0.979929	2.0893	0.47863	2.0893	1.49969	0.483247	2.0893	0.717794	3.13329
587	3.24	3.57	10.24	4.628	4.067	tr|R7W9T0|R7W9T0_AEGTA	Sulfite reductase (Ferredoxin) OS=Aegilops tauschii GN=F775_30271 PE=4 SV=1	AEGTA	2	0.912011	0.863541	2.0893	0.436516	1.90546	0.672977	0.507014	2.10863	0.322107	1.41906	1.39316	0.547505	2.10863	0.660694	2.91072	0.737904	0.586074	2.0893	0.353183	1.5417	1.51356	0.475946	2.0893	0.724436	3.16228	2.03236	0.317056	2.0893	0.972747	4.2462
540	3.61	3.77	17.79	6.767	6.767	tr|F2DQL9|F2DQL9_HORVD	Sulfurtransferase OS=Hordeum vulgare var. distichum PE=2 SV=1	HORVD	2	9.12011	0.55189	31.6228	0.288403	58.0764	1.7378	0.443275	23.9883	0.0724436	30.1995	3.13329	0.427898	17.8649	0.175388	40.9261	0.387258	0.289518	30.479	0.0291072	11.8032	0.265461	0.753533	33.7287	0.0248886	8.95365	1.70608	0.246442	31.9154	0.0534564	25.8226
439	4.02	4.02	31.34	28.86	28.86	tr|Q96123|Q96123_WHEAT	Superoxide dismutase [Cu-Zn] OS=Triticum aestivum GN=SOD1.1 PE=2 SV=1	Cu-Zn	3	1.10662	0.636246	2.72898	0.405508	3.01995	0.711214	0.41491	1.39316	0.505825	0.990832	0.772681	0.424135	2.72898	0.283139	2.10863	0.636796	0.301184	2.70396	0.233346	1.72187	0.691831	0.306374	2.72898	0.255859	1.88799	1.07647	0.975406	2.70396	0.398107	2.93765
34	14.15	14.19	89.47	89.47	89.47	tr|H9NAV6|H9NAV6_WHEAT	Superoxide dismutase [Cu-Zn] OS=Triticum aestivum PE=2 SV=1	Cu-Zn	17	1.02802	0.467944	3.37287	0.30479	3.43558	0.772681	0.958642	3.19154	0.242103	2.46604	0.92045	0.935817	2.01372	0.457088	1.85353	0.744732	0.449907	1.39316	0.539511	1.03753	0.887156	0.440386	4.01791	0.222843	3.56451	1.18032	0.977026	3.49945	0.337287	4.13048
604	3.08	4.42	9.686	7.33	5.236	tr|N1R4N9|N1R4N9_AEGTA	Syntaxin-132 OS=Aegilops tauschii GN=F775_09667 PE=4 SV=1	AEGTA	3	1.25892	0.755924	1.75388	0.717794	2.24905	0.912011	0.798856	1.43219	0.636796	1.30617	0.711214	0.52381	1.49969	0.474242	1.0666	0.711214	0.598454	1.94089	0.369828	1.38038	0.559758	0.410152	1.51356	0.366438	0.847227	0.772681	0.655511	1.94089	0.401791	1.49969
110	8.51	9.09	15.76	12.22	10.9	tr|M8CRS4|M8CRS4_AEGTA	T-complex protein 1 subunit beta OS=Aegilops tauschii GN=F775_30175 PE=4 SV=1	AEGTA	5	1.15878	0.634026	2.85759	0.405508	3.31131	1.02802	0.899664	4.44631	0.231207	4.57088	1.14815	0.643427	2.12814	0.539511	2.46604	0.887156	0.719342	2.70396	0.325087	2.39883	0.990832	0.988405	2.46604	0.398107	2.44343	1.10662	0.729642	4.44631	0.248886	4.92039
485	4	4.05	9.363	4.869	4.869	tr|F2DQB8|F2DQB8_HORVD	T-complex protein 1 subunit delta OS=Hordeum vulgare var. distichum PE=2 SV=1	HORVD	2	0.231207	0.167061	2.0893	0.110662	0.483059	87.9023	0.0748905	2.29087	38.3707	98.1748	0.586138	0.408148	2.0893	0.280543	1.22462	87.9023	0.0521326	2.29087	38.3707	98.1748	2.51189	0.252957	2.0893	1.20226	5.24808	0.0110662	0.019094	2.29087	0.01	0.0253513
336	4.5	5.09	15.86	10.52	7.241	tr|M7Z232|M7Z232_TRIUA	T-complex protein 1 subunit eta OS=Triticum urartu GN=TRIUR3_24305 PE=4 SV=1	TRIUA	3	0.981748	0.850121	10.9648	0.0895365	10.7647	15.5597	0.220546	32.2107	0.483059	70.4693	0.879022	0.799581	3.25087	0.272898	2.85759	18.0302	0.204197	32.5087	0.554626	74.4732	0.887156	0.94553	3.40408	0.263027	3.01995	0.0554626	0.198905	32.2107	0.0131826	1.78649
37	13.33	13.35	27.6	20.07	18.28	tr|M7YK71|M7YK71_TRIUA	T-complex protein 1 subunit gamma OS=Triticum urartu GN=TRIUR3_16327 PE=4 SV=1	TRIUA	7	0.831764	0.424666	1.78649	0.457088	1.48594	0.847227	0.405305	1.78649	0.469894	1.51356	1.99526	0.199394	1.99526	1	4.01791	1.00925	0.851926	1.78649	0.564937	1.80302	1.95885	0.250735	1.95885	1	3.69828	1.95885	0.267748	1.95885	1	3.63078
1217	1.8	2.3	5.433	1.762	1.028	tr|M7Z9B8|M7Z9B8_TRIUA	T-complex protein 1 subunit theta OS=Triticum urartu GN=TRIUR3_29226 PE=4 SV=1	TRIUA	1	1.1695	0.744573	2.0893	0.559758	2.44343	2.58226	0.247457	2.10863	1.22462	5.39511	0.937562	0.905113	2.0893	0.448745	1.95885	2.18776	0.292953	2.10863	1.03753	4.57088	0.794328	0.668078	2.0893	0.380189	1.65959	0.359749	0.234415	2.0893	0.170608	0.751623
606	3.07	4.06	6.916	4.486	4.486	tr|N1QVB3|N1QVB3_AEGTA	T-complex protein 1 subunit zeta OS=Aegilops tauschii GN=F775_30172 PE=4 SV=1	AEGTA	2	0.937562	0.90759	2.0893	0.448745	1.95885	0.698232	0.532273	2.0893	0.334195	1.45881	1.34276	0.577505	2.0893	0.642688	2.80543	0.737904	0.587396	2.0893	0.353183	1.5417	1.41906	0.523708	2.0893	0.679204	2.99226	1.92309	0.340911	2.10863	0.912011	4.01791
749	2.11	3.24	48	39.56	28.44	tr|Q8S4P7|Q8S4P7_WHEAT	Thaumatin-like protein OS=Triticum aestivum PE=2 SV=1	WHEAT	4	1.10662	0.826487	2.0893	0.529663	2.31206	0.452898	0.295449	2.0893	0.21677	0.946237	2.10863	0.305425	2.10863	1	4.40555	0.405508	0.263412	2.10863	0.194089	0.855067	1.88799	0.348169	2.10863	0.895365	3.94457	4.61318	0.159022	2.10863	2.18776	9.63829
833	2.04	2.09	10.22	7.43	5.573	tr|M8AU57|M8AU57_TRIUA	Thaumatin-like protein OS=Triticum urartu GN=TRIUR3_20725 PE=4 SV=1	TRIUA	6	0.30761	0.756005	4.61318	0.0666807	1.41906	1.14815	0.123449	4.83059	0.237684	5.29664	4.32514	0.454111	4.96592	0.870964	20.7014	5.01187	0.114593	4.83059	1.03753	22.2843	5.29664	0.36311	4.61318	1.14815	23.5505	1.48594	0.0404905	4.44631	0.334195	6.60694
23	17.46	17.46	54.66	32.2	32.2	tr|Q5MBN2|Q5MBN2_HORVU	Thaumatin-like protein TLP5 OS=Hordeum vulgare PE=2 SV=1	HORVU	24	0.398107	0.325755	1.65959	0.246604	0.660694	0.334195	0.346948	1.67494	0.207014	0.559758	1.11686	0.973109	1.64437	0.679204	2.05116	0.831764	0.917001	1.24738	0.666807	1.03753	3.04789	0.319419	1.80302	1.69044	5.01187	3.53183	0.33985	1.78649	1.97697	5.86138
478	4	4.09	59.23	46.92	46.92	tr|Q7FT21|Q7FT21_WHEAT	Thioredoxin OS=Triticum aestivum PE=2 SV=1	WHEAT	3	1.67494	0.42759	1.64437	1.01859	2.85759	0.954993	0.900215	1.51356	0.625173	1.44544	0.92045	0.873159	1.36773	0.672977	1.25892	0.559758	0.391454	2.33346	0.235505	1.30617	0.544503	0.382346	1.31826	0.398107	0.717794	0.954993	0.972082	2.03236	0.474242	1.94089
475	4	4.12	10.37	7.373	7.373	tr|R7WA43|R7WA43_AEGTA	TOM1-like protein 2 OS=Aegilops tauschii GN=F775_05955 PE=4 SV=1	AEGTA	2	99.0832	0.0532545	1	99.0832	99.0832	0.127057	0.0374394	31.9154	0.0178649	4.05509	0.147231	0.0378608	31.3329	0.0190546	4.61318	0.0110662	0.0183347	2.29087	0.01	0.0253513	0.0110662	0.0184352	2.29087	0.01	0.0253513	1.0666	0.880801	10	0.10666	10.5682
411	4.06	4.06	10.02	9.245	6.471	tr|M8CM86|M8CM86_AEGTA	TOM1-like protein 2 OS=Aegilops tauschii GN=F775_30607 PE=4 SV=1	AEGTA	3	1.03753	0.924691	2.0893	0.496592	2.1677	0.912011	0.871851	2.0893	0.436516	1.90546	0.862979	0.786529	2.0893	0.413047	1.80302	0.870964	0.801159	2.0893	0.416869	1.8197	0.824138	0.721688	2.0893	0.394457	1.72187	0.937562	0.90869	2.0893	0.448745	1.95885
948	2	2.55	5.566	1.077	0.7181	tr|M7ZXA4|M7ZXA4_TRIUA	Transcription elongation regulator 1 OS=Triticum urartu GN=TRIUR3_09388 PE=4 SV=1	TRIUA	1	1.38038	0.54683	15.1356	0.0912011	17.8649	0.744732	0.626029	9.2045	0.0801678	6.85488	1.10662	0.80954	14.0605	0.0787046	14.9969	0.529663	0.36881	2.10863	0.253513	1.11686	0.787046	0.677783	2.10863	0.376704	1.65959	1.47231	0.508295	2.0893	0.704693	3.10456
1085	2	2.04	5.224	3.234	3.234	tr|M7Z1J6|M7Z1J6_TRIUA	Transcription initiation factor IIA subunit 1 OS=Triticum urartu GN=TRIUR3_34207 PE=4 SV=1	TRIUA	1	0.751623	0.699909	10.5682	0.0711213	7.94328	0.549541	0.402855	23.7684	0.037325	13.0617	1.07647	0.794727	2.0893	0.515229	2.24905	0.717794	0.550112	19.0546	0.0483059	13.6773	1.41906	0.553801	15.9956	0.0887156	18.3654	1.94089	0.338902	24.4343	0.0794328	27.5423
494	4	4	8.38	4.19	4.19	tr|M7ZB74|M7ZB74_TRIUA	Transcription initiation factor IIB OS=Triticum urartu GN=TRIUR3_04016 PE=4 SV=1	TRIUA	2	0.77983	0.661714	1.23595	0.630957	0.963829	1.18032	0.862527	1.69044	0.698232	1.99526	0.870964	0.82289	1.19124	0.731139	1.03753	1.49969	0.567688	1.95885	0.765597	2.93765	1.10662	0.813192	1.18032	0.937562	1.31826	0.737904	0.702305	1.72187	0.42462	1.27057
957	2	2.44	7.934	3.144	2.545	tr|R7WFX2|R7WFX2_AEGTA	Transcription initiation factor IIF subunit alpha OS=Aegilops tauschii GN=F775_27148 PE=4 SV=1	AEGTA	2	1.1272	0.845441	6.48634	0.17378	7.31139	1.59956	0.321918	16.7494	0.0954993	20.3236	1.07647	0.99722	2.63027	0.409261	2.83139	1.40605	0.288468	2.58226	0.544503	3.63078	0.946237	0.848063	2.46604	0.383707	2.33346	0.666807	0.321267	6.30957	0.104713	4.20727
864	2.02	2.44	10.57	4.846	1.542	tr|A3RCW1|A3RCW1_WHEAT	Translation initiation factor eIF5 OS=Triticum aestivum PE=2 SV=1	WHEAT	1	0.630957	0.457683	2.10863	0.301995	1.33045	2.42103	0.261759	2.0893	1.15878	5.10505	0.654636	0.482047	2.0893	0.313329	1.36773	3.80189	0.180294	2.0893	1.8197	7.94328	1.02802	0.946283	2.0893	0.49204	2.14783	0.267917	0.184596	2.0893	0.127057	0.559758
50	12	12.11	35.18	30.43	30.43	tr|Q9FS79|Q9FS79_WHEAT	Triosephosphate isomerase OS=Triticum aestivum GN=tpis PE=2 SV=1	WHEAT	18	0.751623	0.64285	1.21339	0.613762	0.912011	0.711214	0.0271394	1.23595	0.580764	0.879022	1.69044	0.151603	1.27057	1.33045	2.18776	0.946237	0.335962	1.22462	0.772681	1.15878	2.1677	0.269042	1.27057	1.70608	2.75423	2.14783	0.0358283	1.25892	1.70608	2.70396
918	2	4.49	18.79	14.09	8.054	sp|P46225|TPIC_SECCE	Triosephosphate isomerase, chloroplastic OS=Secale cereale PE=1 SV=1	SECCE	5	1.45881	0.648835	18.3654	0.0794328	20.1372	0.731139	0.59204	6.54636	0.111686	4.7863	1.22462	0.581447	2.0893	0.586138	2.58226	0.501187	0.403376	24.4343	0.0353183	12.2462	0.831764	0.901031	10.8643	0.0765597	9.0365	1.65959	0.370862	11.5878	0.143219	18.0302
292	5.3	5.38	13.02	10.85	9.544	tr|Q0WXG8|Q0WXG8_WHEAT	Triticain alpha OS=Triticum aestivum PE=2 SV=1	WHEAT	3	0.912011	0.800155	1.6293	0.559758	1.48594	0.83946	0.796947	1.24738	0.672977	1.04713	1.04713	0.903246	1.47231	0.711214	1.5417	0.912011	0.996449	1.41906	0.636796	1.2942	1.13763	0.716232	1.24738	0.912011	1.40605	1.23595	0.713347	1.24738	0.990832	1.5417
311	4.97	5.19	21.66	18.05	16.61	tr|K4JEK0|K4JEK0_SECCE	Tryptophan synthase alpha subunit (Fragment) OS=Secale cereale PE=2 SV=1	SECCE	3	0.816582	0.488358	1.55597	0.515229	1.27057	3.13329	0.647128	2.99226	1.04713	8.62979	0.954993	0.965588	1.35519	0.704693	1.2942	3.90841	0.345799	3.10456	1.25892	10.8643	1.15878	0.472205	2.0893	0.554626	2.48886	0.319154	0.672635	2.91072	0.115878	0.928966
156	7.57	7.65	19.53	16.74	13.09	tr|R7W179|R7W179_AEGTA	Tubulin beta-2 chain OS=Aegilops tauschii GN=F775_28534 PE=4 SV=1	AEGTA	8	1.22462	0.291932	1.52757	0.801678	1.87068	3.37287	0.0219557	1.80302	1.87068	6.98232	1.21339	0.381533	1.23595	0.981748	1.51356	2.77971	0.0348067	1.80302	1.5417	5.80764	0.981748	0.789168	1.43219	0.685488	1.40605	0.353183	0.0312423	1.77011	0.169044	0.625173
375	4.15	4.15	14.37	5.865	5.865	tr|M7ZVP9|M7ZVP9_TRIUA	Tyrosyl-tRNA synthetase OS=Triticum urartu GN=TRIUR3_33495 PE=4 SV=1	TRIUA	2	3.7325	0.185977	30.761	0.121339	38.7258	12.8233	0.0900064	31.9154	0.401791	66.0693	1.72187	0.396491	23.5505	0.0731139	25.5859	5.05825	0.168015	31.3329	0.161436	44.8745	0.448745	0.30397	2.10863	0.212814	0.946237	0.12942	0.0365505	31.3329	0.018197	4.05509
611	3.02	3.05	9.237	7.631	7.631	tr|N1R1W3|N1R1W3_AEGTA	U1 small nuclear ribonucleoprotein A OS=Aegilops tauschii GN=F775_06427 PE=4 SV=1	AEGTA	2	1.57036	0.450347	2.0893	0.751623	3.28095	1.59956	0.437833	2.0893	0.765597	3.34195	0.937562	0.917589	2.0893	0.448745	1.95885	1.00925	0.969691	2.0893	0.483059	2.10863	0.597035	0.417491	2.0893	0.285759	1.24738	0.586138	0.406467	2.0893	0.280543	1.22462
961	2	2.44	12.24	8.163	8.163	tr|D8L9L5|D8L9L5_WHEAT	U6 snRNA-associated Sm-like protein, expressed OS=Triticum aestivum GN=TAA_ctg0464b.00100.1 PE=4 SV=1	WHEAT	1	0.691831	0.525741	2.0893	0.331131	1.44544	0.870964	0.801532	2.0893	0.416869	1.8197	0.346737	0.227955	2.0893	0.165959	0.724436	1.24738	0.655971	2.0893	0.597035	2.63027	0.501187	0.330481	2.0893	0.239883	1.04713	0.394457	0.256117	2.0893	0.188799	0.824138
521	3.85	6.98	13.55	11.17	9.218	tr|M8A2J7|M8A2J7_TRIUA	Ubiquilin-1 OS=Triticum urartu GN=TRIUR3_26492 PE=4 SV=1	TRIUA	3	0.679204	0.861668	23.3346	0.0420727	15.8489	10.2802	0.628458	31.6228	0.325087	60.8135	0.331131	0.481961	28.5759	0.0283139	9.46237	6.79204	0.736345	31.3329	0.21677	51.0505	0.515229	0.422421	7.7983	0.0474242	4.01791	0.0963829	0.335472	31.6228	0.0161436	3.04789
627	2.86	2.86	7.173	5.063	2.11	tr|F2DIL1|F2DIL1_HORVD	Ubiquitin carboxyl-terminal hydrolase OS=Hordeum vulgare var. distichum PE=2 SV=1	HORVD	1	0.912011	0.863541	19.4089	0.0501187	17.7011	0.831764	0.728428	20.1372	0.0474242	16.7494	0.809096	0.693648	16.293	0.0564937	13.1826	0.903649	0.851974	3.90841	0.231207	3.53183	0.879022	0.811848	2.0893	0.416869	1.83654	0.963829	0.956989	8.09096	0.119124	7.7983
584	3.28	3.36	6.496	3.839	3.346	tr|M8A786|M8A786_TRIUA	Ubiquitin-activating enzyme E1 2 OS=Triticum urartu GN=TRIUR3_30795 PE=4 SV=1	TRIUA	2	1.07647	0.806929	2.1677	0.496592	2.33346	0.83946	0.782821	1.92309	0.436516	1.61436	1.04713	0.996469	1.65959	0.630957	1.72187	0.77983	0.625099	2.60615	0.293765	2.03236	0.963829	0.81015	2.70396	0.353183	2.60615	1.22462	0.77969	2.33346	0.524808	2.88403
202	6.42	6.42	15.49	11.97	11.97	tr|C7AE90|C7AE90_WHEAT	Ubiquitin-like protein OS=Triticum aestivum GN=UbiL2 PE=2 SV=1	WHEAT	6	1.01859	0.962396	2.10863	0.483059	2.12814	1.6293	0.424256	2.0893	0.77983	3.43558	1.39316	0.542718	2.0893	0.666807	2.93765	1.59956	0.439066	2.10863	0.758578	3.34195	1.36773	0.564696	2.10863	0.648634	2.85759	0.847227	0.759142	2.10863	0.405508	1.78649
98	9.38	9.39	36.49	35.34	18.39	tr|Q6B6M0|Q6B6M0_HORVU	UDP-D-glucuronate decarboxylase OS=Hordeum vulgare GN=UXS1 PE=2 SV=1	HORVU	7	0.981748	0.514145	1.55597	0.630957	1.52757	0.928966	0.94233	1.5417	0.60256	1.43219	1.27057	0.179513	1.97697	0.642688	2.51189	0.937562	0.476982	1.77011	0.529663	1.65959	1.27057	0.339632	1.8197	0.698232	2.31206	1.35519	0.169146	1.6293	0.831764	2.208
205	6.34	6.7	19.43	9.804	5.526	tr|M8C4M4|M8C4M4_AEGTA	UDP-glucose 6-dehydrogenase OS=Aegilops tauschii GN=F775_28646 PE=4 SV=1	AEGTA	4	0.879022	0.798845	1.41906	0.613762	1.24738	2.37684	0.498369	2.18776	1.08643	4.65586	0.758578	0.676996	1.67494	0.448745	1.27057	2.60615	0.620606	2.14783	1.21339	5.05825	0.855067	0.856692	1.78649	0.47863	1.52757	0.343558	0.731215	2.05116	0.18197	0.704693
548	3.56	3.67	10.27	5.379	5.379	tr|M0XZ44|M0XZ44_HORVD	Uncharacterized protein (Fragment) OS=Hordeum vulgare var. distichum PE=3 SV=1	HORVD	2	0.83946	0.51398	1.31826	0.636796	1.10662	2.31206	0.0600268	1.41906	1.6293	3.37287	1.27057	0.993866	2.72898	0.465586	3.46737	2.72898	0.0550709	1.78649	1.52757	4.96592	1.49969	0.517197	2.72898	0.549541	4.09261	0.544503	0.0284667	2.60615	0.205116	1.41906
507	4	4	19.39	19.39	19.39	tr|M0Z6V6|M0Z6V6_HORVD	Uncharacterized protein (Fragment) OS=Hordeum vulgare var. distichum PE=4 SV=1	HORVD	4	0.0496592	0.171743	6.60694	0.0103753	0.328095	0.060256	0.187902	6.60694	0.0103753	0.398107	10.4713	0.202138	4.61318	2.26987	47.4242	1.21339	0.798594	1.38038	0.879022	1.69044	21.8776	0.0948893	4.61318	4.74242	69.1831	20.3236	0.0997171	4.61318	4.40555	66.6807
1193	2	2	9.278	9.278	9.278	tr|M0UXH1|M0UXH1_HORVD	Uncharacterized protein (Fragment) OS=Hordeum vulgare var. distichum PE=4 SV=1	HORVD	1	1.04713	0.906186	1.48594	0.704693	1.57036	0.625173	0.446519	1.15878	0.534564	0.724436	1.13763	0.805591	1.21339	0.937562	1.38038	0.586138	0.488911	1.57036	0.369828	0.92045	1.0666	0.7236	1.64437	0.648634	1.77011	1.80302	0.374504	1.25892	1.43219	2.29087
628	2.85	2.85	28.28	17.17	10.1	tr|M0W4X2|M0W4X2_HORVD	Uncharacterized protein (Fragment) OS=Hordeum vulgare var. distichum PE=4 SV=1	HORVD	1	1.14815	0.768802	2.0893	0.549541	2.39883	84.7227	0.0515594	2.22844	38.0189	98.1748	0.654636	0.485088	2.10863	0.313329	1.38038	80.9096	0.0531929	2.22844	36.3078	98.1748	0.564937	0.38892	2.10863	0.270396	1.19124	0.0110662	0.0475331	2.29087	0.01	0.0253513
1198	1.92	2	3.039	1.934	1.934	tr|M0ZFG6|M0ZFG6_HORVD	Uncharacterized protein (Fragment) OS=Hordeum vulgare var. distichum PE=4 SV=1	HORVD	2	1.92309	0.338591	2.0893	0.92045	4.05509	1.10662	0.825944	2.0893	0.529663	2.31206	0.981748	0.98149	2.0893	0.469894	2.05116	0.570164	0.390802	2.0893	0.270396	1.19124	0.505825	0.333889	2.0893	0.239883	1.05682	0.879022	0.808912	2.0893	0.420727	1.83654
438	4.02	4.05	27.76	24.08	24.08	tr|Q8SA48|Q8SA48_HORVD	uncharacterized protein 259I16.6 OS=Hordeum vulgare var. distichum GN=259I16.6 PE=4 SV=1	HORVD	6	0.654636	0.461128	1.45881	0.398107	0.954993	0.549541	0.320024	1.67494	0.319154	0.92045	1.00925	0.815976	1.47231	0.685488	1.48594	0.83946	0.616097	1.61436	0.519996	1.35519	1.52757	0.557901	1.38038	1.10662	2.33346	1.8197	0.370176	1.67494	1.08643	3.10456
271	5.84	5.89	16.89	14.48	14.48	tr|N1R1P0|N1R1P0_AEGTA	Uncharacterized protein OS=Aegilops tauschii GN=F775_02225 PE=4 SV=1	AEGTA	6	1.38038	0.532014	1.34276	1.02802	1.87068	3.87258	0.047645	1.8197	2.12814	6.54636	1.75388	0.146712	1.24738	1.40605	2.60615	2.80543	0.066979	1.77011	1.58489	4.92039	1.28233	0.257985	1.51356	0.847227	1.97697	0.448745	0.170335	1.67494	0.283139	0.751623
863	2.02	2.59	7.526	1.913	1.276	tr|R7W1Z1|R7W1Z1_AEGTA	Uncharacterized protein OS=Aegilops tauschii GN=F775_02893 PE=4 SV=1	AEGTA	1	0.717794	0.557473	2.0893	0.340408	1.49969	0.698232	0.531544	2.0893	0.331131	1.45881	2.07014	0.311425	2.10863	0.981748	4.32514	0.963829	0.954542	2.0893	0.461318	2.01372	2.85759	0.224859	2.0893	1.36773	6.0256	2.93765	0.219534	2.0893	1.40605	6.19441
577	3.34	4.29	4.745	2.243	1.898	tr|N1R5A3|N1R5A3_AEGTA	Uncharacterized protein OS=Aegilops tauschii GN=F775_03063 PE=4 SV=1	AEGTA	2	0.831764	0.706794	3.0761	0.270396	2.55859	0.990832	0.792089	2.0893	0.474242	2.07014	0.903649	0.816435	2.10863	0.432514	1.90546	1.18032	0.557139	2.48886	0.474242	2.93765	1.07647	0.874612	2.0893	0.515229	2.24905	0.903649	0.63968	2.0893	0.432514	1.88799
1305	1.38	1.38	10.32	3.871	3.871	tr|R7VZR4|R7VZR4_AEGTA	Uncharacterized protein OS=Aegilops tauschii GN=F775_04833 PE=4 SV=1	AEGTA	1	1.19124	0.714819	2.0893	0.570164	2.48886	0.870964	0.799273	2.0893	0.416869	1.8197	0.831764	0.730751	2.0893	0.398107	1.7378	0.724436	0.567845	2.0893	0.346737	1.51356	0.685488	0.522861	2.10863	0.328095	1.44544	0.946237	0.921512	2.0893	0.452898	1.97697
794	2.06	2.11	11.3	3.766	3.766	tr|N1QPK5|N1QPK5_AEGTA	Uncharacterized protein OS=Aegilops tauschii GN=F775_06788 PE=4 SV=1	AEGTA	2	0.937562	0.912221	2.0893	0.448745	1.95885	1.58489	0.441288	2.0893	0.758578	3.34195	1.24738	0.661699	2.0893	0.597035	2.60615	1.67494	0.407553	2.0893	0.801678	3.53183	1.31826	0.59999	2.0893	0.630957	2.75423	0.77983	0.64851	2.0893	0.369828	1.6293
672	2.46	2.55	9.719	6.138	2.046	tr|R7WG68|R7WG68_AEGTA	Uncharacterized protein OS=Aegilops tauschii GN=F775_07544 PE=4 SV=1	AEGTA	1	1.45881	0.507942	3.01995	0.483059	4.40555	1.01859	0.883262	2.53513	0.401791	2.55859	1.2942	0.670189	1.69044	0.765597	2.18776	0.691831	0.452709	3.69828	0.187068	2.55859	0.879022	0.754826	2.46604	0.356451	2.1677	1.25892	0.588119	1.65959	0.758578	2.0893
817	2.04	2.51	10.66	3.77	3.115	tr|R7WGD1|R7WGD1_AEGTA	Uncharacterized protein OS=Aegilops tauschii GN=F775_07802 PE=4 SV=1	AEGTA	1	15.5597	0.089977	2.10863	7.37904	32.5087	31.3329	0.0717873	2.10863	14.8594	63.0957	1.88799	0.347873	2.0893	0.903649	3.94457	2.01372	0.322477	2.10863	0.954993	4.20727	0.120226	0.11691	2.10863	0.057544	0.253513	0.0591562	0.0880219	2.10863	0.0280543	0.124738
342	4.43	4.71	17.11	11.78	6	tr|M8B6Q5|M8B6Q5_AEGTA	Uncharacterized protein OS=Aegilops tauschii GN=F775_07994 PE=4 SV=1	AEGTA	6	0.809096	0.923351	1.34276	0.60256	1.08643	1.05682	0.827154	1.34276	0.787046	1.41906	0.613762	0.274564	1.34276	0.452898	0.824138	1.30617	0.755309	1.33045	0.981748	1.75388	0.744732	0.250884	1.20226	0.608135	0.895365	0.559758	0.340015	1.35519	0.413047	0.758578
179	6.87	7.69	16.58	6.436	3.589	tr|M8CNZ0|M8CNZ0_AEGTA	Uncharacterized protein OS=Aegilops tauschii GN=F775_08532 PE=4 SV=1	AEGTA	4	0.928966	0.708354	1.39316	0.672977	1.2942	1.01859	0.603739	1.47231	0.691831	1.49969	0.855067	0.661369	1.21339	0.704693	1.03753	1.08643	0.798923	1.5417	0.704693	1.67494	0.912011	0.998979	1.31826	0.691831	1.20226	0.831764	0.844154	1.55597	0.534564	1.2942
1322	1.32	1.34	4.874	1.345	1.345	tr|M8CBM7|M8CBM7_AEGTA	Uncharacterized protein OS=Aegilops tauschii GN=F775_09182 PE=4 SV=1	AEGTA	1	0.963829	0.96086	2.0893	0.461318	2.01372	1.1272	0.792474	2.0893	0.539511	2.35505	0.954993	0.937075	2.0893	0.457088	1.99526	1.15878	0.757982	2.0893	0.554626	2.42103	0.972747	0.97607	2.0893	0.465586	2.03236	0.831764	0.737609	2.0893	0.398107	1.7378
174	7.02	9.09	13.83	6.687	4.863	tr|M8BEH9|M8BEH9_AEGTA	Uncharacterized protein OS=Aegilops tauschii GN=F775_09205 PE=4 SV=1	AEGTA	4	1.00925	0.945207	1.34276	0.751623	1.35519	1.47231	0.566412	2.42103	0.608135	3.53183	1.20226	0.709234	1.24738	0.963829	1.49969	1.44544	0.600992	2.72898	0.529663	3.94457	1.18032	0.754965	1.5417	0.765597	1.8197	0.809096	0.803381	2.22844	0.366438	1.80302
488	4	4.04	11.56	9.548	9.548	tr|M8AYJ3|M8AYJ3_AEGTA	Uncharacterized protein OS=Aegilops tauschii GN=F775_09630 PE=4 SV=1	AEGTA	2	0.895365	0.834828	2.0893	0.428549	1.87068	0.666807	0.498896	2.0893	0.319154	1.39316	0.954993	0.946245	2.0893	0.457088	1.99526	0.744732	0.595235	2.0893	0.353183	1.55597	1.0666	0.886133	2.0893	0.510505	2.22844	1.41906	0.526912	2.0893	0.679204	2.96483
1289	1.47	1.48	6.329	1.772	1.772	tr|R7W1L3|R7W1L3_AEGTA	Uncharacterized protein OS=Aegilops tauschii GN=F775_10350 PE=4 SV=1	AEGTA	1	2.12814	0.624577	25.3513	0.083946	28.8403	2.75423	0.330258	27.7971	0.0990832	33.1131	0.83946	0.726556	17.0608	0.0549541	14.3219	1.28233	0.474823	20.893	0.0613762	21.677	0.390841	0.461982	26.7917	0.0310456	10.4713	0.301995	0.270559	29.3765	0.0270396	8.87156
386	4.12	4.2	14.52	9.14	9.14	tr|M8C0U0|M8C0U0_AEGTA	Uncharacterized protein OS=Aegilops tauschii GN=F775_11085 PE=4 SV=1	AEGTA	2	3.22107	0.203482	2.0893	1.5417	6.79204	1	0.981978	2.0893	0.47863	2.0893	0.954993	0.944705	2.0893	0.457088	1.99526	0.30761	0.205277	2.0893	0.145881	0.642688	0.293765	0.198148	2.0893	0.139316	0.613762	0.946237	0.926862	2.0893	0.452898	1.97697
732	2.14	2.49	9.005	0.8065	0.4704	tr|R7WDD3|R7WDD3_AEGTA	Uncharacterized protein OS=Aegilops tauschii GN=F775_13279 PE=4 SV=1	AEGTA	1	2.12814	0.301855	1.78649	1.19124	3.87258	2.53513	0.292565	1.95885	1.2942	5.19996	1.5417	0.47554	1.39316	1.10662	2.1677	1.19124	0.954206	2.208	0.539511	2.60615	0.717794	0.544695	1.2942	0.539511	0.928966	0.597035	0.519462	2.12814	0.277971	1.27057
1057	2	2.07	9.657	3.115	3.115	tr|M8CLP7|M8CLP7_AEGTA	Uncharacterized protein OS=Aegilops tauschii GN=F775_14610 PE=4 SV=1	AEGTA	1	0.870964	0.903881	1.35519	0.636796	1.18032	1.78649	0.500812	2.0893	0.855067	3.80189	0.887156	0.822442	1.24738	0.711214	1.10662	2.05116	0.455768	2.67917	0.765597	5.44503	1.01859	0.915055	1.30617	0.77983	1.33045	0.49204	0.421288	2.31206	0.20893	1.13763
1126	2	2.01	17.29	6.767	6.767	tr|M8C2Q1|M8C2Q1_AEGTA	Uncharacterized protein OS=Aegilops tauschii GN=F775_15054 PE=4 SV=1	AEGTA	1	0.862979	0.786624	2.0893	0.413047	1.80302	0.496592	0.328384	2.0893	0.237684	1.03753	0.534564	0.375317	2.10863	0.255859	1.1272	0.570164	0.391605	2.10863	0.272898	1.20226	0.613762	0.456568	2.10863	0.293765	1.2942	1.0666	0.83296	2.42103	0.440555	2.58226
953	2	2.5	13.27	7.716	3.704	tr|M8C560|M8C560_AEGTA	Uncharacterized protein OS=Aegilops tauschii GN=F775_17838 PE=4 SV=1	AEGTA	1	0.887156	0.625454	1.94089	0.457088	1.72187	1.27057	0.780424	1.94089	0.654636	2.44343	1.30617	0.62425	1.45881	0.895365	1.90546	1.40605	0.809862	1.92309	0.731139	2.72898	1.45881	0.40882	1.94089	0.751623	2.83139	1.02802	0.490854	1.94089	0.529663	1.97697
784	2.07	2.07	17.01	4.762	4.762	tr|N1QS58|N1QS58_AEGTA	Uncharacterized protein OS=Aegilops tauschii GN=F775_17953 PE=4 SV=1	AEGTA	1	0.862979	0.789528	2.0893	0.413047	1.80302	1.03753	0.928626	19.2309	0.0539511	19.0546	0.787046	0.66611	7.7983	0.100925	6.13762	1.19124	0.727743	16.9044	0.0704693	17.5388	0.903649	0.852872	3.94457	0.229087	3.56451	0.751623	0.615017	4.7863	0.157036	3.59749
983	2	2.29	12.95	6.696	4.911	tr|N1R210|N1R210_AEGTA	Uncharacterized protein OS=Aegilops tauschii GN=F775_18413 PE=4 SV=1	AEGTA	1	0.862979	0.778832	2.0893	0.413047	1.80302	1.10662	0.82617	2.0893	0.529663	2.31206	0.731139	0.584237	2.10863	0.349945	1.5417	1.27057	0.636597	2.0893	0.608135	2.65461	0.847227	0.75613	2.0893	0.405508	1.77011	0.660694	0.485957	2.0893	0.313329	1.38038
670	2.49	2.49	18.04	18.04	15.46	tr|R7W270|R7W270_AEGTA	Uncharacterized protein OS=Aegilops tauschii GN=F775_18843 PE=4 SV=1	AEGTA	2	1.7378	0.388067	2.0893	0.831764	3.63078	87.9023	0.0485682	2.29087	38.3707	98.1748	0.981748	0.978438	2.0893	0.469894	2.05116	87.9023	0.0545108	2.29087	38.3707	98.1748	0.559758	0.381107	2.0893	0.265461	1.1695	0.0110662	0.0173678	2.29087	0.01	0.0253513
1158	2	2	21.78	17.82	17.82	tr|M8CKG1|M8CKG1_AEGTA	Uncharacterized protein OS=Aegilops tauschii GN=F775_21327 PE=4 SV=1	AEGTA	2	0.685488	0.614892	1.75388	0.390841	1.20226	1.15878	0.581781	4.44631	0.260615	5.15229	0.809096	0.733251	1.38038	0.586138	1.11686	1.67494	0.381788	4.44631	0.376704	7.44732	1.1695	0.846435	1.59956	0.731139	1.87068	0.691831	0.43799	4.44631	0.155597	3.0761
1081	2	2.04	15.61	11.71	7.317	tr|M8C0H4|M8C0H4_AEGTA	Uncharacterized protein OS=Aegilops tauschii GN=F775_21930 PE=4 SV=1	AEGTA	1	3.25087	0.202611	2.0893	1.55597	6.85488	0.144544	0.127736	2.0893	0.0691831	0.301995	1.13763	0.779289	2.0893	0.544503	2.39883	0.0440555	0.0796389	2.10863	0.020893	0.0928966	0.346737	0.227828	2.10863	0.165959	0.731139	7.7983	0.119202	2.0893	3.7325	16.4437
834	2.04	2.09	10.56	4.348	4.348	tr|N1R1B6|N1R1B6_AEGTA	Uncharacterized protein OS=Aegilops tauschii GN=F775_22329 PE=4 SV=1	AEGTA	1	1.41906	0.624436	2.48886	0.570164	3.56451	0.534564	0.345338	4.40555	0.121339	2.35505	0.483059	0.309848	4.36516	0.111686	2.10863	0.37325	0.258244	3.10456	0.118032	1.15878	0.337287	0.237142	2.12814	0.157036	0.717794	0.903649	0.855621	4.40555	0.203236	3.98107
671	2.46	2.7	9.545	2.496	2.496	tr|R7W910|R7W910_AEGTA	Uncharacterized protein OS=Aegilops tauschii GN=F775_22746 PE=4 SV=1	AEGTA	2	0.737904	0.592938	2.10863	0.353183	1.55597	0.724436	0.570054	2.0893	0.346737	1.51356	1.94089	0.334245	2.0893	0.928966	4.09261	0.972747	0.963509	2.0893	0.465586	2.03236	2.60615	0.244903	2.0893	1.24738	5.44503	2.65461	0.239859	2.0893	1.27057	5.59758
137	8	8.16	18.32	12.13	12.13	tr|R7WAG1|R7WAG1_AEGTA	Uncharacterized protein OS=Aegilops tauschii GN=F775_24488 PE=4 SV=1	AEGTA	4	1.04713	0.909111	19.2309	0.0544503	19.2309	1.72187	0.387412	23.3346	0.0737904	25.5859	0.672977	0.49941	21.8776	0.0420727	14.7231	1.64437	0.419454	2.0893	0.787046	3.46737	0.630957	0.456865	2.10863	0.301995	1.33045	0.380189	0.247885	2.0893	0.180302	0.794328
1062	2	2.07	17.39	8.696	8.696	tr|M8CTU3|M8CTU3_AEGTA	Uncharacterized protein OS=Aegilops tauschii GN=F775_25189 PE=4 SV=1	AEGTA	1	0.724436	0.435249	21.2814	0.0436516	15.417	0.283139	0.247153	2.10863	0.131826	0.597035	0.265461	0.232964	2.55859	0.1	0.679204	0.390841	0.437692	26.7917	0.0310456	10.4713	0.369828	0.398704	27.2898	0.0301995	10.0925	0.928966	0.896182	2.0893	0.444631	1.94089
600	3.14	3.14	10.8	8.92	8.92	tr|R7VYV6|R7VYV6_AEGTA	Uncharacterized protein OS=Aegilops tauschii GN=F775_26018 PE=4 SV=1	AEGTA	3	1.2942	0.988785	3.46737	0.37325	4.44631	1.38038	0.81544	4.44631	0.310456	6.13762	0.895365	0.892024	3.90841	0.229087	3.49945	1.05682	0.825789	2.46604	0.428549	2.63027	0.685488	0.881161	4.44631	0.15417	3.04789	0.642688	0.720522	2.75423	0.233346	1.77011
275	5.75	5.96	22.44	17.31	14.74	tr|R7W3B6|R7W3B6_AEGTA	Uncharacterized protein OS=Aegilops tauschii GN=F775_26247 PE=4 SV=1	AEGTA	5	1.83654	0.654441	1.65959	1.10662	2.99226	2.0893	0.618725	1.67494	1.24738	3.49945	1.33045	0.543232	1.25892	1.05682	1.69044	1.13763	0.949632	1.6293	0.698232	1.87068	0.731139	0.832479	1.6293	0.448745	1.19124	0.630957	0.880403	1.65959	0.380189	1.04713
1127	2	2.01	6.757	2.432	2.432	tr|M8APJ9|M8APJ9_AEGTA	Uncharacterized protein OS=Aegilops tauschii GN=F775_26416 PE=4 SV=1	AEGTA	1	1.95885	0.403672	1.38038	1.41906	2.77971	0.420727	0.294933	1.95885	0.212814	0.824138	1.31826	0.55489	2.83139	0.465586	3.69828	0.212814	0.18407	2.01372	0.1	0.428549	0.660694	0.695262	3.56451	0.183654	2.35505	3.10456	0.21534	2.65461	1.1695	8.31764
1104	2	2.03	15.38	8.462	8.462	tr|M8C640|M8C640_AEGTA	Uncharacterized protein OS=Aegilops tauschii GN=F775_26490 PE=4 SV=1	AEGTA	1	1.67494	0.3921	10.8643	0.15417	17.7011	0.903649	0.792601	2.63027	0.343558	2.37684	0.619441	0.466165	2.51189	0.244343	1.55597	0.534564	0.330382	23.5505	0.037325	12.5892	0.363078	0.240035	4.36516	0.0831764	1.58489	0.679204	0.580447	6.60694	0.101859	4.48745
1176	2	2	19.85	19.85	19.85	tr|N1QY45|N1QY45_AEGTA	Uncharacterized protein OS=Aegilops tauschii GN=F775_26493 PE=4 SV=1	AEGTA	1	1.61436	0.43242	2.0893	0.772681	3.37287	0.912011	0.873257	2.0893	0.436516	1.90546	0.928966	0.902536	2.0893	0.444631	1.94089	0.564937	0.386361	2.0893	0.270396	1.18032	0.57544	0.39641	2.0893	0.275423	1.20226	1.00925	0.969811	2.0893	0.483059	2.10863
1019	2	2.18	9.615	9.615	7.051	tr|M8CCW1|M8CCW1_AEGTA	Uncharacterized protein OS=Aegilops tauschii GN=F775_26613 PE=4 SV=1	AEGTA	3	0.794328	0.780282	2.65461	0.293765	2.10863	0.580764	0.649702	4.48745	0.130617	2.60615	0.363078	0.343711	4.16869	0.0847227	1.51356	0.731139	0.841694	4.44631	0.164437	3.25087	0.457088	0.415282	3.7325	0.115878	1.70608	0.613762	0.482909	2.46604	0.246604	1.51356
837	2.04	2.04	9.953	9.005	9.005	tr|M8BHM8|M8BHM8_AEGTA	Uncharacterized protein OS=Aegilops tauschii GN=F775_26753 PE=4 SV=1	AEGTA	3	0.816582	0.714359	3.01995	0.270396	2.46604	0.483059	0.324607	2.39883	0.201372	1.15878	0.912011	0.8734	2.10863	0.436516	1.92309	0.586138	0.415828	7.24436	0.0809096	4.2462	1.10662	0.826252	5.34564	0.207014	5.97035	1.87068	0.358009	2.10863	0.887156	3.94457
159	7.51	7.51	23.11	23.11	23.11	tr|N1QZ03|N1QZ03_AEGTA	Uncharacterized protein OS=Aegilops tauschii GN=F775_26852 PE=4 SV=1	AEGTA	5	0.679204	0.704653	2.18776	0.310456	1.48594	0.483059	0.168994	1.94089	0.246604	0.937562	0.534564	0.39595	2.18776	0.244343	1.1695	0.704693	0.23582	1.7378	0.405508	1.22462	0.77983	0.590532	1.40605	0.554626	1.09648	1.09648	0.407267	1.78649	0.613762	1.95885
723	2.18	2.47	9.292	9.292	4.867	tr|N1QTV9|N1QTV9_AEGTA	Uncharacterized protein OS=Aegilops tauschii GN=F775_26867 PE=4 SV=1	AEGTA	1	0.765597	0.624712	2.0893	0.363078	1.59956	1.09648	0.83468	2.0893	0.524808	2.31206	1.0666	0.875043	2.0893	0.510505	2.24905	1.43219	0.521541	2.10863	0.679204	2.99226	1.39316	0.545029	2.10863	0.660694	2.91072	0.963829	0.957511	2.0893	0.461318	2.01372
227	6.15	6.15	27.16	16.87	13.17	tr|R7WAC3|R7WAC3_AEGTA	Uncharacterized protein OS=Aegilops tauschii GN=F775_26875 PE=4 SV=1	AEGTA	6	0.654636	0.699178	1.69044	0.390841	1.10662	0.870964	0.528305	1.67494	0.519996	1.45881	1.30617	0.115472	1.75388	0.744732	2.22844	1.31826	0.785592	1.69044	0.77983	2.208	2.1677	0.0888184	1.88799	1.14815	3.7325	1.48594	0.0751829	1.75388	0.847227	2.53513
423	4.05	4.05	19.76	8.696	8.696	tr|R7W563|R7W563_AEGTA	Uncharacterized protein OS=Aegilops tauschii GN=F775_26917 PE=4 SV=1	AEGTA	2	1.24738	0.58713	1.44544	0.862979	1.8197	0.597035	0.282392	2.24905	0.263027	1.34276	0.816582	0.575907	1.43219	0.570164	1.1695	0.474242	0.213966	2.55859	0.183654	1.21339	0.654636	0.365902	1.59956	0.398107	1.04713	1.35519	0.413085	1.77011	0.765597	2.42103
838	2.04	2.04	13.67	9.353	9.353	tr|M8BDQ3|M8BDQ3_AEGTA	Uncharacterized protein OS=Aegilops tauschii GN=F775_26935 PE=4 SV=1	AEGTA	1	1.10662	0.825364	2.0893	0.529663	2.31206	0.660694	0.488902	2.0893	0.316228	1.38038	1.02802	0.935331	2.0893	0.49204	2.14783	0.591562	0.413462	2.0893	0.283139	1.23595	0.92045	0.886944	2.0893	0.440555	1.92309	1.5417	0.459126	2.0893	0.737904	3.22107
484	4	4.05	9.959	5.488	5.488	tr|M8CWT7|M8CWT7_AEGTA	Uncharacterized protein OS=Aegilops tauschii GN=F775_27391 PE=4 SV=1	AEGTA	2	0.895365	0.845359	2.0893	0.428549	1.87068	1.36773	0.560628	2.0893	0.654636	2.85759	0.744732	0.594295	2.0893	0.356451	1.55597	1.51356	0.477468	2.0893	0.724436	3.16228	0.816582	0.708654	2.0893	0.390841	1.70608	0.534564	0.361802	2.10863	0.255859	1.1272
1259	1.6	2.31	9.415	3.072	0.5946	tr|M8BQY8|M8BQY8_AEGTA	Uncharacterized protein OS=Aegilops tauschii GN=F775_27676 PE=4 SV=1	AEGTA	1	2.01372	0.302673	1.8197	1.10662	3.90841	3.34195	0.558083	3.01995	1.10662	11.0662	1.31826	0.62962	2.72898	0.483059	3.59749	1.72187	0.466828	2.99226	0.57544	6.25173	0.642688	0.421084	2.72898	0.235505	1.75388	0.401791	0.88994	2.91072	0.133045	1.1695
281	5.6	5.61	19.68	17.02	17.02	tr|R7WFJ8|R7WFJ8_AEGTA	Uncharacterized protein OS=Aegilops tauschii GN=F775_27685 PE=4 SV=1	AEGTA	7	0.92045	0.434564	1.34276	0.685488	1.23595	3.25087	0.18721	1.94089	1.67494	5.91562	0.809096	0.329336	1.24738	0.648634	1.00925	3.56451	0.0986854	1.97697	1.80302	6.54636	0.870964	0.786444	1.22462	0.711214	1.0666	0.244343	0.0829703	2.01372	0.131826	0.49204
835	2.04	2.09	9.645	6.599	6.599	tr|M8CCZ1|M8CCZ1_AEGTA	Uncharacterized protein OS=Aegilops tauschii GN=F775_27746 PE=4 SV=1	AEGTA	1	0.559758	0.38217	2.0893	0.267917	1.1695	2.44343	0.260284	2.0893	1.1695	5.15229	0.580764	0.403675	2.0893	0.277971	1.21339	4.32514	0.165116	2.0893	2.07014	9.12011	1.02802	0.935972	2.0893	0.49204	2.14783	0.235505	0.169449	2.10863	0.11272	0.496592
1216	1.81	2.22	14.72	6.038	3.019	tr|M8BL76|M8BL76_AEGTA	Uncharacterized protein OS=Aegilops tauschii GN=F775_27926 PE=4 SV=1	AEGTA	1	0.862979	0.784413	2.0893	0.413047	1.80302	4.20727	0.167915	2.0893	2.01372	8.87156	0.855067	0.771923	2.0893	0.409261	1.78649	4.83059	0.153918	2.0893	2.31206	10.1859	0.981748	0.985863	2.0893	0.469894	2.05116	0.201372	0.153111	2.0893	0.0954993	0.420727
351	4.36	4.54	12.56	8.768	7.109	tr|N1QYT1|N1QYT1_AEGTA	Uncharacterized protein OS=Aegilops tauschii GN=F775_27952 PE=4 SV=1	AEGTA	3	0.717794	0.624492	1.70608	0.420727	1.22462	0.744732	0.481758	1.59956	0.465586	1.19124	0.990832	0.937269	1.39316	0.717794	1.38038	1.02802	0.763445	1.52757	0.672977	1.57036	1.36773	0.669959	1.67494	0.816582	2.31206	1.31826	0.512938	1.27057	1.03753	1.69044
767	2.08	4.17	33.33	33.33	33.33	tr|M8B2V8|M8B2V8_AEGTA	Uncharacterized protein OS=Aegilops tauschii GN=F775_28047 PE=4 SV=1	AEGTA	6	1.65959	0.412006	2.0893	0.794328	3.46737	1.08643	0.857625	2.0893	0.519996	2.26987	1.23595	0.669247	2.0893	0.591562	2.58226	0.642688	0.470943	2.10863	0.30761	1.35519	0.737904	0.589841	2.0893	0.353183	1.5417	1.13763	0.788785	2.0893	0.544503	2.37684
447	4.01	4.01	44.44	19.19	19.19	tr|R7W2K4|R7W2K4_AEGTA	Uncharacterized protein OS=Aegilops tauschii GN=F775_28172 PE=4 SV=1	AEGTA	6	0.855067	0.45425	1.30617	0.654636	1.11686	0.679204	0.151379	1.30617	0.519996	0.887156	0.731139	0.21224	1.2942	0.559758	0.946237	0.758578	0.310147	1.2942	0.580764	0.981748	0.855067	0.468433	1.2942	0.654636	1.10662	1.09648	0.690632	1.30617	0.83946	1.43219
517	3.92	4.19	7.494	5.168	5.168	tr|M8B8E6|M8B8E6_AEGTA	Uncharacterized protein OS=Aegilops tauschii GN=F775_28222 PE=4 SV=1	AEGTA	2	0.887156	0.703292	19.5884	0.049204	17.378	0.296483	0.311303	29.6483	0.0267917	8.79023	0.636796	0.880343	22.2843	0.0405509	14.1906	0.325087	0.253001	2.10863	0.155597	0.685488	0.704693	0.614101	2.10863	0.337287	1.48594	2.14783	0.340288	2.10863	1.01859	4.48745
590	3.19	3.43	7.134	3.312	2.548	tr|N1R385|N1R385_AEGTA	Uncharacterized protein OS=Aegilops tauschii GN=F775_28381 PE=4 SV=1	AEGTA	2	0.698232	0.535883	2.0893	0.331131	1.45881	1.7378	0.388492	8.09096	0.214783	14.3219	1.23595	0.672861	11.4815	0.107647	14.0605	2.46604	0.258765	6.30957	0.390841	15.7036	1.75388	0.382799	8.87156	0.197697	15.7036	0.704693	0.545785	2.0893	0.334195	1.47231
1083	2	2.04	24.32	9.91	9.91	tr|R7WE38|R7WE38_AEGTA	Uncharacterized protein OS=Aegilops tauschii GN=F775_28472 PE=4 SV=1	AEGTA	1	1.5417	0.439266	1.55597	0.990832	2.39883	2.72898	0.42661	2.85759	0.954993	8.47227	0.92045	0.857735	1.85353	0.49204	1.70608	1.78649	0.968016	2.85759	0.625173	5.80764	0.591562	0.386648	1.78649	0.328095	1.05682	0.334195	0.376464	2.85759	0.107647	0.954993
1088	2	2.04	15.73	11.24	11.24	tr|R7WA20|R7WA20_AEGTA	Uncharacterized protein OS=Aegilops tauschii GN=F775_28600 PE=4 SV=1	AEGTA	2	1.10662	0.817945	2.0893	0.529663	2.33346	0.416869	0.270283	2.0893	0.199526	0.870964	0.448745	0.290954	2.0893	0.212814	0.937562	0.369828	0.241698	2.10863	0.177011	0.77983	0.398107	0.258333	2.0893	0.190546	0.831764	1.0666	0.887489	2.0893	0.510505	2.22844
1252	1.64	1.64	17.35	13.27	13.27	tr|N1QQF6|N1QQF6_AEGTA	Uncharacterized protein OS=Aegilops tauschii GN=F775_28625 PE=4 SV=1	AEGTA	1	1.61436	0.432276	2.10863	0.765597	3.37287	0.270396	0.186207	2.0893	0.128233	0.564937	0.359749	0.234369	2.0893	0.170608	0.751623	0.165959	0.137436	2.10863	0.0794328	0.349945	0.220801	0.162525	2.10863	0.105682	0.465586	1.31826	0.599253	2.0893	0.630957	2.75423
341	4.43	5.28	8.238	4.067	2.711	tr|M8CZG1|M8CZG1_AEGTA	Uncharacterized protein OS=Aegilops tauschii GN=F775_28653 PE=4 SV=1	AEGTA	2	0.691831	0.53102	2.10863	0.331131	1.45881	0.559758	0.380643	2.0893	0.265461	1.1695	1.1272	0.793162	2.0893	0.539511	2.35505	0.794328	0.674405	2.0893	0.380189	1.65959	1.61436	0.431087	2.0893	0.772681	3.37287	2.01372	0.322065	2.10863	0.954993	4.20727
243	6.03	6.08	34.23	19.82	19.82	tr|R7W586|R7W586_AEGTA	Uncharacterized protein OS=Aegilops tauschii GN=F775_28677 PE=4 SV=1	AEGTA	4	0.887156	0.402882	1.65959	0.529663	1.47231	0.937562	0.289831	1.69044	0.559758	1.58489	0.772681	0.403152	1.36773	0.564937	1.05682	1.05682	0.620148	1.69044	0.625173	1.77011	0.870964	0.999228	1.67494	0.515229	1.45881	0.816582	0.61962	1.67494	0.483059	1.36773
678	2.4	2.49	10.7	2.917	1.297	tr|M8C8U6|M8C8U6_AEGTA	Uncharacterized protein OS=Aegilops tauschii GN=F775_29005 PE=4 SV=1	AEGTA	1	1.78649	0.371496	2.0893	0.855067	3.76704	0.772681	0.643031	2.0893	0.369828	1.61436	0.816582	0.707724	2.0893	0.390841	1.70608	0.428549	0.278001	2.0893	0.205116	0.895365	0.452898	0.294035	2.0893	0.214783	0.946237	1.04713	0.915433	2.0893	0.501187	2.18776
792	2.06	2.13	7.835	4.33	3.505	tr|M8B2Q2|M8B2Q2_AEGTA	Uncharacterized protein OS=Aegilops tauschii GN=F775_29107 PE=4 SV=1	AEGTA	1	1.07647	0.809256	3.83707	0.280543	4.16869	2.53513	0.260067	2.10863	1.20226	5.29664	1.10662	0.757303	11.9124	0.0928966	13.3045	2.31206	0.295005	4.57088	0.505825	10.666	1.01859	0.941648	3.10456	0.328095	3.16228	0.436516	0.307141	14.3219	0.0413047	6.25173
1100	2	2.03	13.89	3.571	3.571	tr|R7W0F7|R7W0F7_AEGTA	Uncharacterized protein OS=Aegilops tauschii GN=F775_29174 PE=4 SV=1	AEGTA	1	1.14815	0.990367	1.78649	0.642688	2.03236	0.77983	0.622159	1.72187	0.452898	1.34276	0.862979	0.748583	1.52757	0.570164	1.31826	0.679204	0.628826	1.78649	0.376704	1.21339	0.751623	0.756834	1.78649	0.420727	1.34276	1.09648	0.839359	1.72187	0.636796	1.88799
487	4	4.04	30.39	24.51	24.51	tr|M8CAB0|M8CAB0_AEGTA	Uncharacterized protein OS=Aegilops tauschii GN=F775_29209 PE=4 SV=1	AEGTA	4	1.30617	0.891872	4.44631	0.293765	5.7544	0.313329	0.209876	1.5417	0.197697	0.483059	0.737904	0.511253	2.51189	0.291072	1.85353	0.239883	0.199006	3.34195	0.0685488	0.801678	0.564937	0.459311	2.70396	0.201372	1.52757	2.33346	0.300691	1.78649	1.30617	4.20727
75	10.43	10.6	18.81	14.63	13.13	tr|M8C565|M8C565_AEGTA	Uncharacterized protein OS=Aegilops tauschii GN=F775_29406 PE=4 SV=1	AEGTA	6	1.44544	0.715683	2.18776	0.660694	3.19154	0.847227	0.826903	2.01372	0.420727	1.70608	0.731139	0.548687	1.52757	0.469894	1.11686	0.580764	0.587217	2.18776	0.263027	1.27057	0.496592	0.408934	2.208	0.224906	1.09648	0.847227	0.665951	2.18776	0.387258	1.85353
694	2.27	2.32	22.88	16.1	8.475	tr|M8CPH6|M8CPH6_AEGTA	Uncharacterized protein OS=Aegilops tauschii GN=F775_29436 PE=4 SV=1	AEGTA	1	0.625173	0.451047	2.10863	0.299226	1.31826	0.698232	0.533586	2.0893	0.334195	1.45881	0.809096	0.694681	2.0893	0.387258	1.69044	1.09648	0.833736	2.0893	0.524808	2.29087	1.27057	0.634475	2.0893	0.608135	2.67917	1.14815	0.769041	2.0893	0.549541	2.39883
51	11.88	11.96	26.87	20.33	17.29	tr|M8C0R4|M8C0R4_AEGTA	Uncharacterized protein OS=Aegilops tauschii GN=F775_29522 PE=4 SV=1	AEGTA	10	0.963829	0.566936	1.31826	0.731139	1.27057	1.52757	0.254912	1.57036	0.972747	2.39883	1.33045	0.16687	1.20226	1.10662	1.64437	1.55597	0.120959	1.5417	1.00925	2.44343	1.36773	0.139721	1.39316	0.981748	1.92309	0.870964	0.855799	1.55597	0.559758	1.35519
133	8.03	8.03	38.87	24.25	24.25	tr|M8CUF2|M8CUF2_AEGTA	Uncharacterized protein OS=Aegilops tauschii GN=F775_29537 PE=4 SV=1	AEGTA	6	1.14815	0.080504	1.94089	0.591562	2.22844	1	0.185775	1.94089	0.515229	1.92309	1	0.203355	1.90546	0.524808	1.90546	0.862979	0.316414	1.21339	0.711214	1.04713	0.862979	0.285542	1.30617	0.660694	1.1272	0.990832	0.915763	1.30617	0.758578	1.2942
1196	1.92	2.13	4.779	4.779	3.309	tr|M8C102|M8C102_AEGTA	Uncharacterized protein OS=Aegilops tauschii GN=F775_29560 PE=4 SV=1	AEGTA	1	0.816582	0.565432	2.10863	0.390841	1.72187	0.972747	0.748133	7.51623	0.12942	7.31139	1.09648	0.842467	7.58578	0.144544	8.31764	1.1695	0.434405	10.3753	0.11272	12.1339	1.33045	0.674834	5.54626	0.239883	7.37904	1.11686	0.624074	19.7697	0.0564937	19.9526
504	4	4	18.77	17.24	17.24	tr|M8CBC2|M8CBC2_AEGTA	Uncharacterized protein OS=Aegilops tauschii GN=F775_29635 PE=4 SV=1	AEGTA	3	1.0666	0.576173	4.01791	0.265461	7.17794	3.66438	0.831562	4.44631	0.824138	16.293	0.440555	0.495529	3.31131	0.0619441	1.45881	3.49945	0.697532	4.48745	0.77983	15.5597	0.405508	0.85681	5.64937	0.0413047	2.29087	0.203236	0.593109	4.44631	0.0457088	0.903649
358	4.29	5.32	14.17	11.94	7.222	tr|N1R1R7|N1R1R7_AEGTA	Uncharacterized protein OS=Aegilops tauschii GN=F775_29871 PE=4 SV=1	AEGTA	2	0.862979	0.815621	1.8197	0.474242	1.57036	1.30617	0.316154	2.22844	0.586138	3.16228	1.03753	0.778375	1.36773	0.758578	1.43219	1.49969	0.252635	2.22844	0.672977	3.53183	1.19124	0.616798	1.55597	0.765597	1.87068	0.787046	0.42109	2.22844	0.331131	1.75388
1102	2	2.03	9.375	6.25	4.464	tr|R7W1L9|R7W1L9_AEGTA	Uncharacterized protein OS=Aegilops tauschii GN=F775_29949 PE=4 SV=1	AEGTA	2	0.711214	0.51172	1.69044	0.416869	1.20226	1.10662	0.805365	2.14783	0.515229	2.37684	0.717794	0.519854	2.0893	0.343558	1.49969	1.5417	0.422336	1.38038	1.11686	2.12814	1	0.984503	1.38038	0.724436	1.38038	0.642688	0.428284	1.38038	0.465586	0.887156
228	6.13	6.23	17.53	13.31	7.143	tr|M8AZ33|M8AZ33_AEGTA	Uncharacterized protein OS=Aegilops tauschii GN=F775_30029 PE=4 SV=1	AEGTA	3	1.28233	0.757066	2.85759	0.448745	3.66438	1.03753	0.901064	2.80543	0.369828	2.91072	1.15878	0.850321	1.69044	0.685488	1.97697	0.801678	0.676012	4.40555	0.18197	3.53183	0.895365	0.897927	2.67917	0.334195	2.39883	1.10662	0.759842	1.83654	0.60256	2.05116
610	3.03	3.1	25.14	18.03	10.38	tr|M8C2D8|M8C2D8_AEGTA	Uncharacterized protein OS=Aegilops tauschii GN=F775_30150 PE=4 SV=1	AEGTA	1	0.981748	0.983649	2.0893	0.469894	2.05116	1.18032	0.734807	2.0893	0.564937	2.46604	1.33045	0.590509	2.0893	0.636796	2.77971	1.19124	0.721261	2.0893	0.570164	2.48886	1.34276	0.580167	2.0893	0.642688	2.80543	1.11686	0.810306	2.0893	0.534564	2.33346
700	2.24	2.29	6.114	3.55	3.55	tr|M8BPM4|M8BPM4_AEGTA	Uncharacterized protein OS=Aegilops tauschii GN=F775_30248 PE=4 SV=1	AEGTA	2	0.981748	0.755906	18.7068	0.049204	18.3654	0.334195	0.239643	27.7971	0.0267917	9.28966	0.0636796	0.403039	31.9154	0.0123595	2.03236	0.990832	0.279842	18.8799	0.0524807	18.7068	0.139316	0.513232	31.6228	0.0188799	4.40555	0.187068	0.450981	31.3329	0.0214783	5.86138
842	2.03	2.45	14.2	9.091	6.818	tr|N1QR97|N1QR97_AEGTA	Uncharacterized protein OS=Aegilops tauschii GN=F775_30318 PE=4 SV=1	AEGTA	3	1.1695	0.751326	2.14783	0.544503	2.51189	0.937562	0.923754	1.65959	0.564937	1.55597	0.862979	0.92647	1.80302	0.474242	1.55597	0.794328	0.819469	2.22844	0.356451	1.77011	0.731139	0.690836	2.35505	0.310456	1.72187	0.903649	0.852239	1.57036	0.580764	1.41906
1032	2	2.14	6.533	6.533	4.02	tr|M8BVF3|M8BVF3_AEGTA	Uncharacterized protein OS=Aegilops tauschii GN=F775_30371 PE=4 SV=1	AEGTA	1	0.666807	0.547666	3.25087	0.207014	2.1677	0.331131	0.256289	2.55859	0.128233	0.847227	0.744732	0.728869	3.66438	0.203236	2.72898	0.487529	0.37672	2.10863	0.233346	1.02802	1.10662	0.754048	11.9124	0.0928966	12.942	2.22844	0.309166	9.28966	0.239883	19.9526
344	4.4	4.84	18.98	8.475	6.102	tr|R7WCK8|R7WCK8_AEGTA	Uncharacterized protein OS=Aegilops tauschii GN=F775_30385 PE=4 SV=1	AEGTA	5	0.394457	0.340759	4.44631	0.0887156	1.75388	0.564937	0.333868	3.76704	0.148594	2.12814	0.794328	0.547749	3.19154	0.248886	2.53513	1.41906	0.973034	4.44631	0.319154	6.30957	1.99526	0.560444	4.44631	0.448745	8.87156	1.39316	0.544736	1.38038	1.00925	1.94089
632	2.8	3.37	23.36	12.62	5.14	tr|M8C871|M8C871_AEGTA	Uncharacterized protein OS=Aegilops tauschii GN=F775_30825 PE=4 SV=1	AEGTA	1	1.36773	0.0103907	1.48594	0.92045	2.01372	1.87068	0.166519	1.48594	1.25892	2.80543	1.00925	0.153639	1.47231	0.685488	1.48594	1.35519	0.00284975	1.47231	0.92045	2.01372	0.731139	0.0028847	1.40605	0.519996	1.02802	0.534564	0.91961	1.48594	0.359749	0.794328
347	4.39	4.39	12.21	10.69	8.015	tr|M8CBU4|M8CBU4_AEGTA	Uncharacterized protein OS=Aegilops tauschii GN=F775_30949 PE=4 SV=1	AEGTA	3	1.00925	0.968314	3.16228	0.319154	3.19154	2.93765	0.0291355	4.57088	0.642688	13.0617	1.1272	0.740882	4.44631	0.253513	5.01187	2.85759	0.0295766	4.52898	0.630957	12.8233	1.09648	0.769776	2.60615	0.420727	2.96483	0.398107	0.0308652	4.48745	0.0887156	1.78649
181	6.84	6.91	13.61	12.34	12.34	tr|M8CL56|M8CL56_AEGTA	Uncharacterized protein OS=Aegilops tauschii GN=F775_31155 PE=4 SV=1	AEGTA	3	1.11686	0.803861	1.90546	0.586138	2.12814	0.928966	0.726752	2.14783	0.436516	1.99526	0.981748	0.911441	1.65959	0.597035	1.6293	0.824138	0.564285	1.80302	0.461318	1.48594	0.879022	0.889564	1.90546	0.457088	1.67494	1.04713	0.650548	1.78649	0.586138	1.87068
214	6.27	6.53	55.15	42.65	38.97	tr|M8AT68|M8AT68_AEGTA	Uncharacterized protein OS=Aegilops tauschii GN=F775_31211 PE=4 SV=1	AEGTA	6	0.787046	0.664236	2.0893	0.376704	1.64437	0.751623	0.611347	2.0893	0.359749	1.57036	0.724436	0.573608	2.0893	0.346737	1.51356	0.946237	0.925726	2.0893	0.452898	1.97697	0.912011	0.868569	2.0893	0.436516	1.90546	0.954993	0.941448	2.0893	0.457088	1.99526
1169	2	2	5.625	5.625	5.625	tr|R7WC12|R7WC12_AEGTA	Uncharacterized protein OS=Aegilops tauschii GN=F775_31304 PE=4 SV=1	AEGTA	1	0.597035	0.419667	2.0893	0.285759	1.24738	0.428549	0.277849	2.0893	0.203236	0.895365	1.23595	0.676901	2.10863	0.586138	2.58226	0.711214	0.550289	2.0893	0.340408	1.48594	2.03236	0.315954	2.0893	0.972747	4.28548	2.85759	0.225813	2.10863	1.35519	5.97035
682	2.34	2.84	8.239	7.386	3.693	tr|N1QP78|N1QP78_AEGTA	Uncharacterized protein OS=Aegilops tauschii GN=F775_31500 PE=4 SV=1	AEGTA	2	0.981748	0.594523	1.19124	0.824138	1.1695	2.12814	0.824374	2.18776	0.972747	4.65586	1.04713	0.868668	1.65959	0.630957	1.7378	2.14783	0.727275	2.18776	0.981748	4.69894	1.05682	0.51664	1.75388	0.60256	1.85353	0.49204	0.708733	2.18776	0.224906	1.07647
396	4.09	4.18	30.41	16.49	10.82	tr|M8D7T6|M8D7T6_AEGTA	Uncharacterized protein OS=Aegilops tauschii GN=F775_31652 PE=4 SV=1	AEGTA	2	0.855067	0.44143	1.57036	0.524808	1.34276	0.895365	0.451863	1.94089	0.465586	1.7378	0.586138	0.280133	1.5417	0.353183	0.903649	1.04713	0.974966	1.94089	0.539511	2.03236	0.672977	0.526276	1.90546	0.353183	1.28233	0.642688	0.512983	1.90546	0.331131	1.22462
310	4.99	5.09	24.21	18.24	16.04	tr|M8CFT1|M8CFT1_AEGTA	Uncharacterized protein OS=Aegilops tauschii GN=F775_31677 PE=4 SV=1	AEGTA	3	1.14815	0.77939	2.1677	0.529663	2.46604	0.679204	0.540323	3.98107	0.170608	2.70396	0.870964	0.820506	2.93765	0.296483	2.55859	0.591562	0.431593	2.0893	0.280543	1.23595	0.751623	0.632724	2.10863	0.359749	1.58489	1.25892	0.660163	2.0893	0.60256	2.65461
381	4.13	4.33	25.73	16.37	12.28	tr|M8AZT0|M8AZT0_AEGTA	Uncharacterized protein OS=Aegilops tauschii GN=F775_31843 PE=4 SV=1	AEGTA	2	0.751623	0.606486	2.0893	0.359749	1.57036	1.51356	0.471561	2.0893	0.724436	3.19154	0.636796	0.461875	2.0893	0.30479	1.33045	2.01372	0.322128	2.10863	0.954993	4.20727	0.83946	0.748772	2.0893	0.401791	1.75388	0.416869	0.269312	2.0893	0.197697	0.870964
1312	1.35	1.39	18.4	9.2	6	tr|M8BVC7|M8BVC7_AEGTA	Uncharacterized protein OS=Aegilops tauschii GN=F775_31871 PE=4 SV=1	AEGTA	1	1.15878	0.757564	2.0893	0.554626	2.42103	0.92045	0.884217	2.0893	0.440555	1.92309	2.83139	0.228311	2.10863	1.34276	5.91562	0.787046	0.663375	2.10863	0.376704	1.65959	2.42103	0.26443	2.10863	1.14815	5.05825	3.01995	0.214712	2.0893	1.44544	6.36796
1282	1.51	1.6	12.44	2.871	2.871	tr|M8BVA5|M8BVA5_AEGTA	Uncharacterized protein OS=Aegilops tauschii GN=F775_32020 PE=4 SV=1	AEGTA	1	1.41906	0.52983	2.0893	0.679204	2.96483	1.03753	0.929523	2.0893	0.496592	2.1677	1.36773	0.558412	2.0893	0.654636	2.85759	0.724436	0.570735	2.0893	0.346737	1.51356	0.963829	0.949852	2.0893	0.461318	2.01372	1.31826	0.602599	2.0893	0.630957	2.75423
621	2.91	2.91	33.62	25	19.83	tr|M8BY97|M8BY97_AEGTA	Uncharacterized protein OS=Aegilops tauschii GN=F775_32079 PE=4 SV=1	AEGTA	5	0.0870964	0.493905	31.9154	0.0155597	2.77971	0.613762	0.1734	23.3346	0.0337287	14.3219	0.0809096	0.293969	31.9154	0.0151356	2.58226	6.08135	0.13629	34.9945	0.17378	51.9996	0.398107	0.503163	26.546	0.0313329	10.5682	0.077983	0.112701	16.293	0.0138038	1.27057
654	2.6	3.02	20.26	10.56	8.405	tr|N1QQW8|N1QQW8_AEGTA	Uncharacterized protein OS=Aegilops tauschii GN=F775_32137 PE=4 SV=1	AEGTA	5	3.10456	0.298848	28.8403	0.107647	35.3183	1.19124	0.727773	20.3236	0.0586138	20.893	13.6773	0.215196	31.9154	0.428549	67.9204	0.380189	0.248799	27.0396	0.030479	10.2802	10.2802	0.542971	31.6228	0.325087	60.8135	9.37562	0.187288	31.6228	0.296483	58.6138
435	4.02	4.26	16.56	8.278	6.954	tr|M8CEH8|M8CEH8_AEGTA	Uncharacterized protein OS=Aegilops tauschii GN=F775_32345 PE=4 SV=1	AEGTA	2	0.737904	0.387524	1.72187	0.428549	1.27057	0.580764	0.277738	3.34195	0.170608	1.94089	0.758578	0.432303	1.55597	0.47863	1.18032	0.772681	0.606876	1.97697	0.390841	1.52757	1.00925	0.876972	1.38038	0.731139	1.39316	1.2942	0.531419	2.18776	0.591562	2.83139
208	6.32	6.93	17.15	13.72	11.61	tr|M8CTR7|M8CTR7_AEGTA	Uncharacterized protein OS=Aegilops tauschii GN=F775_32351 PE=4 SV=1	AEGTA	8	0.912011	0.67065	1.47231	0.619441	1.34276	0.758578	0.574794	2.12814	0.353183	1.61436	0.787046	0.513025	1.90546	0.413047	1.49969	0.824138	0.862247	2.80543	0.293765	2.31206	0.855067	0.762795	1.8197	0.469894	1.55597	1.02802	0.89216	2.03236	0.505825	2.0893
1110	2	2.03	8.295	6.452	6.452	tr|N1QVY7|N1QVY7_AEGTA	Uncharacterized protein OS=Aegilops tauschii GN=F775_32418 PE=4 SV=1	AEGTA	2	0.862979	0.861855	1.61436	0.529663	1.39316	0.383707	0.250592	4.48745	0.0862978	1.72187	0.666807	0.629836	4.01791	0.164437	2.67917	0.444631	0.272979	4.13048	0.10666	1.83654	0.765597	0.737838	4.16869	0.183654	3.19154	1.70608	0.3304	2.24905	0.758578	3.87258
819	2.04	2.39	14.02	8.723	3.427	tr|M8C367|M8C367_AEGTA	Uncharacterized protein OS=Aegilops tauschii GN=F775_32468 PE=4 SV=1	AEGTA	2	0.619441	0.43999	2.0893	0.293765	1.2942	0.630957	0.457461	2.10863	0.301995	1.33045	1.04713	0.90497	2.0893	0.501187	2.208	1.01859	0.95843	2.0893	0.487529	2.12814	1.69044	0.403805	2.10863	0.801678	3.53183	1.64437	0.418893	2.0893	0.787046	3.46737
781	2.07	2.19	11.03	11.03	7.353	tr|M8BRF8|M8BRF8_AEGTA	Uncharacterized protein OS=Aegilops tauschii GN=F775_32519 PE=4 SV=1	AEGTA	1	0.244343	0.51984	4.44631	0.0549541	1.08643	0.731139	0.145106	4.44631	0.16293	3.25087	0.185353	0.332471	4.44631	0.0416869	0.824138	2.1677	0.119813	4.44631	0.487529	9.63829	0.92045	0.571244	4.44631	0.20893	4.09261	0.401791	0.0357005	4.44631	0.0903649	1.78649
1068	2	2.06	11.33	6	6	tr|R7WG05|R7WG05_AEGTA	Uncharacterized protein OS=Aegilops tauschii GN=F775_32526 PE=4 SV=1	AEGTA	1	0.937562	0.904926	2.0893	0.448745	1.95885	1.55597	0.453507	2.0893	0.744732	3.28095	0.801678	0.68783	2.10863	0.383707	1.69044	1.65959	0.415464	2.10863	0.787046	3.46737	0.855067	0.766933	2.0893	0.409261	1.78649	0.510505	0.339866	2.10863	0.244343	1.07647
1304	1.39	1.46	8.696	2.174	2.174	tr|R7W5Z5|R7W5Z5_AEGTA	Uncharacterized protein OS=Aegilops tauschii GN=F775_42394 PE=4 SV=1	AEGTA	1	0.903649	0.827667	2.0893	0.432514	1.88799	1.65959	0.828849	23.1206	0.0717794	25.1189	0.824138	0.707628	2.99226	0.275423	2.46604	1.8197	0.678403	23.7684	0.0765597	26.546	0.903649	0.863955	2.0893	0.432514	1.88799	0.49204	0.582249	24.6604	0.0349945	12.1339
1108	2	2.03	17.65	12.94	12.94	tr|R7WFJ0|R7WFJ0_AEGTA	Uncharacterized protein OS=Aegilops tauschii GN=F775_43797 PE=4 SV=1	AEGTA	4	12.3595	0.120917	2.60615	4.74242	40.9261	1.02802	0.52336	1.94089	0.529663	1.99526	0.487529	0.423584	1.43219	0.334195	0.698232	0.0765597	0.146376	2.65461	0.016293	0.203236	0.0401791	0.0975374	2.51189	0.0125892	0.100925	0.469894	0.271219	1.94089	0.242103	0.912011
131	8.04	8.04	30.25	27.78	24.07	tr|M8CH28|M8CH28_AEGTA	Uncharacterized protein OS=Aegilops tauschii GN=F775_43934 PE=4 SV=1	AEGTA	8	0.37325	0.0797694	1.48594	0.203236	0.554626	0.180302	0.120763	1.6293	0.092045	0.293765	0.180302	0.0126267	1.59956	0.0895365	0.288403	0.47863	0.357324	1.30617	0.363078	0.625173	0.47863	0.069941	1.24738	0.366438	0.597035	0.981748	0.568427	1.28233	0.772681	1.25892
532	3.7	3.77	33.08	30	30	tr|M8AS49|M8AS49_AEGTA	Uncharacterized protein OS=Aegilops tauschii GN=F775_43996 PE=4 SV=1	AEGTA	5	0.928966	0.764475	1.28233	0.724436	1.19124	1.30617	0.813768	2.60615	0.501187	3.40408	0.737904	0.238255	1.49969	0.49204	1.10662	1.39316	0.944978	2.58226	0.539511	3.59749	0.794328	0.276222	1.55597	0.510505	1.23595	0.559758	0.266786	2.39883	0.233346	1.34276
218	6.23	6.27	34.12	22.35	22.35	tr|R7W056|R7W056_AEGTA	Uncharacterized protein OS=Aegilops tauschii GN=F775_52330 PE=4 SV=1	AEGTA	7	1.33045	0.507408	1.58489	0.83946	2.10863	1.27057	0.845671	1.75388	0.724436	2.26987	1.58489	0.216165	1.8197	0.870964	2.83139	0.946237	0.598682	1.78649	0.534564	1.69044	1.2942	0.314903	1.85353	0.698232	2.33346	1.27057	0.235093	1.8197	0.698232	2.26987
54	11.69	11.84	31.92	25.73	22.8	tr|M0Z139|M0Z139_HORVD	Uncharacterized protein OS=Hordeum vulgare var. distichum PE=3 SV=1	HORVD	7	0.409261	0.0768889	1.45881	0.267917	0.597035	2.42103	0.273444	2.37684	1.01859	7.51623	4.01791	0.11256	2.208	1.8197	8.87156	5.86138	0.0393613	2.48886	2.35505	17.2187	8.01678	0.0256929	2.22844	3.59749	18.197	2.24905	0.34452	3.10456	0.724436	5.05825
912	2	6.07	18.82	11.24	8.708	tr|M0XL59|M0XL59_HORVD	Uncharacterized protein OS=Hordeum vulgare var. distichum PE=3 SV=1	HORVD	6	0.597035	0.420333	2.10863	0.285759	1.25892	0.505825	0.336118	2.10863	0.242103	1.0666	1.55597	0.453626	2.0893	0.744732	3.28095	0.83946	0.743146	2.0893	0.401791	1.75388	2.58226	0.247139	2.10863	1.22462	5.39511	3.04789	0.213298	2.0893	1.45881	6.42688
1092	2	2.04	7.463	5.97	5.97	tr|M0Y9U3|M0Y9U3_HORVD	Uncharacterized protein OS=Hordeum vulgare var. distichum PE=3 SV=1	HORVD	2	0.60256	0.425392	2.0893	0.288403	1.25892	0.636796	0.462204	2.0893	0.30479	1.33045	1.02802	0.943181	2.0893	0.49204	2.14783	1.04713	0.91114	2.0893	0.501187	2.18776	1.69044	0.404442	2.10863	0.801678	3.53183	1.59956	0.438173	2.0893	0.765597	3.34195
352	4.35	5.22	9.887	3.672	3.296	tr|M0X3G6|M0X3G6_HORVD	Uncharacterized protein OS=Hordeum vulgare var. distichum PE=3 SV=1	HORVD	3	0.654636	0.481201	2.0893	0.313329	1.36773	0.801678	0.679114	2.0893	0.380189	1.67494	1.28233	0.634106	2.10863	0.608135	2.67917	1.21339	0.700111	2.0893	0.580764	2.53513	1.94089	0.337111	2.10863	0.92045	4.05509	1.58489	0.442479	2.0893	0.758578	3.31131
134	8.02	8.02	19.62	14.17	14.17	tr|M0W4D6|M0W4D6_HORVD	Uncharacterized protein OS=Hordeum vulgare var. distichum PE=3 SV=1	HORVD	4	0.895365	0.840963	2.0893	0.428549	1.87068	0.544503	0.367465	2.0893	0.258226	1.13763	3.83707	0.179669	2.10863	1.8197	8.01678	0.60256	0.422087	2.0893	0.285759	1.25892	4.20727	0.167878	2.0893	2.01372	8.87156	6.98232	0.12605	2.10863	3.31131	14.5881
332	4.59	5.33	11.5	8.214	5.133	tr|M0Y7W4|M0Y7W4_HORVD	Uncharacterized protein OS=Hordeum vulgare var. distichum PE=3 SV=1	HORVD	2	0.946237	0.925549	18.8799	0.0519996	17.8649	1.22462	0.675319	20.5116	0.0597035	21.0863	1.64437	0.41701	8.70964	0.188799	14.3219	1.28233	0.621198	20.893	0.0613762	21.677	1.70608	0.390759	23.3346	0.0731139	25.3513	1.31826	0.59344	13.0617	0.100925	16.293
385	4.12	4.21	12.21	6.573	6.573	tr|M0UNQ7|M0UNQ7_HORVD	Uncharacterized protein OS=Hordeum vulgare var. distichum PE=3 SV=1	HORVD	3	1.07647	0.524433	1.41906	0.758578	1.52757	1.2942	0.0865486	2.18776	0.591562	2.83139	1.02802	0.426024	1.58489	0.648634	1.6293	1.20226	0.098914	2.18776	0.549541	2.63027	0.946237	0.792347	1.33045	0.711214	1.25892	0.77983	0.0357057	2.18776	0.356451	1.70608
1253	1.63	1.65	6.166	3.217	1.609	tr|M0WNY7|M0WNY7_HORVD	Uncharacterized protein OS=Hordeum vulgare var. distichum PE=3 SV=1	HORVD	1	1.10662	0.820461	2.0893	0.529663	2.31206	1.38038	0.555272	2.0893	0.660694	2.88403	1.09648	0.838078	2.0893	0.524808	2.29087	1.22462	0.679823	2.0893	0.586138	2.55859	0.981748	0.981057	2.0893	0.469894	2.05116	0.787046	0.66546	2.0893	0.376704	1.64437
272	5.83	6.41	14.88	10.69	5.451	tr|M0UW37|M0UW37_HORVD	Uncharacterized protein OS=Hordeum vulgare var. distichum PE=3 SV=1	HORVD	3	1.14815	0.572507	1.92309	0.597035	2.208	1.47231	0.0138295	1.94089	0.758578	2.85759	1.1695	0.366912	1.36773	0.855067	1.61436	1.27057	0.01626	1.94089	0.654636	2.46604	1.01859	0.673882	1.72187	0.591562	1.7378	0.794328	0.00295646	1.94089	0.409261	1.5417
296	5.25	6.18	13.63	5.255	4.433	tr|M0YIC2|M0YIC2_HORVD	Uncharacterized protein OS=Hordeum vulgare var. distichum PE=3 SV=1	HORVD	3	1.20226	0.710383	2.0893	0.57544	2.51189	3.46737	0.192441	2.0893	1.65959	7.31139	1.10662	0.828523	2.0893	0.529663	2.31206	2.85759	0.224468	2.0893	1.36773	6.0256	0.912011	0.866344	2.0893	0.436516	1.90546	0.313329	0.209339	2.10863	0.149969	0.660694
101	9.18	9.26	18.4	12.33	11.28	tr|M0Y628|M0Y628_HORVD	Uncharacterized protein OS=Hordeum vulgare var. distichum PE=3 SV=1	HORVD	8	1.24738	0.957265	1.69044	0.737904	2.10863	0.744732	0.708582	1.23595	0.586138	0.92045	0.937562	0.908162	1.28233	0.737904	1.20226	0.591562	0.675067	1.70608	0.343558	1.00925	0.751623	0.866703	1.69044	0.440555	1.27057	1.25892	0.787147	1.35519	0.928966	1.72187
644	2.68	2.72	15.83	4.774	2.513	tr|M0WR93|M0WR93_HORVD	Uncharacterized protein OS=Hordeum vulgare var. distichum PE=3 SV=1	HORVD	1	1.28233	0.103618	2.208	0.580764	2.83139	1.65959	0.531172	2.70396	0.613762	4.52898	1.38038	0.263928	1.7378	0.794328	2.39883	1.28233	0.121338	2.72898	0.469894	3.49945	1.0666	0.163109	1.58489	0.672977	1.69044	0.816582	0.402356	2.72898	0.301995	2.22844
444	4.01	4.23	17.53	9.863	7.671	tr|M0W8F6|M0W8F6_HORVD	Uncharacterized protein OS=Hordeum vulgare var. distichum PE=3 SV=1	HORVD	4	1.40605	0.969084	1.35519	1.03753	1.90546	0.928966	0.450334	1.34276	0.698232	1.24738	1.48594	0.740814	1.24738	1.19124	1.88799	0.685488	0.437576	1.35519	0.510505	0.928966	1.05682	0.767357	1.34276	0.787046	1.40605	1.49969	0.355467	1.34276	1.11686	2.01372
1219	1.8	1.83	21.92	10.05	5.023	tr|M0YB06|M0YB06_HORVD	Uncharacterized protein OS=Hordeum vulgare var. distichum PE=3 SV=1	HORVD	2	1.43219	0.644663	4.44631	0.322107	6.48634	0.483059	0.485839	2.77971	0.145881	1.34276	0.946237	0.791915	4.44631	0.20893	4.20727	0.328095	0.343498	4.52898	0.0672977	1.48594	0.654636	0.82303	4.48745	0.138038	2.93765	1.97697	0.398215	3.28095	0.60256	6.72977
455	4	4.44	7.5	7.25	6.25	tr|M0XWK0|M0XWK0_HORVD	Uncharacterized protein OS=Hordeum vulgare var. distichum PE=3 SV=1	HORVD	2	1.48594	0.487343	2.0893	0.711214	3.10456	1.20226	0.709326	2.0893	0.57544	2.51189	0.928966	0.902498	2.0893	0.444631	1.94089	0.801678	0.68019	2.0893	0.383707	1.67494	0.619441	0.443608	2.0893	0.296483	1.2942	0.772681	0.635054	2.0893	0.369828	1.61436
302	5.18	5.23	11.49	10.69	10.69	tr|M0XZV6|M0XZV6_HORVD	Uncharacterized protein OS=Hordeum vulgare var. distichum PE=3 SV=1	HORVD	3	2.07014	0.312092	2.10863	0.981748	4.32514	1.51356	0.471685	2.0893	0.724436	3.19154	0.990832	0.993131	2.0893	0.474242	2.07014	0.731139	0.57805	2.0893	0.346737	1.52757	0.474242	0.310576	2.0893	0.224906	0.990832	0.642688	0.468572	2.0893	0.30761	1.34276
367	4.21	4.25	19.94	9.816	7.975	tr|M0VIV6|M0VIV6_HORVD	Uncharacterized protein OS=Hordeum vulgare var. distichum PE=3 SV=1	HORVD	2	2.208	0.0974497	1.83654	1.20226	4.36516	0.912011	0.527604	1.47231	0.619441	1.34276	1.45881	0.270494	1.28233	1.13763	1.95885	0.413047	0.0651942	1.80302	0.20893	0.744732	0.648634	0.282679	1.94089	0.334195	1.25892	1.57036	0.151624	1.5417	1.01859	2.58226
1233	1.72	2.54	18.52	4.321	4.321	tr|M0WJK0|M0WJK0_HORVD	Uncharacterized protein OS=Hordeum vulgare var. distichum PE=3 SV=1	HORVD	1	2.67917	0.238825	2.10863	1.27057	5.59758	0.758578	0.622164	2.0893	0.363078	1.58489	0.444631	0.288224	2.0893	0.210863	0.928966	0.280543	0.192031	2.10863	0.134276	0.591562	0.164437	0.136415	2.0893	0.077983	0.343558	0.57544	0.398963	2.10863	0.275423	1.21339
77	10.33	10.33	25.37	14.68	14.68	tr|M0YHR5|M0YHR5_HORVD	Uncharacterized protein OS=Hordeum vulgare var. distichum PE=3 SV=1	HORVD	8	2.72898	0.151538	1.64437	1.65959	3.98107	0.879022	0.264579	1.47231	0.586138	1.2942	1.23595	0.420926	1.45881	0.847227	1.80302	0.363078	0.552182	1.6293	0.246604	0.591562	0.428549	0.26577	1.64437	0.293765	0.704693	1.40605	0.536029	1.48594	0.946237	2.12814
1207	1.85	2.24	6.589	2.132	1.357	tr|M0X9G4|M0X9G4_HORVD	Uncharacterized protein OS=Hordeum vulgare var. distichum PE=3 SV=1	HORVD	1	2.99226	0.171361	28.5759	0.104713	34.6737	0.937562	0.940168	5.7544	0.164437	5.39511	1.13763	0.689055	2.0893	0.544503	2.37684	0.310456	0.17571	29.1072	0.0275423	9.0365	0.376704	0.19904	27.0396	0.030479	10.1859	1.20226	0.737659	6.08135	0.197697	7.31139
145	7.86	7.96	56.25	43.13	43.13	tr|M0Z8T3|M0Z8T3_HORVD	Uncharacterized protein OS=Hordeum vulgare var. distichum PE=3 SV=1	HORVD	7	4.7863	0.155549	2.10863	2.26987	10	0.469894	0.306736	2.0893	0.222843	0.981748	0.698232	0.532547	2.0893	0.331131	1.45881	0.0972747	0.106474	2.10863	0.0461318	0.205116	0.144544	0.127817	2.10863	0.0685488	0.30479	1.47231	0.496935	2.0893	0.704693	3.0761
1105	2	2.03	9.444	5	5	tr|M0Y189|M0Y189_HORVD	Uncharacterized protein OS=Hordeum vulgare var. distichum PE=3 SV=1	HORVD	1	67.2977	0.0584696	2.12814	31.6228	94.6237	2.37684	0.26783	2.0893	1.13763	4.96592	1.23595	0.673327	2.0893	0.591562	2.58226	0.0337287	0.0735051	2.12814	0.0161436	0.0717794	0.0177011	0.0616508	2.14783	0.0111686	0.0380189	0.515229	0.34322	2.0893	0.246604	1.07647
788	2.06	2.5	15.68	10.17	8.475	tr|M0ULA3|M0ULA3_HORVD	Uncharacterized protein OS=Hordeum vulgare var. distichum PE=4 SV=1	HORVD	2	0.180302	0.00343657	4.48745	0.0401791	0.809096	0.113763	0.00235995	4.48745	0.0265461	0.510505	0.359749	0.00368752	6.98232	0.0801678	2.51189	0.325087	0.0715755	4.52898	0.0691831	1.47231	1.30617	0.613719	4.48745	0.291072	6.98232	3.80189	0.0540165	4.16869	0.912011	24.6604
1150	2	2	7.328	3.448	3.448	tr|M0YIG6|M0YIG6_HORVD	Uncharacterized protein OS=Hordeum vulgare var. distichum PE=4 SV=1	HORVD	1	0.436516	0.284813	2.10863	0.20893	0.92045	0.57544	0.397038	2.0893	0.275423	1.20226	1.15878	0.756841	2.0893	0.554626	2.42103	1.30617	0.613715	2.10863	0.619441	2.72898	2.63027	0.243496	2.10863	1.24738	5.49541	1.99526	0.324092	2.0893	0.954993	4.20727
1191	2	2	8.537	8.537	8.537	tr|M0YBS3|M0YBS3_HORVD	Uncharacterized protein OS=Hordeum vulgare var. distichum PE=4 SV=1	HORVD	3	0.448745	0.452454	1.69044	0.244343	0.758578	0.597035	0.325704	1.75388	0.316228	1.04713	0.337287	0.30811	1.65959	0.17378	0.559758	1.21339	0.64702	1.61436	0.751623	1.95885	0.744732	0.594199	1.6293	0.457088	1.21339	0.570164	0.923154	1.61436	0.353183	0.92045
421	4.05	4.07	25.31	19.92	14.52	tr|M0Z6W8|M0Z6W8_HORVD	Uncharacterized protein OS=Hordeum vulgare var. distichum PE=4 SV=1	HORVD	2	0.49204	0.322916	2.0893	0.233346	1.02802	87.0964	0.0560589	2.26987	38.3707	98.1748	0.331131	0.219087	2.10863	0.158489	0.698232	87.9023	0.048406	2.29087	38.3707	98.1748	0.672977	0.502961	2.0893	0.322107	1.40605	0.0110662	0.0169062	2.29087	0.01	0.0253513
583	3.29	3.29	32.95	32.95	23.86	tr|M0W024|M0W024_HORVD	Uncharacterized protein OS=Hordeum vulgare var. distichum PE=4 SV=1	HORVD	2	0.519996	0.346392	2.0893	0.248886	1.08643	0.903649	0.848682	2.0893	0.432514	1.88799	0.505825	0.335998	2.0893	0.242103	1.05682	1.72187	0.392609	2.0893	0.824138	3.59749	0.963829	0.960184	2.0893	0.461318	2.01372	0.554626	0.379658	2.10863	0.265461	1.1695
1113	2	2.03	7.917	6.25	6.25	tr|M0VNG5|M0VNG5_HORVD	Uncharacterized protein OS=Hordeum vulgare var. distichum PE=4 SV=1	HORVD	1	0.544503	0.369871	2.10863	0.260615	1.14815	1.09648	0.842666	2.0893	0.524808	2.29087	0.879022	0.80454	2.0893	0.416869	1.83654	1.97697	0.326573	2.0893	0.946237	4.16869	1.58489	0.44073	2.0893	0.758578	3.34195	0.794328	0.670498	2.0893	0.376704	1.65959
119	8.26	8.46	10.31	4.016	4.016	tr|M0WQ79|M0WQ79_HORVD	Uncharacterized protein OS=Hordeum vulgare var. distichum PE=4 SV=1	HORVD	5	0.549541	0.371262	2.0893	0.260615	1.14815	0.519996	0.346915	2.0893	0.248886	1.08643	0.928966	0.890078	2.0893	0.444631	1.94089	0.937562	0.915234	2.0893	0.448745	1.95885	1.67494	0.407824	2.0893	0.801678	3.49945	1.77011	0.37922	2.0893	0.847227	3.69828
769	2.08	2.75	5.956	1.947	1.375	tr|M0UEY6|M0UEY6_HORVD	Uncharacterized protein OS=Hordeum vulgare var. distichum PE=4 SV=1	HORVD	1	0.564937	0.385525	2.0893	0.267917	1.18032	0.685488	0.521899	2.0893	0.328095	1.43219	1.87068	0.351694	2.0893	0.895365	3.90841	1.21339	0.699321	2.0893	0.580764	2.53513	3.28095	0.200683	2.0893	1.57036	6.91831	2.70396	0.237447	2.10863	1.28233	5.64937
609	3.04	3.4	18.9	9.041	9.041	tr|M0Y2S5|M0Y2S5_HORVD	Uncharacterized protein OS=Hordeum vulgare var. distichum PE=4 SV=1	HORVD	2	0.586138	0.44602	23.1206	0.0387258	13.5519	0.272898	0.212357	19.0546	0.0285759	5.19996	0.570164	0.462316	8.24138	0.0685488	4.69894	0.457088	0.338494	7.51623	0.0608135	3.43558	0.972747	0.961982	15.2757	0.0636796	14.8594	2.0893	0.328959	2.29087	0.912011	4.7863
630	2.82	2.97	11.21	5.9	2.065	tr|M0UJR6|M0UJR6_HORVD	Uncharacterized protein OS=Hordeum vulgare var. distichum PE=4 SV=1	HORVD	1	0.648634	0.345865	1.31826	0.483059	0.855067	0.946237	0.411086	1.64437	0.580764	1.55597	0.831764	0.724201	1.30617	0.630957	1.08643	1.45881	0.7978	1.65959	0.879022	2.42103	1.27057	0.444019	1.27057	1	1.64437	0.862979	0.546138	1.64437	0.524808	1.41906
523	3.83	4.24	3.7	2.775	2.364	tr|M0WMC4|M0WMC4_HORVD	Uncharacterized protein OS=Hordeum vulgare var. distichum PE=4 SV=1	HORVD	3	0.660694	0.573496	1.6293	0.398107	1.07647	2.48886	0.874821	1.99526	1.24738	5.70164	0.809096	0.703681	1.67494	0.483059	1.35519	3.63078	0.502756	2.01372	1.80302	7.72681	1.21339	0.820362	1.40605	0.862979	1.72187	0.325087	0.610573	2.03236	0.136773	0.660694
213	6.27	6.95	9.228	6.968	6.497	tr|M0ZCD6|M0ZCD6_HORVD	Uncharacterized protein OS=Hordeum vulgare var. distichum PE=4 SV=1	HORVD	4	0.672977	0.502531	2.0893	0.322107	1.40605	0.731139	0.57917	2.0893	0.349945	1.52757	0.619441	0.439779	2.0893	0.293765	1.2942	1.07647	0.865599	2.0893	0.515229	2.24905	0.912011	0.863618	2.0893	0.436516	1.90546	0.83946	0.740462	2.0893	0.401791	1.75388
1267	1.57	1.63	4.893	1.07	1.07	tr|M0YST7|M0YST7_HORVD	Uncharacterized protein OS=Hordeum vulgare var. distichum PE=4 SV=1	HORVD	1	0.672977	0.406035	2.10863	0.322107	1.41906	0.903649	0.656712	2.29087	0.394457	2.07014	1.08643	0.837272	2.0893	0.519996	2.26987	1.31826	0.589965	2.0893	0.630957	2.75423	1.59956	0.353724	2.10863	0.758578	3.34195	1.19124	0.54793	2.0893	0.570164	2.51189
346	4.39	4.85	13.97	12.88	10.92	tr|M0X5B5|M0X5B5_HORVD	Uncharacterized protein OS=Hordeum vulgare var. distichum PE=4 SV=1	HORVD	3	0.679204	0.509308	1.43219	0.469894	0.972747	1.41906	0.670845	1.43219	0.990832	2.14783	0.544503	0.409288	1.44544	0.37325	0.787046	2.0893	0.366677	1.52757	1.36773	3.34195	0.794328	0.777872	1.35519	0.586138	1.07647	0.376704	0.30793	1.59956	0.231207	0.60256
619	2.95	3.09	23.23	8.71	3.226	tr|M0YET8|M0YET8_HORVD	Uncharacterized protein OS=Hordeum vulgare var. distichum PE=4 SV=1	HORVD	1	0.679204	0.564649	21.8776	0.0420727	14.8594	0.751623	0.712585	20.893	0.0444631	15.7036	0.751623	0.599659	3.43558	0.218776	2.58226	1.09648	0.796979	2.0893	0.524808	2.29087	1.10662	0.944322	12.4738	0.0887156	13.8038	1	0.848548	10.4713	0.0954993	10.4713
579	3.31	4.84	10.59	6.721	3.462	tr|M0XRA3|M0XRA3_HORVD	Uncharacterized protein OS=Hordeum vulgare var. distichum PE=4 SV=1	HORVD	2	0.685488	0.155637	1.92309	0.356451	1.31826	0.937562	0.761791	1.78649	0.524808	1.67494	1.0666	0.625278	1.92309	0.554626	2.05116	1.35519	0.123442	1.38038	0.981748	1.87068	1.5417	0.10737	2.65461	0.580764	4.09261	1.1272	0.843067	2.75423	0.409261	3.10456
854	2.03	2.07	5.914	2.151	2.151	tr|M0YMI5|M0YMI5_HORVD	Uncharacterized protein OS=Hordeum vulgare var. distichum PE=4 SV=1	HORVD	1	0.711214	0.54757	1.23595	0.570164	0.879022	1.19124	0.871716	1.61436	0.737904	1.94089	1.08643	0.88991	1.23595	0.879022	1.35519	1.65959	0.479972	1.61436	1.02802	2.72898	1.52757	0.488936	1.24738	1.22462	1.90546	0.903649	0.981157	1.58489	0.570164	1.43219
666	2.5	2.68	24.66	19.18	19.18	tr|M0Y5F0|M0Y5F0_HORVD	Uncharacterized protein OS=Hordeum vulgare var. distichum PE=4 SV=1	HORVD	6	0.724436	0.38531	2.29087	0.316228	1.65959	0.448745	0.320844	25.5859	0.0334195	11.4815	0.794328	0.767361	3.80189	0.20893	3.01995	0.613762	0.775558	22.6987	0.0398107	13.9316	1.08643	0.480637	8.70964	0.124738	9.46237	1.77011	0.388359	9.28966	0.190546	16.4437
795	2.06	2.09	6.897	4.31	2.586	tr|M0V658|M0V658_HORVD	Uncharacterized protein OS=Hordeum vulgare var. distichum PE=4 SV=1	HORVD	1	0.724436	0.811314	1.78649	0.401791	1.2942	0.870964	0.800467	1.77011	0.487529	1.5417	0.954993	0.976272	1.23595	0.758578	1.18032	1.19124	0.98808	1.78649	0.666807	2.12814	1.30617	0.789831	1.75388	0.744732	2.26987	1.08643	0.779225	1.78649	0.608135	1.92309
1215	1.82	1.84	6.827	2.811	2.811	tr|M0Z376|M0Z376_HORVD	Uncharacterized protein OS=Hordeum vulgare var. distichum PE=4 SV=1	HORVD	1	0.758578	0.614268	2.0893	0.359749	1.58489	0.862979	0.790129	2.10863	0.413047	1.8197	0.77983	0.646054	2.0893	0.37325	1.6293	1.13763	0.785273	2.0893	0.544503	2.37684	1.01859	0.95457	2.0893	0.487529	2.12814	0.887156	0.826664	2.0893	0.42462	1.85353
975	2	2.34	18.7	4.878	3.794	tr|M0X951|M0X951_HORVD	Uncharacterized protein OS=Hordeum vulgare var. distichum PE=4 SV=1	HORVD	1	0.77983	0.655042	2.10863	0.37325	1.64437	0.731139	0.576445	2.0893	0.346737	1.52757	0.765597	0.631758	2.10863	0.366438	1.61436	0.92045	0.884956	2.0893	0.440555	1.92309	0.972747	0.967578	2.0893	0.465586	2.03236	1.04713	0.916617	2.0893	0.501187	2.18776
314	4.92	4.92	22.73	22.73	22.73	tr|M0V4F8|M0V4F8_HORVD	Uncharacterized protein OS=Hordeum vulgare var. distichum PE=4 SV=1	HORVD	6	0.801678	0.585235	1.59956	0.501187	1.28233	2.99226	0.280937	1.90546	1.57036	5.24808	0.801678	0.91947	1.5417	0.515229	1.23595	3.76704	0.212784	1.95885	1.92309	6.54636	0.990832	0.639638	1.51356	0.654636	1.49969	0.267917	0.266861	1.92309	0.149969	0.515229
1094	2	2.04	4.467	3.093	3.093	tr|M0WFM7|M0WFM7_HORVD	Uncharacterized protein OS=Hordeum vulgare var. distichum PE=4 SV=1	HORVD	1	0.824138	0.733382	1.6293	0.496592	1.34276	1.72187	0.524077	2.18776	0.787046	3.80189	0.92045	0.802939	1.31826	0.691831	1.21339	2.0893	0.400917	2.22844	0.937562	4.69894	1.10662	0.920636	1.77011	0.625173	1.99526	0.524808	0.430323	2.22844	0.235505	1.1695
1151	2	2	5.082	4.426	2.131	tr|M0WK48|M0WK48_HORVD	Uncharacterized protein OS=Hordeum vulgare var. distichum PE=4 SV=1	HORVD	1	0.824138	0.723885	2.0893	0.394457	1.72187	2.60615	0.245775	2.10863	1.23595	5.44503	0.855067	0.773016	2.0893	0.409261	1.78649	3.10456	0.209824	2.0893	1.48594	6.54636	1.02802	0.942437	2.0893	0.49204	2.14783	0.328095	0.216043	2.0893	0.155597	0.685488
429	4.04	4.1	64	64	44	tr|M0Z4W9|M0Z4W9_HORVD	Uncharacterized protein OS=Hordeum vulgare var. distichum PE=4 SV=1	HORVD	4	0.831764	0.313648	1.51356	0.544503	1.25892	0.376704	0.132493	1.55597	0.233346	0.586138	0.724436	0.400177	1.38038	0.510505	1	0.448745	0.213268	1.40605	0.310456	0.630957	0.862979	0.711384	1.33045	0.636796	1.14815	1.90546	0.184168	1.28233	1.48594	2.46604
1014	2	2.18	10.24	3.754	3.754	tr|M0YNK2|M0YNK2_HORVD	Uncharacterized protein OS=Hordeum vulgare var. distichum PE=4 SV=1	HORVD	1	0.831764	0.735228	2.10863	0.398107	1.75388	1.39316	0.984317	21.4783	0.0648634	22.6987	0.963829	0.989453	10.3753	0.0928966	10	1.64437	0.748473	22.9087	0.0717794	25.1189	1.13763	0.726456	11.9124	0.0954993	13.6773	0.685488	0.973781	21.677	0.042462	14.8594
236	6.07	6.26	15.08	6.066	6.066	tr|M0Z4F0|M0Z4F0_HORVD	Uncharacterized protein OS=Hordeum vulgare var. distichum PE=4 SV=1	HORVD	3	0.83946	0.00346893	1.18032	0.711214	0.990832	0.744732	0.00277471	2.05116	0.366438	1.52757	0.963829	0.658344	1.39316	0.691831	1.34276	0.879022	0.182119	1.8197	0.483059	1.59956	1.13763	0.0235326	1.25892	0.903649	1.43219	1.27057	0.0138348	1.90546	0.666807	2.42103
308	5.02	5.22	8.587	3.17	2.246	tr|M0W4G8|M0W4G8_HORVD	Uncharacterized protein OS=Hordeum vulgare var. distichum PE=4 SV=1	HORVD	3	0.870964	0.796509	2.0893	0.416869	1.8197	0.60256	0.425709	2.0893	0.288403	1.25892	1.11686	0.812503	2.0893	0.534564	2.33346	0.685488	0.521514	2.0893	0.328095	1.43219	1.27057	0.640129	2.0893	0.608135	2.65461	1.83654	0.36125	2.0893	0.879022	3.83707
1071	2	2.05	14.34	4.196	4.196	tr|M0YLY6|M0YLY6_HORVD	Uncharacterized protein OS=Hordeum vulgare var. distichum PE=4 SV=1	HORVD	2	0.870964	0.732084	6.91831	0.125893	6.0256	0.698232	0.58594	2.10863	0.334195	1.47231	0.744732	0.680838	2.60615	0.288403	1.94089	0.794328	0.806737	4.87529	0.16293	3.87258	0.855067	0.936258	16.293	0.057544	13.9316	1.05682	0.866519	3.66438	0.288403	3.90841
1120	2	2.02	10.07	4.698	4.698	tr|M0V2C8|M0V2C8_HORVD	Uncharacterized protein OS=Hordeum vulgare var. distichum PE=4 SV=1	HORVD	2	0.912011	0.869763	2.0893	0.436516	1.90546	1.03753	0.918973	2.0893	0.496592	2.1677	0.946237	0.927292	2.0893	0.452898	1.97697	1.1272	0.793957	2.0893	0.539511	2.35505	1.02802	0.941109	2.0893	0.49204	2.14783	0.903649	0.848437	2.0893	0.432514	1.88799
1260	1.6	1.67	16.47	11.76	11.76	tr|M0XUA1|M0XUA1_HORVD	Uncharacterized protein OS=Hordeum vulgare var. distichum PE=4 SV=1	HORVD	1	0.912011	0.875181	3.76704	0.242103	3.43558	1.02802	0.81226	19.2309	0.0534564	19.0546	0.704693	0.520466	18.8799	0.047863	13.3045	1.11686	0.93331	19.7697	0.0564937	19.9526	0.758578	0.594811	5.80764	0.130617	4.40555	0.672977	0.640314	14.1906	0.0544503	9.54993
338	4.45	4.66	13.29	6.318	5.229	tr|M0W4M8|M0W4M8_HORVD	Uncharacterized protein OS=Hordeum vulgare var. distichum PE=4 SV=1	HORVD	2	0.92045	0.877371	2.0893	0.440555	1.92309	0.809096	0.697562	2.0893	0.387258	1.69044	1.24738	0.666203	2.10863	0.591562	2.60615	0.870964	0.803233	2.10863	0.416869	1.83654	1.34276	0.580921	2.0893	0.642688	2.80543	1.51356	0.471824	2.0893	0.724436	3.19154
474	4	4.17	13.31	8.468	8.468	tr|M0Y7H7|M0Y7H7_HORVD	Uncharacterized protein OS=Hordeum vulgare var. distichum PE=4 SV=1	HORVD	2	0.92045	0.875937	2.0893	0.440555	1.92309	0.77983	0.6505	2.0893	0.37325	1.6293	0.744732	0.595095	2.0893	0.353183	1.55597	0.83946	0.749933	2.0893	0.401791	1.75388	0.801678	0.684297	2.0893	0.383707	1.67494	0.946237	0.919793	2.0893	0.452898	1.97697
1040	2	2.12	7.407	4.762	4.762	tr|M0V1P7|M0V1P7_HORVD	Uncharacterized protein OS=Hordeum vulgare var. distichum PE=4 SV=1	HORVD	1	0.928966	0.893213	2.0893	0.444631	1.94089	87.9023	0.0482353	2.29087	38.3707	98.1748	0.801678	0.678618	2.0893	0.380189	1.67494	87.9023	0.0476254	2.29087	38.3707	98.1748	0.855067	0.767007	2.0893	0.409261	1.78649	0.0110662	0.0170838	2.29087	0.01	0.0253513
1106	2	2.03	7.971	4.348	4.348	tr|M0XSD4|M0XSD4_HORVD	Uncharacterized protein OS=Hordeum vulgare var. distichum PE=4 SV=1	HORVD	2	0.928966	0.871031	2.0893	0.444631	1.94089	1.19124	0.83827	6.60694	0.180302	7.87046	1.22462	0.65886	2.96483	0.413047	3.63078	1.28233	0.722877	8.87156	0.144544	11.3763	1.30617	0.570749	3.98107	0.328095	5.19996	1.00925	0.794691	2.22844	0.452898	2.24905
383	4.12	4.26	11.41	7.444	7.444	tr|M0UZ48|M0UZ48_HORVD	Uncharacterized protein OS=Hordeum vulgare var. distichum PE=4 SV=1	HORVD	3	0.937562	0.907581	2.0893	0.448745	1.95885	0.534564	0.358879	2.0893	0.255859	1.11686	1.51356	0.472666	2.0893	0.724436	3.19154	0.564937	0.387313	2.0893	0.270396	1.18032	1.61436	0.43306	2.10863	0.765597	3.37287	2.83139	0.228008	2.10863	1.34276	5.91562
607	3.05	3.26	19.94	6.962	5.696	tr|M0WV50|M0WV50_HORVD	Uncharacterized protein OS=Hordeum vulgare var. distichum PE=4 SV=1	HORVD	2	0.937562	0.912592	2.0893	0.448745	1.95885	1.44544	0.868204	21.8776	0.0660693	23.3346	0.903649	0.934326	5.70164	0.158489	5.15229	1.52757	0.786686	22.2843	0.0685488	23.9883	0.946237	0.977956	5.64937	0.167494	5.34564	0.613762	0.806562	22.6987	0.0398107	13.9316
266	5.96	6.4	26.49	23.51	16.96	tr|M0VNN5|M0VNN5_HORVD	Uncharacterized protein OS=Hordeum vulgare var. distichum PE=4 SV=1	HORVD	4	0.972747	0.750521	1.23595	0.787046	1.20226	0.895365	0.591476	1.27057	0.704693	1.13763	1.08643	0.758912	1.20226	0.903649	1.30617	0.912011	0.794815	1.2942	0.704693	1.18032	1.10662	0.990229	1.21339	0.912011	1.34276	1.20226	0.786066	1.36773	0.879022	1.6293
480	4	4.09	17.5	12.5	12.5	tr|M0VMD0|M0VMD0_HORVD	Uncharacterized protein OS=Hordeum vulgare var. distichum PE=4 SV=1	HORVD	3	0.981748	0.954676	3.04789	0.322107	2.99226	1.43219	0.535498	2.46604	0.580764	3.53183	0.751623	0.608862	2.10863	0.359749	1.58489	1.44544	0.511147	2.0893	0.691831	3.04789	0.765597	0.640203	2.0893	0.366438	1.59956	0.519996	0.35566	2.10863	0.248886	1.09648
185	6.67	8.96	14.29	10.88	8.163	tr|M0VXR8|M0VXR8_HORVD	Uncharacterized protein OS=Hordeum vulgare var. distichum PE=4 SV=1	HORVD	4	1.00925	0.973237	2.0893	0.483059	2.10863	1.24738	0.656028	2.0893	0.597035	2.63027	1.18032	0.72938	2.0893	0.564937	2.48886	1.23595	0.676086	2.10863	0.586138	2.58226	1.15878	0.751951	2.0893	0.554626	2.44343	0.937562	0.906982	2.0893	0.448745	1.95885
125	8.16	8.44	26.9	12.94	11.93	tr|M0V752|M0V752_HORVD	Uncharacterized protein OS=Hordeum vulgare var. distichum PE=4 SV=1	HORVD	4	1.01859	0.787076	1.67494	0.608135	1.70608	0.946237	0.480057	1.67494	0.564937	1.58489	1.05682	0.581858	1.69044	0.625173	1.77011	0.92045	0.435295	1.67494	0.549541	1.5417	1.01859	0.563469	1.67494	0.608135	1.70608	1.09648	0.122754	1.61436	0.679204	1.77011
402	4.07	4.22	7.68	3.758	3.758	tr|M0X7V3|M0X7V3_HORVD	Uncharacterized protein OS=Hordeum vulgare var. distichum PE=4 SV=1	HORVD	2	1.14815	0.774368	2.0893	0.549541	2.39883	1.33045	0.586862	2.0893	0.636796	2.77971	1.64437	0.416421	2.0893	0.787046	3.46737	1.15878	0.764093	2.10863	0.549541	2.42103	1.43219	0.521642	2.0893	0.685488	2.99226	1.22462	0.68198	2.0893	0.586138	2.55859
2379	4.07	4.22	7.68	3.758	3.758	tr|M0X7V3|M0X7V3_HORVD	Uncharacterized protein OS=Hordeum vulgare var. distichum PE=4 SV=1	HORVD	2	1.14815	0.774368	2.0893	0.549541	2.39883	1.33045	0.586862	2.0893	0.636796	2.77971	1.64437	0.416421	2.0893	0.787046	3.46737	1.15878	0.764093	2.10863	0.549541	2.42103	1.43219	0.521642	2.0893	0.685488	2.99226	1.22462	0.68198	2.0893	0.586138	2.55859
780	2.07	2.65	6.337	1.118	0.7456	tr|M0WLG3|M0WLG3_HORVD	Uncharacterized protein OS=Hordeum vulgare var. distichum PE=4 SV=1	HORVD	1	1.15878	0.755169	2.0893	0.554626	2.42103	12.4738	0.0977503	2.10863	5.91562	26.0615	0.946237	0.924131	2.0893	0.452898	1.97697	10.5682	0.10417	2.0893	5.05825	22.2843	0.809096	0.692491	2.0893	0.387258	1.69044	0.0751623	0.0959989	2.10863	0.0359749	0.158489
848	2.03	2.14	6.608	2.496	2.496	tr|M0XK27|M0XK27_HORVD	Uncharacterized protein OS=Hordeum vulgare var. distichum PE=4 SV=1	HORVD	1	1.15878	0.752064	2.0893	0.554626	2.44343	1	0.983604	2.0893	0.47863	2.0893	1.03753	0.923442	2.0893	0.496592	2.1677	0.855067	0.766225	2.0893	0.409261	1.78649	0.887156	0.820555	2.0893	0.42462	1.85353	1.02802	0.939652	2.0893	0.49204	2.14783
1165	2	2	25.58	20.93	20.93	tr|M0YI48|M0YI48_HORVD	Uncharacterized protein OS=Hordeum vulgare var. distichum PE=4 SV=1	HORVD	1	1.15878	0.576588	4.13048	0.280543	4.83059	0.630957	0.61481	3.66438	0.172187	2.31206	0.731139	0.633087	1.52757	0.47863	1.11686	0.539511	0.379111	2.22844	0.239883	1.20226	0.625173	0.387613	3.7325	0.165959	2.33346	1.14815	0.973516	4.16869	0.275423	4.7863
406	4.06	4.36	13.88	8.163	7.143	tr|M0WIS1|M0WIS1_HORVD	Uncharacterized protein OS=Hordeum vulgare var. distichum PE=4 SV=1	HORVD	2	1.19124	0.592252	1.7378	0.685488	2.05116	1	0.977115	4.32514	0.231207	4.36516	1	0.954605	1.39316	0.717794	1.39316	0.83946	0.577785	2.75423	0.301995	2.31206	0.831764	0.622498	1.45881	0.57544	1.21339	0.990832	0.931894	3.98107	0.246604	3.94457
783	2.07	2.13	11.59	2.695	2.695	tr|M0YBM7|M0YBM7_HORVD	Uncharacterized protein OS=Hordeum vulgare var. distichum PE=4 SV=1	HORVD	1	1.20226	0.511347	3.80189	0.316228	4.57088	2.0893	0.520922	4.48745	0.465586	10.3753	1.69044	0.218897	3.98107	0.42462	6.85488	1.72187	0.981776	4.48745	0.383707	8.3946	1.39316	0.318703	2.31206	0.60256	3.31131	0.794328	0.314554	4.48745	0.159956	3.56451
300	5.23	5.28	14	9.714	9.714	tr|M0YRV5|M0YRV5_HORVD	Uncharacterized protein OS=Hordeum vulgare var. distichum PE=4 SV=1	HORVD	4	1.24738	0.655974	2.0893	0.597035	2.63027	1.45881	0.50132	2.0893	0.698232	3.04789	0.963829	0.957091	2.0893	0.461318	2.01372	1.15878	0.760018	2.0893	0.554626	2.42103	0.765597	0.625312	2.0893	0.366438	1.59956	0.654636	0.480456	2.0893	0.313329	1.36773
1164	2	2	9.328	6.343	6.343	tr|M0YT83|M0YT83_HORVD	Uncharacterized protein OS=Hordeum vulgare var. distichum PE=4 SV=1	HORVD	1	1.34276	0.582094	2.0893	0.642688	2.80543	1.61436	0.42817	2.0893	0.772681	3.37287	1.38038	0.555509	2.0893	0.660694	2.88403	1.20226	0.712437	2.0893	0.57544	2.51189	1.01859	0.956271	2.0893	0.487529	2.12814	0.83946	0.748835	2.0893	0.401791	1.75388
617	2.96	3	7.416	3.589	1.914	tr|M0YTX2|M0YTX2_HORVD	Uncharacterized protein OS=Hordeum vulgare var. distichum PE=4 SV=1	HORVD	1	1.38038	0.552376	2.0893	0.660694	2.88403	0.465586	0.303163	2.0893	0.220801	0.972747	1.88799	0.34709	2.0893	0.903649	3.94457	0.334195	0.219361	2.0893	0.158489	0.698232	1.35519	0.57003	2.0893	0.648634	2.83139	4.01791	0.173064	2.0893	1.92309	8.47227
294	5.26	7.76	9.109	4.554	3.488	tr|M0UFE4|M0UFE4_HORVD	Uncharacterized protein OS=Hordeum vulgare var. distichum PE=4 SV=1	HORVD	6	1.41906	0.461552	1.94089	0.731139	2.72898	0.972747	0.951104	1.6293	0.60256	1.58489	1.21339	0.725008	1.61436	0.751623	1.99526	0.685488	0.483943	1.67494	0.405508	1.14815	0.855067	0.625199	1.8197	0.469894	1.55597	1.23595	0.766572	1.75388	0.704693	2.18776
1226	1.77	1.77	13.7	13.7	13.7	tr|M0XPJ2|M0XPJ2_HORVD	Uncharacterized protein OS=Hordeum vulgare var. distichum PE=4 SV=1	HORVD	2	1.41906	0.519885	2.37684	0.597035	3.37287	0.946237	0.942818	1.80302	0.524808	1.70608	0.870964	0.812885	2.26987	0.383707	1.97697	0.660694	0.490758	1.52757	0.432514	1.00925	0.608135	0.431526	1.38038	0.440555	0.83946	0.912011	0.866626	1.45881	0.625173	1.33045
659	2.57	2.61	12.53	10.03	7.521	tr|M0XB10|M0XB10_HORVD	Uncharacterized protein OS=Hordeum vulgare var. distichum PE=4 SV=1	HORVD	4	1.44544	0.547929	8.87156	0.16293	12.8233	1.1272	0.720335	19.7697	0.0570164	20.1372	1.47231	0.53493	2.10863	0.698232	3.0761	0.77983	0.410512	20.7014	0.0457088	16.1436	1.00925	0.976995	6.0256	0.167494	6.08135	1.28233	0.40234	20.893	0.0613762	21.677
707	2.22	2.43	10.34	2.874	1.916	tr|M0XCV8|M0XCV8_HORVD	Uncharacterized protein OS=Hordeum vulgare var. distichum PE=4 SV=1	HORVD	2	1.61436	0.433213	2.10863	0.765597	3.37287	0.679204	0.512907	2.0893	0.325087	1.41906	0.92045	0.886088	2.0893	0.440555	1.92309	0.420727	0.272077	2.0893	0.199526	0.879022	0.570164	0.391396	2.0893	0.270396	1.19124	1.34276	0.578529	2.0893	0.642688	2.80543
588	3.22	3.27	27.12	22.88	18.64	tr|M0ZDX2|M0ZDX2_HORVD	Uncharacterized protein OS=Hordeum vulgare var. distichum PE=4 SV=1	HORVD	2	1.64437	0.1603	2.10863	0.77983	3.43558	1.21339	0.589209	7.7983	0.155597	9.46237	0.57544	0.335577	23.3346	0.0383707	13.4277	0.731139	0.19661	6.91831	0.10666	5.05825	0.353183	0.112395	27.7971	0.0293765	9.81748	0.474242	0.244827	25.1189	0.0343558	11.9124
173	7.1	7.17	18.45	14.21	9.41	tr|M0YH60|M0YH60_HORVD	Uncharacterized protein OS=Hordeum vulgare var. distichum PE=4 SV=1	HORVD	3	1.65959	0.411543	2.0893	0.794328	3.49945	0.903649	0.858609	2.0893	0.432514	1.88799	1.59956	0.436884	2.0893	0.765597	3.34195	0.539511	0.364576	2.0893	0.258226	1.1272	0.954993	0.933864	2.0893	0.457088	1.99526	1.7378	0.38503	2.0893	0.831764	3.66438
568	3.4	3.62	12.81	7.851	7.851	tr|M0WVQ6|M0WVQ6_HORVD	Uncharacterized protein OS=Hordeum vulgare var. distichum PE=4 SV=1	HORVD	2	1.69044	0.400674	2.0893	0.809096	3.56451	1.33045	0.589736	2.0893	0.636796	2.77971	0.704693	0.546317	2.0893	0.337287	1.47231	0.77983	0.645828	2.0893	0.369828	1.6293	0.413047	0.267573	2.0893	0.197697	0.862979	0.524808	0.352844	2.0893	0.251189	1.09648
1255	1.62	1.64	22.16	6.186	3.093	tr|M0XDR4|M0XDR4_HORVD	Uncharacterized protein OS=Hordeum vulgare var. distichum PE=4 SV=1	HORVD	1	1.69044	0.418687	2.51189	0.672977	4.2462	0.879022	0.758855	4.96592	0.177011	4.36516	0.801678	0.687966	2.0893	0.383707	1.67494	0.510505	0.339704	2.10863	0.244343	1.07647	0.469894	0.318635	2.208	0.210863	1.03753	0.903649	0.914222	4.40555	0.205116	3.98107
211	6.28	6.54	31.61	20.71	19.07	tr|M0V8J0|M0V8J0_HORVD	Uncharacterized protein OS=Hordeum vulgare var. distichum PE=4 SV=1	HORVD	5	1.72187	0.417674	1.38038	1.24738	2.37684	1.90546	0.324439	1.43219	1.33045	2.75423	1.15878	0.785265	1.38038	0.83946	1.59956	1.09648	0.709762	1.80302	0.608135	1.97697	0.666807	0.516903	1.38038	0.483059	0.92045	0.60256	0.386707	1.6293	0.366438	0.981748
574	3.36	4.54	10.41	5.206	4.309	tr|M0W7R3|M0W7R3_HORVD	Uncharacterized protein OS=Hordeum vulgare var. distichum PE=4 SV=1	HORVD	2	1.8197	0.365815	2.10863	0.862979	3.80189	0.529663	0.35449	2.0893	0.251189	1.10662	2.48886	0.255645	2.0893	1.19124	5.24808	0.288403	0.195655	2.10863	0.138038	0.608135	1.35519	0.566372	2.0893	0.648634	2.85759	4.65586	0.157423	2.0893	2.22844	9.81748
128	8.1	8.1	19.39	16.7	14.54	tr|M0WLI6|M0WLI6_HORVD	Uncharacterized protein OS=Hordeum vulgare var. distichum PE=4 SV=1	HORVD	8	1.83654	0.358712	15.9956	0.114815	21.8776	1.78649	0.36907	23.5505	0.0758578	26.0615	1.18032	0.739103	2.72898	0.432514	3.22107	0.972747	0.964639	18.8799	0.0519996	18.3654	0.630957	0.456095	5.80764	0.107647	3.66438	0.648634	0.471789	22.2843	0.0409261	14.4544
1121	2	2.02	12.8	7.317	7.317	tr|M0W3T1|M0W3T1_HORVD	Uncharacterized protein OS=Hordeum vulgare var. distichum PE=4 SV=1	HORVD	1	1.88799	0.346042	2.0893	0.903649	3.98107	1.02802	0.942378	2.0893	0.49204	2.14783	1.70608	0.395285	2.0893	0.816582	3.59749	0.539511	0.362141	2.0893	0.255859	1.1272	0.895365	0.839963	2.0893	0.428549	1.87068	1.65959	0.415712	2.10863	0.787046	3.46737
1281	1.51	1.75	13.13	6.061	3.535	tr|M0X255|M0X255_HORVD	Uncharacterized protein OS=Hordeum vulgare var. distichum PE=4 SV=1	HORVD	1	1.95885	0.309098	4.44631	0.440555	8.87156	1.48594	0.340691	4.44631	0.334195	6.60694	1.44544	0.448252	1.88799	0.765597	2.75423	0.751623	0.869179	4.44631	0.167494	3.34195	0.731139	0.603665	4.44631	0.16293	3.25087	0.963829	0.70009	4.44631	0.21677	4.28548
790	2.06	2.29	15.03	7.923	2.732	tr|M0Z0V2|M0Z0V2_HORVD	Uncharacterized protein OS=Hordeum vulgare var. distichum PE=4 SV=1	HORVD	1	2.03236	0.31786	2.0893	0.972747	4.2462	1.01859	0.958604	2.0893	0.487529	2.12814	1.57036	0.445672	2.0893	0.751623	3.31131	0.496592	0.327631	2.0893	0.237684	1.03753	0.772681	0.634652	2.0893	0.366438	1.61436	1.5417	0.463445	2.0893	0.737904	3.22107
859	2.03	2.03	20	10	10	tr|M0UHA5|M0UHA5_HORVD	Uncharacterized protein OS=Hordeum vulgare var. distichum PE=4 SV=1	HORVD	1	2.18776	0.373319	13.5519	0.161436	22.9087	1.1272	0.806388	2.10863	0.534564	2.35505	0.685488	0.522634	2.10863	0.328095	1.44544	0.510505	0.444556	18.197	0.0413047	9.28966	0.310456	0.247939	7.31139	0.0436516	2.26987	0.608135	0.430757	2.48886	0.242103	1.51356
1086	2	2.04	28.71	16.83	16.83	tr|M0Z8G1|M0Z8G1_HORVD	Uncharacterized protein OS=Hordeum vulgare var. distichum PE=4 SV=1	HORVD	1	2.75423	0.233433	2.10863	1.30617	5.7544	0.597035	0.41677	2.0893	0.283139	1.24738	0.990832	0.993264	2.0893	0.474242	2.07014	0.214783	0.159532	2.0893	0.101859	0.448745	0.359749	0.234302	2.0893	0.170608	0.751623	1.65959	0.414286	2.10863	0.787046	3.46737
1166	2	2	7	5	5	tr|M0VSJ7|M0VSJ7_HORVD	Uncharacterized protein OS=Hordeum vulgare var. distichum PE=4 SV=1	HORVD	1	3.59749	0.187461	2.0893	1.72187	7.58578	87.9023	0.050262	2.29087	38.3707	98.1748	1.01859	0.947692	2.0893	0.487529	2.14783	82.4138	0.0678845	2.29087	35.9749	98.1748	0.280543	0.19198	2.10863	0.134276	0.591562	0.0110662	0.0176366	2.29087	0.01	0.0253513
442	4.01	4.34	14.05	6.11	6.11	tr|M0WX05|M0WX05_HORVD	Uncharacterized protein OS=Hordeum vulgare var. distichum PE=4 SV=1	HORVD	4	6.54636	0.304624	4.48745	1.45881	29.6483	0.366438	0.251911	1.83654	0.199526	0.672977	1.04713	0.936634	1.65959	0.630957	1.72187	0.083946	0.144759	4.48745	0.0210863	0.376704	0.149969	0.318675	4.52898	0.0334195	0.679204	2.83139	0.24279	2.55859	1.10662	7.17794
1311	1.36	1.36	16.13	11.83	11.83	tr|M7ZHU2|M7ZHU2_TRIUA	Uncharacterized protein OS=Triticum urartu GN=TRIUR3_00604 PE=4 SV=1	TRIUA	1	0.554626	0.377151	2.0893	0.263027	1.15878	0.529663	0.355096	2.0893	0.251189	1.10662	0.824138	0.718199	2.0893	0.390841	1.72187	0.946237	0.925731	2.0893	0.452898	1.97697	1.47231	0.4963	2.0893	0.704693	3.0761	1.5417	0.461505	2.0893	0.737904	3.22107
162	7.43	7.43	27.54	18.26	6.886	tr|M7Z1M6|M7Z1M6_TRIUA	Uncharacterized protein OS=Triticum urartu GN=TRIUR3_00763 PE=4 SV=1	TRIUA	3	3.46737	0.12585	1.8197	1.90546	6.25173	2.83139	0.128006	1.72187	1.64437	5.24808	1.2942	0.353811	1.69044	0.765597	2.22844	0.731139	0.981412	1.7378	0.432514	1.27057	0.359749	0.310025	1.77011	0.20893	0.636796	0.452898	0.317174	1.70608	0.263027	0.772681
463	4	4.26	16.2	11.57	9.722	tr|M7ZRB9|M7ZRB9_TRIUA	Uncharacterized protein OS=Triticum urartu GN=TRIUR3_02112 PE=4 SV=1	TRIUA	3	1.44544	0.705677	1.59956	0.903649	2.33346	0.77983	0.331205	1.61436	0.483059	1.25892	0.737904	0.497844	1.41906	0.519996	1.04713	0.534564	0.490815	1.61436	0.331131	0.862979	0.505825	0.33574	1.61436	0.313329	0.816582	0.937562	0.171365	1.5417	0.608135	1.44544
389	4.11	4.16	11.52	6.364	6.364	tr|M7Z6S0|M7Z6S0_TRIUA	Uncharacterized protein OS=Triticum urartu GN=TRIUR3_04850 PE=4 SV=1	TRIUA	2	0.744732	0.597774	2.0893	0.356451	1.55597	0.487529	0.319806	2.0893	0.231207	1.01859	0.963829	0.948604	2.0893	0.461318	2.01372	0.648634	0.473066	2.0893	0.310456	1.35519	1.28233	0.632625	2.0893	0.613762	2.67917	1.95885	0.332167	2.0893	0.937562	4.09261
328	4.7	4.7	28.09	25.42	22.74	tr|M8B053|M8B053_TRIUA	Uncharacterized protein OS=Triticum urartu GN=TRIUR3_05091 PE=4 SV=1	TRIUA	5	0.293765	0.198063	2.0893	0.139316	0.613762	0.334195	0.220887	2.10863	0.159956	0.704693	1.78649	0.371034	2.0893	0.855067	3.76704	1.13763	0.788884	2.0893	0.544503	2.37684	6.08135	0.135509	2.10863	2.88403	12.7057	5.29664	0.146039	2.0893	2.53513	11.0662
1160	2	2	8.696	6.522	6.522	tr|M7ZTS0|M7ZTS0_TRIUA	Uncharacterized protein OS=Triticum urartu GN=TRIUR3_05739 PE=4 SV=1	TRIUA	1	1.13763	0.684539	19.9526	0.0570164	20.1372	0.343558	0.252969	28.0543	0.0291072	9.63829	0.801678	0.855741	20.5116	0.0461318	16.4437	0.296483	0.209835	18.3654	0.030479	5.44503	0.691831	0.581837	5.15229	0.135519	3.56451	2.35505	0.27691	3.56451	0.660694	8.31764
875	2.01	2.29	14.29	8.388	7.864	tr|M7YIW7|M7YIW7_TRIUA	Uncharacterized protein OS=Triticum urartu GN=TRIUR3_07577 PE=4 SV=1	TRIUA	4	1.15878	0.944019	4.44631	0.260615	5.15229	0.903649	0.796443	2.29087	0.398107	2.07014	0.501187	0.364364	1.38038	0.359749	0.691831	0.77983	0.848275	4.2462	0.18197	3.31131	0.428549	0.381512	4.40555	0.0963829	1.88799	0.549541	0.436857	1.75388	0.30761	0.963829
753	2.11	2.27	16.8	3.689	3.689	tr|M7YSQ1|M7YSQ1_TRIUA	Uncharacterized protein OS=Triticum urartu GN=TRIUR3_08208 PE=4 SV=1	TRIUA	1	0.619441	0.550336	2.22844	0.275423	1.38038	20.5116	0.216362	32.5087	0.630957	77.2681	0.666807	0.702164	6.60694	0.1	4.40555	24.4343	0.168855	32.8095	0.744732	81.6582	1.0666	0.786848	2.96483	0.359749	3.16228	0.0440555	0.185541	32.5087	0.0122462	1.43219
1161	2	2	12.86	9.286	9.286	tr|M7ZM77|M7ZM77_TRIUA	Uncharacterized protein OS=Triticum urartu GN=TRIUR3_08231 PE=4 SV=1	TRIUA	8	2.33346	0.401224	1.45881	1.59956	3.59749	7.94328	0.221169	1.47231	5.39511	12.8233	1.38038	0.681714	1.24738	1.10662	1.7378	4.05509	0.39684	1.44544	2.80543	5.91562	0.586138	0.56102	1.44544	0.390841	0.847227	0.165959	0.269927	1.47231	0.10666	0.244343
524	3.82	3.89	9.62	4.698	4.698	tr|M7ZWD6|M7ZWD6_TRIUA	Uncharacterized protein OS=Triticum urartu GN=TRIUR3_08551 PE=4 SV=1	TRIUA	2	1.19124	0.719421	2.0893	0.570164	2.48886	1.08643	0.85978	2.10863	0.515229	2.26987	1.34276	0.580857	2.0893	0.642688	2.80543	0.895365	0.84537	2.0893	0.428549	1.87068	1.11686	0.813372	2.0893	0.534564	2.33346	1.22462	0.680058	2.0893	0.586138	2.55859
467	4	4.22	11.21	4.159	4.159	tr|M7Z2B3|M7Z2B3_TRIUA	Uncharacterized protein OS=Triticum urartu GN=TRIUR3_10608 PE=4 SV=1	TRIUA	2	0.717794	0.460666	1.38038	0.515229	0.990832	1.47231	0.091282	1.59956	0.92045	2.70396	0.903649	0.972342	1.34276	0.660694	1.21339	2.05116	0.0786005	1.7378	1.18032	3.90841	1.24738	0.448791	1.21339	1.02802	1.51356	0.60256	0.0341063	1.70608	0.322107	1.02802
1228	1.74	2.71	4.045	0.4495	0.1712	tr|M7ZMD8|M7ZMD8_TRIUA	Uncharacterized protein OS=Triticum urartu GN=TRIUR3_13626 PE=4 SV=1	TRIUA	1	0.539511	0.352102	2.10863	0.258226	1.13763	1.67494	0.358273	23.1206	0.0724436	25.1189	0.772681	0.749315	17.0608	0.0534564	13.1826	3.01995	0.192537	28.5759	0.105682	34.6737	1.40605	0.441153	15.9956	0.0879023	18.3654	0.457088	0.295077	25.3513	0.0337287	11.5878
513	3.93	6.35	13.46	4.67	4.121	tr|M8A5T1|M8A5T1_TRIUA	Uncharacterized protein OS=Triticum urartu GN=TRIUR3_14126 PE=4 SV=1	TRIUA	3	0.758578	0.621155	6.30957	0.119124	4.7863	0.937562	0.914559	7.87046	0.119124	7.37904	0.92045	0.888373	19.4089	0.0501187	17.8649	1.22462	0.683839	2.0893	0.586138	2.58226	1.20226	0.704941	20.3236	0.0591562	20.893	0.972747	0.973188	19.0546	0.0519996	18.5353
978	2	2.32	4.076	2.989	1.902	tr|M7ZUU0|M7ZUU0_TRIUA	Uncharacterized protein OS=Triticum urartu GN=TRIUR3_14267 PE=4 SV=1	TRIUA	1	0.724436	0.566883	2.0893	0.343558	1.51356	0.539511	0.363514	2.0893	0.258226	1.1272	0.724436	0.571784	2.0893	0.346737	1.51356	0.737904	0.591368	2.0893	0.353183	1.5417	1	0.99194	2.0893	0.47863	2.0893	1.33045	0.586229	2.0893	0.636796	2.77971
1148	2	2	35.88	6.107	6.107	tr|M7ZBU4|M7ZBU4_TRIUA	Uncharacterized protein OS=Triticum urartu GN=TRIUR3_14549 PE=4 SV=1	TRIUA	1	1.23595	0.780193	20.7014	0.0597035	21.2814	0.255859	0.226888	2.72898	0.0870964	0.698232	0.672977	0.60771	5.05825	0.128233	3.40408	0.207014	0.258451	31.3329	0.0220801	6.48634	0.539511	0.786507	23.7684	0.0366438	12.8233	2.63027	0.298012	2.10863	1.24738	5.54626
90	10	10	30.25	27.73	27.73	tr|M7ZIY8|M7ZIY8_TRIUA	Uncharacterized protein OS=Triticum urartu GN=TRIUR3_14987 PE=4 SV=1	TRIUA	5	1.15878	0.731183	1.51356	0.765597	1.7378	1.64437	0.343331	1.52757	1.07647	2.67917	0.510505	0.22219	1.2942	0.387258	0.660694	1.41906	0.49082	1.48594	0.954993	2.12814	0.440555	0.165139	1.52757	0.280543	0.672977	0.30761	0.0964851	1.58489	0.178649	0.487529
1146	2	2	13.64	6.061	6.061	tr|M8A7D6|M8A7D6_TRIUA	Uncharacterized protein OS=Triticum urartu GN=TRIUR3_15923 PE=4 SV=1	TRIUA	1	1.09648	0.745596	4.44631	0.246604	4.87529	1.14815	0.910552	2.10863	0.544503	2.42103	1.10662	0.678583	1.77011	0.625173	1.95885	1.03753	0.825663	3.76704	0.275423	3.90841	0.990832	0.917503	3.31131	0.299226	3.28095	0.954993	0.751628	1.59956	0.597035	1.52757
998	2	2.23	6.796	2.913	2.136	tr|M7Z1N1|M7Z1N1_TRIUA	Uncharacterized protein OS=Triticum urartu GN=TRIUR3_17235 PE=4 SV=1	TRIUA	1	1.69044	0.426277	9.63829	0.175388	16.1436	0.619441	0.4568	2.10863	0.296483	1.30617	1.18032	0.782914	3.37287	0.349945	3.94457	0.366438	0.250477	7.17794	0.0505825	2.63027	0.698232	0.530529	21.4783	0.0428548	14.9969	1.87068	0.374198	4.48745	0.416869	8.47227
1189	2	2	18.75	18.75	18.75	tr|M7YJB9|M7YJB9_TRIUA	Uncharacterized protein OS=Triticum urartu GN=TRIUR3_17508 PE=4 SV=1	TRIUA	2	2.72898	0.335153	1.48594	1.83654	6.0256	1.55597	0.866279	1.40605	1.10662	2.18776	0.580764	0.462021	1.19124	0.487529	0.691831	0.570164	0.372873	1.41906	0.316228	0.809096	0.212814	0.21499	1.51356	0.103753	0.322107	0.376704	0.408089	1.41906	0.260615	0.534564
639	2.71	2.76	15.25	9.04	5.085	tr|M7ZDT5|M7ZDT5_TRIUA	Uncharacterized protein OS=Triticum urartu GN=TRIUR3_17888 PE=4 SV=1	TRIUA	1	0.816582	0.896691	2.83139	0.288403	2.31206	1.09648	0.844989	1.94089	0.564937	2.12814	0.496592	0.380276	1.78649	0.272898	0.887156	1.33045	0.75113	3.01995	0.440555	4.01791	0.597035	0.415926	1.85353	0.322107	1.10662	0.448745	0.335502	1.6293	0.267917	0.731139
454	4	4.44	4.897	3.791	2.37	tr|M8A828|M8A828_TRIUA	Uncharacterized protein OS=Triticum urartu GN=TRIUR3_18779 PE=4 SV=1	TRIUA	5	0.717794	0.0411766	1.61436	0.444631	1.15878	1.36773	0.0290669	1.61436	0.847227	2.208	0.613762	0.0347469	1.61436	0.380189	0.990832	1.67494	0.0979581	1.59956	1.04713	2.70396	0.847227	0.213839	1.43219	0.591562	1.21339	0.510505	0.173258	1.61436	0.316228	0.824138
315	4.87	4.93	10.16	4.456	4.456	tr|M7ZTD6|M7ZTD6_TRIUA	Uncharacterized protein OS=Triticum urartu GN=TRIUR3_20752 PE=4 SV=1	TRIUA	6	0.903649	0.828593	1.39316	0.642688	1.25892	1.97697	0.00834188	1.52757	1.2942	3.04789	1.05682	0.466525	1.28233	0.824138	1.36773	2.1677	0.00798137	1.52757	1.41906	3.34195	1.1695	0.373073	1.38038	0.847227	1.59956	0.534564	0.00224274	1.52757	0.346737	0.816582
1182	2	2	6.849	6.849	6.849	tr|M7ZGJ3|M7ZGJ3_TRIUA	Uncharacterized protein OS=Triticum urartu GN=TRIUR3_22405 PE=4 SV=1	TRIUA	1	1.23595	0.670517	2.0893	0.591562	2.58226	0.0809096	0.0988235	2.10863	0.0387258	0.170608	0.139316	0.125181	2.0893	0.0660693	0.291072	0.0648634	0.0908534	2.10863	0.0310456	0.136773	0.110662	0.112709	2.10863	0.0529663	0.233346	1.69044	0.401349	2.0893	0.809096	3.53183
530	3.72	4.08	9.337	8.133	6.024	tr|M7YH37|M7YH37_TRIUA	Uncharacterized protein OS=Triticum urartu GN=TRIUR3_22532 PE=4 SV=1	TRIUA	3	1.33045	0.626476	1.31826	1.00925	1.75388	1.65959	0.400321	1.36773	1.21339	2.26987	1.20226	0.68516	1.1695	1.02802	1.41906	1.23595	0.606907	1.58489	0.77983	1.95885	0.895365	0.920467	1.20226	0.751623	1.07647	0.717794	0.556835	1.47231	0.487529	1.05682
807	2.05	2.08	6.74	2.613	2.063	tr|M7ZUW9|M7ZUW9_TRIUA	Uncharacterized protein OS=Triticum urartu GN=TRIUR3_22626 PE=4 SV=1	TRIUA	2	1.22462	0.685535	2.10863	0.580764	2.55859	68.5488	0.0449228	2.48886	27.5423	97.2747	2.22844	0.287657	2.10863	1.05682	4.65586	60.256	0.046694	2.65461	22.6987	97.2747	1.80302	0.370082	2.10863	0.855067	3.76704	0.0155597	0.0178691	4.2462	0.01	0.0660693
770	2.08	2.37	3.519	1.93	0.7946	tr|M8ALX7|M8ALX7_TRIUA	Uncharacterized protein OS=Triticum urartu GN=TRIUR3_24279 PE=4 SV=1	TRIUA	1	0.765597	0.801545	20.893	0.0452898	15.9956	0.679204	0.522387	3.63078	0.185353	2.46604	0.787046	0.68855	2.42103	0.328095	1.90546	0.879022	0.651393	19.7697	0.0487529	17.378	1.01859	0.86813	19.0546	0.0534564	18.8799	1.15878	0.75796	2.0893	0.554626	2.42103
163	7.36	8.22	19.73	7.982	7.095	tr|M7ZP50|M7ZP50_TRIUA	Uncharacterized protein OS=Triticum urartu GN=TRIUR3_26766 PE=4 SV=1	TRIUA	7	1.19124	0.969104	1.43219	0.831764	1.72187	3.10456	0.335376	1.45881	2.12814	4.52898	0.544503	0.180303	1.1695	0.457088	0.636796	2.91072	0.34857	1.44544	2.01372	4.20727	0.452898	0.174618	1.44544	0.301995	0.654636	0.194089	0.0816416	1.47231	0.12942	0.285759
456	4	4.38	13.43	9.259	7.407	tr|M7ZFE2|M7ZFE2_TRIUA	Uncharacterized protein OS=Triticum urartu GN=TRIUR3_27359 PE=4 SV=1	TRIUA	2	0.862979	0.529567	1.45881	0.586138	1.25892	0.847227	0.431966	1.48594	0.57544	1.25892	0.366438	0.17703	1.43219	0.242103	0.524808	0.972747	0.79756	1.48594	0.660694	1.44544	0.420727	0.234427	1.39316	0.291072	0.586138	0.42462	0.264932	1.49969	0.277971	0.636796
976	2	2.33	10.18	7.784	5.389	tr|M7Y9Z0|M7Y9Z0_TRIUA	Uncharacterized protein OS=Triticum urartu GN=TRIUR3_27650 PE=4 SV=1	TRIUA	1	0.704693	0.673319	1.94089	0.363078	1.36773	0.77983	0.593473	2.18776	0.356451	1.70608	1.09648	0.777116	1.65959	0.660694	1.8197	1.09648	0.887348	2.18776	0.501187	2.39883	1.5417	0.523542	1.52757	1.00925	2.35505	1.39316	0.467563	2.18776	0.636796	3.04789
196	6.49	6.49	24.4	22.02	19.05	tr|M7YF70|M7YF70_TRIUA	Uncharacterized protein OS=Triticum urartu GN=TRIUR3_27725 PE=4 SV=1	TRIUA	3	1.25892	0.0782098	1.94089	0.648634	2.44343	1.1272	0.444068	1.78649	0.630957	2.01372	0.831764	0.75829	1.2942	0.648634	1.07647	0.887156	0.0340647	1.87068	0.469894	1.65959	0.660694	0.0313925	1.87068	0.349945	1.23595	0.737904	0.357011	1.6293	0.444631	1.20226
222	6.17	6.58	18.51	10.77	9.392	tr|M7ZGU7|M7ZGU7_TRIUA	Uncharacterized protein OS=Triticum urartu GN=TRIUR3_28228 PE=4 SV=1	TRIUA	3	0.679204	0.316857	1.8197	0.37325	1.23595	1.38038	0.380012	4.44631	0.310456	6.13762	0.505825	0.142408	1.39316	0.366438	0.704693	2.01372	0.13478	4.44631	0.452898	8.95365	0.737904	0.409363	2.46604	0.299226	1.8197	0.366438	0.0737448	4.44631	0.0816582	1.6293
395	4.09	4.2	14.89	8.156	8.156	tr|M7Z5I1|M7Z5I1_TRIUA	Uncharacterized protein OS=Triticum urartu GN=TRIUR3_28235 PE=4 SV=1	TRIUA	2	1.49969	0.484679	22.2843	0.0672977	23.7684	0.847227	0.766192	10.9648	0.077983	9.28966	0.717794	0.564268	2.0893	0.340408	1.49969	0.559758	0.387657	9.81748	0.0586138	5.49541	0.47863	0.31328	24.8886	0.0346737	11.9124	0.83946	0.740759	5.91562	0.140605	4.96592
193	6.56	6.69	32.88	20.65	19.57	tr|M8A1A1|M8A1A1_TRIUA	Uncharacterized protein OS=Triticum urartu GN=TRIUR3_29100 PE=4 SV=1	TRIUA	6	0.679204	0.445156	1.61436	0.416869	1.09648	1.09648	0.938163	1.67494	0.654636	1.83654	1.01859	0.836555	1.58489	0.642688	1.61436	1.59956	0.472135	2.10863	0.758578	3.40408	1.48594	0.52427	1.31826	1.1272	1.97697	0.92045	0.895839	2.05116	0.448745	1.88799
952	2	2.52	7.317	6.098	4.573	tr|M7YT71|M7YT71_TRIUA	Uncharacterized protein OS=Triticum urartu GN=TRIUR3_29514 PE=4 SV=1	TRIUA	1	0.416869	0.322262	22.4905	0.0346737	9.37562	6.48634	0.498962	31.3329	0.207014	50.1187	0.483059	0.388761	24.8886	0.0346737	12.0226	8.24138	0.570245	31.6228	0.260615	55.4626	1.14815	0.771586	2.77971	0.413047	3.22107	0.136773	0.743894	31.3329	0.0187068	4.28548
528	3.77	3.84	16.44	14.67	14.67	tr|M8A3S8|M8A3S8_TRIUA	Uncharacterized protein OS=Triticum urartu GN=TRIUR3_30230 PE=4 SV=1	TRIUA	3	0.981748	0.640353	2.18776	0.448745	2.14783	0.809096	0.555979	2.1677	0.369828	1.75388	0.847227	0.67347	1.39316	0.608135	1.18032	0.816582	0.87181	2.18776	0.369828	1.78649	0.862979	0.955096	1.92309	0.440555	1.65959	1.04713	0.829284	2.18776	0.47863	2.29087
57	11.29	12.43	10.85	7.31	4.683	tr|M7Z6Q3|M7Z6Q3_TRIUA	Uncharacterized protein OS=Triticum urartu GN=TRIUR3_30538 PE=4 SV=1	TRIUA	7	1.5417	0.283668	1.31826	1.1695	2.07014	3.16228	0.0649057	1.44544	2.18776	4.44631	1.64437	0.254768	1.31826	1.24738	2.14783	2.07014	0.150241	1.38038	1.49969	2.75423	1.1695	0.909375	1.34276	0.870964	1.5417	0.474242	0.16443	1.48594	0.340408	0.704693
605	3.08	3.12	41.38	32.18	32.18	tr|M7Z721|M7Z721_TRIUA	Uncharacterized protein OS=Triticum urartu GN=TRIUR3_30639 PE=4 SV=1	TRIUA	2	1.07647	0.880047	4.69894	0.229087	5.05825	2.46604	0.266442	2.65461	0.928966	6.48634	0.613762	0.438227	2.0893	0.293765	1.28233	2.24905	0.288013	12.3595	0.18197	22.4905	0.564937	0.3935	4.09261	0.138038	2.31206	0.246604	0.178925	3.04789	0.0816582	0.751623
1004	2	2.2	12.74	7.643	5.096	tr|M7ZP35|M7ZP35_TRIUA	Uncharacterized protein OS=Triticum urartu GN=TRIUR3_30811 PE=4 SV=1	TRIUA	1	0.928966	0.989792	1.19124	0.77983	1.10662	0.862979	0.948857	1.7378	0.496592	1.49969	0.887156	0.765593	1.18032	0.751623	1.04713	0.92045	0.938727	1.70608	0.539511	1.57036	0.946237	0.756755	1.25892	0.751623	1.19124	1.01859	0.811367	1.90546	0.534564	1.94089
1112	2	2.03	23	18	18	tr|M7YEG2|M7YEG2_TRIUA	Uncharacterized protein OS=Triticum urartu GN=TRIUR3_32047 PE=4 SV=1	TRIUA	3	0.625173	0.448352	2.0893	0.296483	1.30617	2.58226	0.248443	2.10863	1.22462	5.64937	0.461318	0.300998	2.0893	0.218776	0.963829	4.09261	0.172125	2.12814	1.92309	9.12011	0.731139	0.57907	2.0893	0.346737	1.52757	0.177011	0.142707	2.14783	0.0794328	0.380189
1082	2	2.04	14.22	7.843	7.843	tr|M7YN16|M7YN16_TRIUA	Uncharacterized protein OS=Triticum urartu GN=TRIUR3_32654 PE=4 SV=1	TRIUA	1	87.0964	0.0484741	2.26987	38.3707	98.1748	0.319154	0.212234	2.10863	0.152757	0.672977	0.879022	0.816097	2.0893	0.420727	1.83654	0.0110662	0.0161031	2.29087	0.01	0.0253513	0.0110662	0.017232	2.29087	0.01	0.0253513	2.72898	0.234535	2.0893	1.30617	5.7544
425	4.04	8.02	18.58	12.16	12.16	tr|M7Z7B4|M7Z7B4_TRIUA	Uncharacterized protein OS=Triticum urartu GN=TRIUR3_33029 PE=4 SV=1	TRIUA	4	1.09648	0.846271	19.5884	0.0559758	19.7697	1.08643	0.957326	19.5884	0.0554626	19.7697	0.737904	0.396332	21.0863	0.0440555	15.5597	0.981748	0.887146	18.8799	0.0524807	18.5353	0.660694	0.456505	2.10863	0.316228	1.39316	0.672977	0.411338	21.8776	0.0416869	14.7231
353	4.34	4.86	3.927	3.141	1.745	tr|M7ZGF0|M7ZGF0_TRIUA	Uncharacterized protein OS=Triticum urartu GN=TRIUR3_33554 PE=4 SV=1	TRIUA	2	3.43558	0.19511	2.10863	1.6293	7.24436	1.69044	0.400607	2.0893	0.809096	3.56451	1.33045	0.587646	2.0893	0.636796	2.80543	0.49204	0.324875	2.0893	0.233346	1.02802	0.387258	0.251007	2.0893	0.183654	0.809096	0.77983	0.648057	2.0893	0.369828	1.6293
392	4.1	4.37	9.421	4.98	3.23	tr|M7ZNK7|M7ZNK7_TRIUA	Uncharacterized protein OS=Triticum urartu GN=TRIUR3_33747 PE=4 SV=1	TRIUA	3	0.895365	0.590902	1.48594	0.608135	1.33045	3.04789	0.125989	1.57036	1.94089	4.57088	1.38038	0.639287	1.34276	1.02802	2.07014	3.37287	0.0863858	1.59956	2.10863	5.10505	1.52757	0.359024	1.49969	1.01859	2.29087	0.448745	0.183934	1.52757	0.299226	0.685488
1037	2	2.13	14.1	10.26	7.692	tr|M7ZBB0|M7ZBB0_TRIUA	Uncharacterized protein OS=Triticum urartu GN=TRIUR3_34658 PE=4 SV=1	TRIUA	1	2.55859	0.327598	2.33346	1.09648	6.30957	1.45881	0.810856	2.208	0.660694	3.31131	0.787046	0.665662	1.78649	0.440555	1.40605	0.57544	0.285918	2.22844	0.258226	1.28233	0.30761	0.25631	2.33346	0.120226	0.717794	0.534564	0.830167	2.22844	0.233346	1.19124
598	3.14	3.91	29.52	24.76	19.52	tr|M7ZXC2|M7ZXC2_TRIUA	Uncharacterized protein OS=Triticum urartu GN=TRIUR3_35129 PE=4 SV=1	TRIUA	2	0.879022	0.808196	6.36796	0.139316	5.59758	1.83654	0.409726	3.10456	0.591562	5.7544	0.903649	0.86366	2.44343	0.366438	2.208	2.05116	0.347932	19.5884	0.104713	25.1189	1.01859	0.940809	2.58226	0.394457	2.63027	0.487529	0.364656	7.65597	0.0636796	3.7325
465	4	4.25	8.207	5.832	4.752	tr|M8APX9|M8APX9_TRIUA	Uncharacterized protein OS=Triticum urartu GN=TRIUR3_35361 PE=4 SV=1	TRIUA	2	1.55597	0.483556	2.0893	0.744732	3.28095	2.26987	0.354982	25.8226	0.0879023	29.9226	1.30617	0.634501	2.0893	0.625173	2.75423	1.45881	0.679635	22.08	0.0660693	23.3346	0.831764	0.754344	2.0893	0.394457	1.7378	0.564937	0.514072	23.3346	0.0380189	13.1826
391	4.1	4.63	14.63	11.59	11.59	tr|N1QVK7|N1QVK7_AEGTA	Universal stress protein A-like protein OS=Aegilops tauschii GN=F775_28650 PE=4 SV=1	AEGTA	2	0.505825	0.404318	1.34276	0.359749	0.679204	0.253513	0.209008	1.30617	0.165959	0.331131	0.903649	0.861138	1.33045	0.666807	1.20226	0.49204	0.359453	1.25892	0.376704	0.619441	1.75388	0.459721	1.23595	1.41906	2.24905	3.49945	0.224741	1.20226	2.91072	4.83059
1220	1.8	1.8	10.1	3.583	3.583	tr|M8B9H5|M8B9H5_AEGTA	Uricase OS=Aegilops tauschii GN=F775_07309 PE=4 SV=1	AEGTA	1	1.02802	0.938948	2.0893	0.49204	2.14783	0.772681	0.643537	2.10863	0.369828	1.6293	0.737904	0.586531	2.0893	0.349945	1.5417	0.744732	0.601459	2.10863	0.356451	1.57036	0.711214	0.549451	2.0893	0.337287	1.48594	0.937562	0.916121	2.0893	0.448745	1.95885
399	4.07	6.48	18.69	14.14	12.12	tr|M7YWH1|M7YWH1_TRIUA	Uridylate kinase OS=Triticum urartu GN=TRIUR3_27553 PE=4 SV=1	TRIUA	3	0.648634	0.47279	2.0893	0.310456	1.35519	1.2942	0.617733	2.0893	0.619441	2.70396	0.758578	0.620257	2.0893	0.363078	1.58489	1.97697	0.32675	2.0893	0.946237	4.16869	1.15878	0.752104	2.0893	0.554626	2.42103	0.580764	0.402778	2.0893	0.277971	1.21339
231	6.11	6.2	37.35	22.29	22.29	tr|Q2TN84|Q2TN84_WHEAT	USP family protein OS=Triticum aestivum PE=1 SV=1	WHEAT	3	0.564937	0.304327	1.38038	0.401791	0.77983	0.92045	0.763663	1.34276	0.679204	1.23595	0.744732	0.900542	1.36773	0.496592	1.01859	1.57036	0.47401	1.34276	1.1695	2.18776	1.33045	0.264561	1.34276	0.990832	1.78649	0.847227	0.775202	1.34276	0.625173	1.13763
192	6.56	6.69	23.04	18.39	14.8	sp|Q43772|UGPA_HORVU	UTP--glucose-1-phosphate uridylyltransferase OS=Hordeum vulgare PE=2 SV=1	HORVU	6	1.05682	0.9788	1.40605	0.751623	1.52757	2.83139	0.400233	1.64437	1.72187	5.59758	1.03753	0.733081	1.24738	0.831764	1.31826	2.67917	0.411263	1.6293	1.64437	4.96592	0.972747	0.752213	1.49969	0.642688	1.45881	0.349945	0.57273	1.6293	0.180302	0.570164
369	4.2	4.46	14.74	7.105	7.105	tr|C6ERA7|C6ERA7_AEGTA	Vacuolar ATP synthetase subunit C OS=Aegilops tauschii GN=VatpC PE=4 SV=1	AEGTA	2	1.39316	0.542193	2.0893	0.666807	2.91072	0.765597	0.627369	2.0893	0.366438	1.59956	1.13763	0.783949	2.0893	0.544503	2.37684	0.544503	0.366958	2.0893	0.258226	1.13763	0.809096	0.693485	2.0893	0.387258	1.69044	1.47231	0.494998	2.0893	0.704693	3.0761
256	6	6.12	14.54	8.448	8.448	tr|O81331|O81331_WHEAT	Vacuolar invertase (Fragment) OS=Triticum aestivum GN=WIVRV PE=2 SV=1	WHEAT	4	0.831764	0.849123	1.64437	0.501187	1.36773	0.765597	0.152036	1.67494	0.457088	1.28233	0.928966	0.861128	1.55597	0.597035	1.44544	0.912011	0.17731	1.69044	0.544503	1.5417	1.10662	0.718949	1.14815	0.963829	1.28233	1.20226	0.132986	1.69044	0.711214	2.03236
120	8.26	8.3	15.3	12.08	8.696	tr|Q1W681|Q1W681_WHEAT	Vacuolar proton-ATPase subunit A OS=Triticum aestivum PE=2 SV=1	WHEAT	5	1.20226	0.433791	1.24738	0.963829	1.49969	1.2942	0.382018	2.37684	0.544503	3.0761	1.02802	0.818586	1.24738	0.824138	1.28233	1.0666	0.901367	2.14783	0.496592	2.29087	0.847227	0.551034	1.30617	0.648634	1.10662	0.787046	0.484516	2.72898	0.288403	2.14783
1009	2	2.18	5.707	0.9079	0.9079	tr|Q9FS12|Q9FS12_HORVU	Vacuolar proton-inorganic pyrophosphatase OS=Hordeum vulgare GN=HVP1 PE=2 SV=1	HORVU	1	2.48886	0.255185	2.0893	1.19124	5.24808	0.903649	0.856734	2.0893	0.432514	1.88799	1.03753	0.928385	2.0893	0.496592	2.1677	0.359749	0.234689	2.0893	0.172187	0.751623	0.413047	0.266596	2.0893	0.195884	0.862979	1.13763	0.790278	2.10863	0.539511	2.37684
1141	2	2	9.272	4.967	4.967	tr|M8C928|M8C928_AEGTA	Vesicle-associated membrane protein-associated protein OS=Aegilops tauschii GN=F775_29270 PE=4 SV=1	AEGTA	2	0.963829	0.95825	2.0893	0.461318	2.01372	0.77983	0.654421	2.0893	0.37325	1.6293	0.824138	0.717359	2.0893	0.394457	1.72187	0.801678	0.685966	2.0893	0.383707	1.67494	0.847227	0.752312	2.0893	0.405508	1.77011	1.03753	0.919175	2.0893	0.496592	2.1677
832	2.04	2.09	5.078	1.551	1.551	tr|M8AHW7|M8AHW7_TRIUA	Vesicle-fusing ATPase OS=Triticum urartu GN=TRIUR3_08736 PE=4 SV=1	TRIUA	1	0.613762	0.438688	2.10863	0.293765	1.2942	3.7325	0.182475	2.0893	1.78649	7.87046	0.636796	0.460998	2.0893	0.30479	1.33045	6.0256	0.136086	2.10863	2.85759	12.5892	1.02802	0.947168	2.0893	0.49204	2.14783	0.169044	0.138511	2.0893	0.0801678	0.353183
1283	1.49	2.41	10.97	3.107	0.5825	tr|R7W7N8|R7W7N8_AEGTA	Villin-4 OS=Aegilops tauschii GN=F775_08765 PE=4 SV=1	AEGTA	1	7.58578	0.0147189	4.44631	1.70608	32.8095	20.5116	0.00573394	4.44631	4.61318	64.8634	1.52757	0.24513	3.31131	0.461318	5.10505	4.52898	0.0258847	4.48745	1.00925	20.1372	0.155597	0.00320704	4.40555	0.0349945	0.685488	0.0619441	0.000879057	4.44631	0.0175388	0.275423
503	4	4	14.18	7.273	7.273	tr|Q41591|Q41591_WHEAT	Voltage dependent anion channel (VDAC) OS=Triticum aestivum GN=TAVDAC3 PE=2 SV=1	WHEAT	2	0.990832	0.984303	2.12814	0.465586	2.10863	1.02802	0.805919	1.97697	0.519996	2.03236	0.794328	0.707017	1.43219	0.554626	1.13763	1.02802	0.791736	2.72898	0.376704	2.80543	0.794328	0.719743	2.29087	0.346737	1.8197	0.765597	0.566434	1.85353	0.413047	1.41906
1227	1.76	1.8	11.47	2.509	2.509	tr|M7YMD5|M7YMD5_TRIUA	voltage-gated potassium channel subunit beta OS=Triticum urartu GN=TRIUR3_01946 PE=4 SV=1	TRIUA	1	0.946237	0.929882	2.0893	0.452898	1.97697	1.99526	0.324252	2.0893	0.954993	4.16869	1.09648	0.832752	2.0893	0.524808	2.29087	2.0893	0.308269	2.10863	0.990832	4.36516	1.14815	0.769082	2.0893	0.549541	2.39883	0.544503	0.370138	2.10863	0.260615	1.14815
415	4.05	4.83	14.21	6.777	6.116	tr|M8AF79|M8AF79_TRIUA	V-type proton ATPase subunit B 2 OS=Triticum urartu GN=TRIUR3_14664 PE=4 SV=1	TRIUA	3	0.416869	0.269675	2.0893	0.199526	0.870964	0.487529	0.31975	2.0893	0.233346	1.01859	0.787046	0.658014	2.0893	0.376704	1.64437	1.15878	0.759361	2.0893	0.554626	2.42103	1.87068	0.351692	2.0893	0.895365	3.90841	1.59956	0.435824	2.0893	0.765597	3.34195
553	3.54	4.66	8.939	7.542	4.19	tr|M8BUQ3|M8BUQ3_AEGTA	V-type proton ATPase subunit E OS=Aegilops tauschii GN=F775_29996 PE=4 SV=1	AEGTA	3	0.912011	0.811421	1.18032	0.765597	1.07647	1.69044	0.381454	1.2942	1.30617	2.208	1.19124	0.838731	1.18032	1.00925	1.57036	1.83654	0.327476	1.30617	1.40605	2.44343	1.2942	0.673039	1.25892	1.02802	1.65959	0.698232	0.440887	1.27057	0.539511	0.887156
414	4.05	5.12	42.73	42.73	42.73	tr|M8BDU9|M8BDU9_AEGTA	V-type proton ATPase subunit G OS=Aegilops tauschii GN=F775_29817 PE=4 SV=1	AEGTA	10	1.19124	0.238759	2.18776	0.544503	2.60615	1.07647	0.248047	2.18776	0.49204	2.35505	1.14815	0.417456	1.87068	0.613762	2.14783	0.895365	0.93349	1.6293	0.549541	1.45881	0.954993	0.162182	2.18776	0.436516	2.0893	1.05682	0.166532	2.18776	0.483059	2.31206
1221	1.78	2.42	10.89	8.889	1.556	tr|M8A267|M8A267_TRIUA	V-type proton ATPase subunit H OS=Triticum urartu GN=TRIUR3_18410 PE=4 SV=1	TRIUA	1	0.717794	0.566741	4.20727	0.169044	3.01995	0.440555	0.305638	4.36516	0.1	1.92309	0.436516	0.318202	2.44343	0.177011	1.0666	0.608135	0.466618	2.58226	0.235505	1.57036	0.60256	0.493189	2.72898	0.218776	1.64437	0.981748	0.943393	1.90546	0.515229	1.87068
909	2	6.31	29.1	20.9	20.9	tr|C1KD94|C1KD94_WHEAT	Xylanase inhibitor (Fragment) OS=Triticum aestivum PE=4 SV=1	WHEAT	5	1.11686	0.914961	3.83707	0.291072	4.32514	0.744732	0.346987	2.75423	0.272898	2.05116	0.816582	0.621272	1.57036	0.524808	1.28233	0.660694	0.325293	1.40605	0.469894	0.928966	0.724436	0.566176	3.01995	0.239883	2.18776	1.08643	0.508829	2.18776	0.496592	2.37684
67	10.86	10.98	30.64	19.87	18.52	tr|A7BJ77|A7BJ77_WHEAT	Xylanase inhibitor OS=Triticum aestivum GN=Xip-R1 PE=2 SV=1	WHEAT	9	1.05682	0.391535	1.31826	0.801678	1.43219	1.33045	0.434587	1.55597	0.855067	2.12814	0.887156	0.597052	1.23595	0.717794	1.09648	1.22462	0.457894	1.51356	0.809096	1.94089	0.831764	0.360546	1.38038	0.597035	1.14815	0.672977	0.408425	1.5417	0.428549	1.03753
371	4.19	4.66	11.46	9.663	7.416	tr|M7ZEB3|M7ZEB3_TRIUA	Xylose isomerase OS=Triticum urartu GN=TRIUR3_24523 PE=4 SV=1	TRIUA	3	3.04789	0.561331	1.92309	1.58489	5.91562	0.672977	0.318654	1.65959	0.405508	1.11686	3.69828	0.140161	1.97697	1.87068	7.51623	0.258226	0.229565	1.94089	0.133045	0.501187	0.831764	0.170477	1.97697	0.42462	1.64437	5.39511	0.100269	1.97697	2.72898	11.1686
