# Supplementary material for: Proteomic Profiling of the Interactions of Cd/Zn in the Roots of Dwarf Polish Wheat (Triticum polonicum L.)
Source: Front Plant Sci. 2016 Sep 14;7:1378. doi: 10.3389/fpls.2016.01378 (PMC5021758; doi:10.3389/fpls.2016.01378)
Supplement: Data Sheet 2 — Proteins induced by Cd stress. [file DataSheet2.xlsx]

## Sheet: Sheet2
N	Unused	Total	%Cov	%Cov(50)	%Cov(95)	Accession	Name	Species	Peptides(95%)	CK/Cd	PVal CK/Cd	EF CK/Cd	LowerCI CK/Cd	UpperCI CK/Cd	CK/Zn	PVal CK/Zn	EF CK/Zn	LowerCI CK/Zn	UpperCI CK/Zn	CK/Cd+Zn	PVal CK/Cd+Zn	EF CK/Cd+Zn	LowerCI CK/Cd+Zn	UpperCI CK/Cd+Zn	Cd/Zn	PVal Cd/Zn	EF Cd/Zn	LowerCI Cd/Zn	UpperCI Cd/Zn	Cd/Cd+Zn	PVal Cd/Cd+Zn	EF Cd/Cd+Zn	LowerCI Cd/Cd+Zn	UpperCI Cd/Cd+Zn	Zn/Cd+Zn	PVal Zn/Cd+Zn	EF Zn/Cd+Zn	LowerCI Zn/Cd+Zn	UpperCI Zn/Cd+Zn
479	4	4.09	34.41	18.28	18.28	tr|F2DT61|F2DT61_HORVD	Predicted protein OS=Hordeum vulgare var. distichum PE=2 SV=1	HORVD	2	0.586138	0.311449	3.16228	0.107647	1.85353	0.0263027	0.0843806	4.57088	0.0101859	0.120226	0.432514	0.247157	4.44631	0.0376704	1.92309	0.042462	0.112064	4.48745	0.0108643	0.190546	0.787046	0.671765	1.70608	0.376704	1.34276	17.7011	0.124325	4.44631	3.98107	60.8135
559	3.51	3.7	13.61	6.903	6.903	tr|M0UG18|M0UG18_HORVD	Citrate synthase OS=Hordeum vulgare var. distichum PE=3 SV=1	HORVD	4	0.244343	0.17306	2.0893	0.115878	0.510505	0.0519996	0.0840434	2.0893	0.0246604	0.108643	0.244343	0.174082	2.10863	0.11695	0.515229	0.210863	0.158111	2.10863	0.100925	0.444631	1	0.985903	2.0893	0.47863	2.0893	4.69894	0.157263	2.10863	2.22844	9.81748
507	4	4	19.39	19.39	19.39	tr|M0Z6V6|M0Z6V6_HORVD	Uncharacterized protein (Fragment) OS=Hordeum vulgare var. distichum PE=4 SV=1	HORVD	4	0.0496592	0.171743	6.60694	0.0103753	0.328095	0.060256	0.187902	6.60694	0.0103753	0.398107	10.4713	0.202138	4.61318	2.26987	47.4242	1.21339	0.798594	1.38038	0.879022	1.69044	21.8776	0.0948893	4.61318	4.74242	69.1831	20.3236	0.0997171	4.61318	4.40555	66.6807
981	2	2.3	11.49	8.784	7.432	tr|M8ARL3|M8ARL3_AEGTA	5-formyltetrahydrofolate cyclo-ligase OS=Aegilops tauschii GN=F775_31716 PE=4 SV=1	AEGTA	2	0.0704693	0.249906	31.9154	0.0143219	2.24905	0.0809096	0.341158	31.6228	0.0149968	2.55859	0.057544	0.234689	32.2107	0.0134276	1.85353	1.45881	0.59802	2.44343	0.597035	3.56451	1.48594	0.890709	22.08	0.0672977	23.5505	1.00925	0.531831	19.0546	0.0529663	18.8799
687	2.29	2.29	31.67	15	15	tr|R7WAB1|R7WAB1_AEGTA	Cortical cell-delineating protein OS=Aegilops tauschii GN=F775_30914 PE=4 SV=1	AEGTA	2	0.0855067	0.172302	2.99226	0.0275423	0.255859	0.0895365	0.177204	3.01995	0.0291072	0.270396	1.72187	0.223115	2.75423	0.625173	5.29664	1.04713	0.933513	1.45881	0.717794	1.51356	22.08	0.0995976	3.04789	7.24436	61.9441	21.0863	0.101244	3.01995	6.98232	59.7035
788	2.06	2.5	15.68	10.17	8.475	tr|M0ULA3|M0ULA3_HORVD	Uncharacterized protein OS=Hordeum vulgare var. distichum PE=4 SV=1	HORVD	2	0.180302	0.00343657	4.48745	0.0401791	0.809096	0.113763	0.00235995	4.48745	0.0265461	0.510505	0.359749	0.00368752	6.98232	0.0801678	2.51189	0.325087	0.0715755	4.52898	0.0691831	1.47231	1.30617	0.613719	4.48745	0.291072	6.98232	3.80189	0.0540165	4.16869	0.912011	24.6604
141	8	8	36.28	36.28	36.28	tr|Q7XY25|Q7XY25_WHEAT	Glutaredoxin OS=Triticum aestivum PE=4 SV=1	WHEAT	5	0.155597	0.00295136	4.44631	0.0349945	0.691831	0.122462	0.00278438	4.44631	0.0285759	0.544503	0.119124	0.00260133	4.48745	0.0280543	0.534564	0.862979	0.640359	4.44631	0.194089	3.83707	0.744732	0.352423	1.75388	0.420727	1.30617	0.847227	0.578797	4.44631	0.190546	3.76704
206	6.34	6.37	47.83	42.03	42.03	tr|M8C573|M8C573_AEGTA	ATP synthase subunit epsilon, mitochondrial OS=Aegilops tauschii GN=F775_29322 PE=4 SV=1	AEGTA	7	0.159956	0.440404	4.44631	0.0353183	0.711214	0.161436	0.346728	4.48745	0.0356451	0.724436	1.10662	0.704679	8.70964	0.127057	5.91562	0.672977	0.734196	4.44631	0.151356	2.99226	7.72681	0.337277	4.83059	1.59956	37.6704	8.01678	0.277025	4.52898	1.77011	38.7258
509	4	4	14.49	14.49	14.49	tr|Q9ZP25|Q9ZP25_WHEAT	Small heat shock protein Hsp23.5 OS=Triticum aestivum PE=2 SV=1	WHEAT	4	0.233346	0.19834	2.53513	0.0570164	0.591562	0.172187	0.155234	2.53513	0.0457088	0.436516	0.296483	0.230306	2.24905	0.0591562	0.666807	0.717794	0.528506	1.48594	0.47863	1.0666	1.24738	0.724148	1.64437	0.758578	2.10863	1.72187	0.399895	1.99526	0.862979	3.53183
131	8.04	8.04	30.25	27.78	24.07	tr|M8CH28|M8CH28_AEGTA	Uncharacterized protein OS=Aegilops tauschii GN=F775_43934 PE=4 SV=1	AEGTA	8	0.37325	0.0797694	1.48594	0.203236	0.554626	0.180302	0.120763	1.6293	0.092045	0.293765	0.180302	0.0126267	1.59956	0.0895365	0.288403	0.47863	0.357324	1.30617	0.363078	0.625173	0.47863	0.069941	1.24738	0.366438	0.597035	0.981748	0.568427	1.28233	0.772681	1.25892
705	2.22	3.14	16	11.56	11.56	tr|F2D1N0|F2D1N0_HORVD	Predicted protein OS=Hordeum vulgare var. distichum PE=2 SV=1	HORVD	4	1.97697	0.335995	2.12814	0.928966	5.01187	0.190546	0.149278	2.14783	0.0870964	0.409261	1.30617	0.620673	2.10863	0.619441	2.75423	0.0963829	0.106857	2.29087	0.0299226	0.220801	0.648634	0.488318	2.10863	0.277971	1.36773	6.72977	0.129079	2.1677	3.10456	15.5597
422	4.05	4.06	20	10.45	10.45	tr|F2CR13|F2CR13_HORVD	6,7-dimethyl-8-ribityllumazine synthase OS=Hordeum vulgare var. distichum PE=2 SV=1	HORVD	2	0.625173	0.454812	1.61436	0.380189	1.00925	0.203236	0.182471	4.16869	0.0465586	0.847227	0.654636	0.534014	1.43219	0.452898	0.937562	0.322107	0.267334	4.44631	0.0717794	1.43219	1.04713	0.84128	1.67494	0.625173	1.7378	3.19154	0.242737	3.83707	0.831764	12.7057
405	4.06	4.48	21.92	14.61	14.61	tr|Q8LGN5|Q8LGN5_WHEAT	Glutathione-S-transferase 19E50 OS=Triticum aestivum PE=2 SV=1	WHEAT	4	0.416869	0.327547	26.3027	0.0322107	10.9648	0.21677	0.188427	6.13762	0.0369828	1.33045	0.380189	0.304372	24.8886	0.0316228	9.46237	0.519996	0.372311	22.08	0.0387258	11.4815	0.903649	0.898533	5.15229	0.175388	4.65586	1.7378	0.40596	4.69894	0.369828	8.16582
391	4.1	4.63	14.63	11.59	11.59	tr|N1QVK7|N1QVK7_AEGTA	Universal stress protein A-like protein OS=Aegilops tauschii GN=F775_28650 PE=4 SV=1	AEGTA	2	0.505825	0.404318	1.34276	0.359749	0.679204	0.253513	0.209008	1.30617	0.165959	0.331131	0.903649	0.861138	1.33045	0.666807	1.20226	0.49204	0.359453	1.25892	0.376704	0.619441	1.75388	0.459721	1.23595	1.41906	2.24905	3.49945	0.224741	1.20226	2.91072	4.83059
893	2	12.03	31.14	27.63	27.63	tr|M7ZV35|M7ZV35_TRIUA	Germin-like protein 8-5 OS=Triticum urartu GN=TRIUR3_23109 PE=4 SV=1	TRIUA	9	0.474242	0.37513	2.67917	0.177011	1.27057	0.260615	0.209571	2.53513	0.101859	0.660694	0.758578	0.694067	2.67917	0.283139	2.03236	0.544503	0.388241	2.03236	0.267917	1.10662	1.58489	0.508182	3.40408	0.465586	5.39511	2.88403	0.25078	1.7378	1.65959	5.05825
258	6	6.1	8.696	6.049	6.049	tr|R7VZR7|R7VZR7_AEGTA	Serine hydroxymethyltransferase, mitochondrial OS=Aegilops tauschii GN=F775_31254 PE=4 SV=1	AEGTA	3	0.428549	0.279488	2.10863	0.205116	0.903649	0.265461	0.183396	2.0893	0.125893	0.554626	1.34276	0.575358	2.0893	0.642688	2.83139	0.608135	0.430756	2.0893	0.291072	1.27057	3.10456	0.210253	2.0893	1.48594	6.48634	5.05825	0.150109	2.10863	2.39883	10.5682
609	3.04	3.4	18.9	9.041	9.041	tr|M0Y2S5|M0Y2S5_HORVD	Uncharacterized protein OS=Hordeum vulgare var. distichum PE=4 SV=1	HORVD	2	0.586138	0.44602	23.1206	0.0387258	13.5519	0.272898	0.212357	19.0546	0.0285759	5.19996	0.570164	0.462316	8.24138	0.0685488	4.69894	0.457088	0.338494	7.51623	0.0608135	3.43558	0.972747	0.961982	15.2757	0.0636796	14.8594	2.0893	0.328959	2.29087	0.912011	4.7863
270	5.84	5.93	26.19	23.81	19.05	tr|Q6S5B1|Q6S5B1_TRIDB	Alpha amylase inhibitor CM3 OS=Triticum durum GN=AAI CM3 PE=4 SV=1	TRIDB	6	0.524808	0.283365	2.24905	0.212814	1.18032	0.293765	0.172226	2.22844	0.121339	0.654636	0.654636	0.836335	2.1677	0.255859	1.41906	0.49204	0.372474	1.97697	0.239883	0.972747	1.2942	0.317888	1.92309	0.672977	2.70396	2.55859	0.185045	1.92309	1.33045	6.13762
928	2	4	14.71	14.71	14.71	tr|R7WFH8|R7WFH8_AEGTA	steroid-binding protein 3 OS=Aegilops tauschii GN=F775_29084 PE=4 SV=1	AEGTA	2	7.04693	0.237079	33.7287	0.20893	52.4808	0.301995	0.383932	29.3765	0.0270396	8.87156	0.387258	0.538198	27.0396	0.0310456	10.4713	0.0444631	0.155508	25.1189	0.0120226	1.11686	0.0559758	0.179772	34.6737	0.012942	1.94089	1.28233	0.672392	14.4544	0.0887156	16.5959
112	8.47	8.47	18.34	14.07	14.07	tr|M9T1P9|M9T1P9_TRIDB	ATP sulfurylase OS=Triticum durum GN=ATPSul2 PE=2 SV=1	TRIDB	5	0.175388	0.152234	31.6228	0.0205116	5.54626	0.316228	0.2333	29.1072	0.0275423	9.2045	0.534564	0.3934	11.272	0.0519996	6.0256	1.80302	0.375049	22.2843	0.0809096	25.1189	2.93765	0.226195	15.8489	0.185353	29.3765	1.61436	0.442632	22.9087	0.0704693	24.6604
328	4.7	4.7	28.09	25.42	22.74	tr|M8B053|M8B053_TRIUA	Uncharacterized protein OS=Triticum urartu GN=TRIUR3_05091 PE=4 SV=1	TRIUA	5	0.293765	0.198063	2.0893	0.139316	0.613762	0.334195	0.220887	2.10863	0.159956	0.704693	1.78649	0.371034	2.0893	0.855067	3.76704	1.13763	0.788884	2.0893	0.544503	2.37684	6.08135	0.135509	2.10863	2.88403	12.7057	5.29664	0.146039	2.0893	2.53513	11.0662
23	17.46	17.46	54.66	32.2	32.2	tr|Q5MBN2|Q5MBN2_HORVU	Thaumatin-like protein TLP5 OS=Hordeum vulgare PE=2 SV=1	HORVU	24	0.398107	0.325755	1.65959	0.246604	0.660694	0.334195	0.346948	1.67494	0.207014	0.559758	1.11686	0.973109	1.64437	0.679204	2.05116	0.831764	0.917001	1.24738	0.666807	1.03753	3.04789	0.319419	1.80302	1.69044	5.01187	3.53183	0.33985	1.78649	1.97697	5.86138
394	4.09	6.07	18.49	10.57	10.57	tr|M8D3H8|M8D3H8_AEGTA	40S ribosomal protein S4 OS=Aegilops tauschii GN=F775_29120 PE=4 SV=1	AEGTA	5	0.420727	0.886128	1.78649	0.235505	0.751623	0.366438	0.595611	1.78649	0.205116	0.654636	0.501187	0.936769	1.78649	0.280543	0.895365	0.77983	0.527225	1.77011	0.436516	1.38038	1.03753	0.94845	1.78649	0.580764	1.85353	1.31826	0.556423	1.78649	0.737904	2.35505
442	4.01	4.34	14.05	6.11	6.11	tr|M0WX05|M0WX05_HORVD	Uncharacterized protein OS=Hordeum vulgare var. distichum PE=4 SV=1	HORVD	4	6.54636	0.304624	4.48745	1.45881	29.6483	0.366438	0.251911	1.83654	0.199526	0.672977	1.04713	0.936634	1.65959	0.630957	1.72187	0.083946	0.144759	4.48745	0.0210863	0.376704	0.149969	0.318675	4.52898	0.0334195	0.679204	2.83139	0.24279	2.55859	1.10662	7.17794
578	3.32	3.4	11.53	5.241	5.241	tr|M7ZVX4|M7ZVX4_TRIUA	Chitin elicitor-binding protein OS=Triticum urartu GN=TRIUR3_13792 PE=4 SV=1	TRIUA	2	0.452898	0.393505	2.24905	0.165959	1.01859	0.369828	0.26859	4.48745	0.0809096	1.65959	9.72747	0.269202	4.52898	2.14783	40.1791	0.831764	0.562165	4.44631	0.187068	3.69828	17.0608	0.1712	4.52898	3.76704	60.256	23.9883	0.140721	4.52898	5.29664	72.4436
466	4	4.24	19.16	12.87	8.383	tr|Q9XEN5|Q9XEN5_WHEAT	Beta-1,3-glucanase OS=Triticum aestivum GN=Glb3 PE=2 SV=1	WHEAT	2	0.49204	0.325515	2.10863	0.235505	1.03753	0.380189	0.246637	2.0893	0.180302	0.794328	0.242103	0.172278	2.0893	0.114815	0.505825	0.765597	0.624855	2.0893	0.363078	1.59956	0.487529	0.319497	2.0893	0.231207	1.01859	0.630957	0.454592	2.0893	0.301995	1.31826
779	2.07	2.78	16.83	6.883	3.059	tr|M8BVI3|M8BVI3_AEGTA	Glucan endo-1,3-beta-glucosidase 12 OS=Aegilops tauschii GN=F775_13354 PE=4 SV=1	AEGTA	2	0.398107	0.257392	2.0893	0.188799	0.831764	0.387258	0.252099	2.10863	0.185353	0.816582	0.440555	0.287201	2.10863	0.210863	0.928966	0.972747	0.965155	2.0893	0.465586	2.03236	1.10662	0.830394	2.0893	0.529663	2.31206	1.1272	0.798404	2.0893	0.539511	2.35505
872	2.01	4.36	13.07	5.183	1.767	tr|M8CLX2|M8CLX2_AEGTA	Beta-fructofuranosidase, insoluble isoenzyme 7 OS=Aegilops tauschii GN=F775_30152 PE=4 SV=1	AEGTA	3	0.619441	0.486233	2.0893	0.293765	1.2942	0.387258	0.273965	2.0893	0.183654	0.809096	1.04713	0.918129	3.04789	0.343558	3.22107	0.619441	0.460004	2.1677	0.283139	1.34276	1.67494	0.449281	2.10863	0.794328	3.53183	2.67917	0.260309	4.28548	0.625173	11.5878
424	4.05	4.05	12.3	9.626	9.626	tr|M7ZZ97|M7ZZ97_TRIUA	Lactoylglutathione lyase OS=Triticum urartu GN=TRIUR3_16591 PE=4 SV=1	TRIUA	2	1.52757	0.260097	1.64437	0.928966	2.58226	0.394457	0.193918	1.6293	0.226986	0.642688	0.608135	0.359869	1.6293	0.37325	0.990832	0.285759	0.114689	1.65959	0.161436	0.474242	0.398107	0.160331	1.67494	0.214783	0.666807	1.5417	0.354847	1.61436	0.954993	2.51189
490	4	4.02	15.06	11.3	11.3	tr|M8B9E6|M8B9E6_AEGTA	Aspartate-semialdehyde dehydrogenase OS=Aegilops tauschii GN=F775_31763 PE=4 SV=1	AEGTA	3	0.539511	0.372327	4.83059	0.111686	2.60615	0.398107	0.261962	2.0893	0.188799	0.831764	1.2942	0.630672	4.57088	0.283139	5.91562	0.724436	0.577824	4.40555	0.164437	3.19154	2.37684	0.275391	2.10863	1.1272	4.96592	3.22107	0.208272	4.16869	0.772681	13.5519
248	6.01	16.49	40.46	31.95	26.9	tr|M7ZIZ5|M7ZIZ5_TRIUA	Peroxidase 66 OS=Triticum urartu GN=TRIUR3_06320 PE=4 SV=1	TRIUA	33	0.619441	0.735515	1.83654	0.331131	1.13763	0.409261	0.313409	1.83654	0.220801	0.751623	0.544503	0.530194	1.85353	0.280543	1.00925	0.642688	0.3899	1.78649	0.359749	1.14815	0.870964	0.721211	1.65959	0.524808	1.44544	1.34276	0.514622	1.65959	0.809096	2.24905
497	4	4	13.69	5.732	5.732	tr|Q0PCF4|Q0PCF4_HORVU	Deoxymugineic acid synthase1 OS=Hordeum vulgare GN=HvDMAS1 PE=2 SV=1	HORVU	2	0.420727	0.264702	1.87068	0.218776	0.787046	0.428549	0.275117	2.35505	0.175388	1.00925	1.2942	0.625725	1.41906	0.912011	1.83654	1	0.938634	1.57036	0.636796	1.57036	3.01995	0.209295	1.48594	2.03236	4.7863	2.99226	0.215907	2.14783	1.39316	6.72977
244	6.03	6.03	36.81	36.81	33.13	tr|M8BJE3|M8BJE3_AEGTA	Blue copper protein OS=Aegilops tauschii GN=F775_27589 PE=4 SV=1	AEGTA	5	0.49204	0.324744	2.0893	0.235505	1.02802	0.432514	0.280763	2.0893	0.207014	0.903649	0.346737	0.228087	2.10863	0.165959	0.731139	0.870964	0.796388	2.0893	0.416869	1.8197	0.698232	0.53938	2.10863	0.334195	1.47231	0.801678	0.678832	2.0893	0.380189	1.67494
437	4.02	4.08	14.29	7.143	7.143	tr|N1QYP3|N1QYP3_AEGTA	Peptidyl-prolyl cis-trans isomerase CYP20-2, chloroplastic OS=Aegilops tauschii GN=F775_14997 PE=4 SV=1	AEGTA	4	1.7378	0.508421	4.61318	0.376704	9.90832	0.432514	0.423864	4.13048	0.0990832	1.78649	1.03753	0.886425	2.37684	0.436516	2.46604	0.258226	0.26656	4.74242	0.0444631	1.22462	0.591562	0.572951	4.40555	0.0937562	2.60615	2.37684	0.383645	4.13048	0.57544	10.3753
785	2.06	4.67	6.012	1.908	1.387	tr|M7ZH92|M7ZH92_TRIUA	E3 ubiquitin-protein ligase UPL3 OS=Triticum urartu GN=TRIUR3_15663 PE=4 SV=1	TRIUA	2	0.619441	0.445117	2.10863	0.296483	1.30617	0.436516	0.283018	2.0893	0.207014	0.912011	1.04713	0.911497	2.0893	0.501187	2.18776	0.691831	0.529968	2.10863	0.331131	1.45881	1.67494	0.410632	2.10863	0.794328	3.49945	2.37684	0.267394	2.0893	1.13763	5.01187
151	7.68	7.91	55.83	50.31	26.38	tr|M8BDF7|M8BDF7_AEGTA	40S ribosomal protein S12 OS=Aegilops tauschii GN=F775_05836 PE=4 SV=1	AEGTA	7	0.42462	0.118625	1.39316	0.30479	0.591562	0.440555	0.113922	1.39316	0.316228	0.613762	0.972747	0.829953	1.38038	0.704693	1.34276	0.963829	0.954153	1.30617	0.744732	1.25892	2.07014	0.10223	1.38038	1.49969	2.88403	2.10863	0.0984128	1.39316	1.51356	2.91072
800	2.05	2.83	10.56	3.279	1.457	tr|M8CKQ8|M8CKQ8_AEGTA	Dihydrolipoyllysine-residue acetyltransferase component 3 of pyruvate dehydrogenase complex, mitochondrial OS=Aegilops tauschii GN=F775_25870 PE=4 SV=1	AEGTA	2	0.648634	0.608671	22.2843	0.0413047	14.4544	0.444631	0.363374	25.5859	0.0331131	11.3763	0.903649	0.959404	4.52898	0.197697	4.09261	0.672977	0.550949	2.0893	0.319154	1.40605	1.38038	0.636625	17.8649	0.0772681	19.4089	2.03236	0.375594	9.90832	0.205116	19.4089
412	4.06	4.06	6.713	5.68	5.68	tr|F2D7S5|F2D7S5_HORVD	Predicted protein (Fragment) OS=Hordeum vulgare var. distichum PE=2 SV=1	HORVD	2	0.409261	0.270303	22.2843	0.0343558	9.12011	0.448745	0.300284	12.1339	0.0444631	5.44503	0.57544	0.412468	2.10863	0.275423	1.21339	1.09648	0.843143	19.5884	0.0559758	19.7697	1.40605	0.536735	18.5353	0.0758578	20.1372	1.28233	0.637891	13.4277	0.0954993	16.1436
145	7.86	7.96	56.25	43.13	43.13	tr|M0Z8T3|M0Z8T3_HORVD	Uncharacterized protein OS=Hordeum vulgare var. distichum PE=3 SV=1	HORVD	7	4.7863	0.155549	2.10863	2.26987	10	0.469894	0.306736	2.0893	0.222843	0.981748	0.698232	0.532547	2.0893	0.331131	1.45881	0.0972747	0.106474	2.10863	0.0461318	0.205116	0.144544	0.127817	2.10863	0.0685488	0.30479	1.47231	0.496935	2.0893	0.704693	3.0761
122	8.24	8.35	54.67	48.89	45.33	tr|M8BXT5|M8BXT5_AEGTA	Membrane steroid-binding protein 2 OS=Aegilops tauschii GN=F775_27693 PE=4 SV=1	AEGTA	5	1.7378	0.388179	2.10863	0.824138	3.63078	0.474242	0.310387	2.37684	0.199526	1.1272	0.597035	0.413988	22.6987	0.0394457	13.5519	0.270396	0.186386	2.10863	0.12942	0.570164	0.343558	0.222318	28.3139	0.0291072	9.72747	1.23595	0.669582	20.7014	0.0597035	21.0863
183	6.7	6.77	32.53	26.99	20.76	tr|F2E048|F2E048_HORVD	Predicted protein OS=Hordeum vulgare var. distichum PE=2 SV=1	HORVD	5	0.564937	0.316889	2.58226	0.218776	1.45881	0.47863	0.23576	2.72898	0.175388	1.30617	0.524808	0.350442	2.72898	0.192309	1.43219	0.83946	0.596299	1.67494	0.501187	1.40605	0.92045	0.86766	2.03236	0.452898	1.87068	1.08643	0.51753	1.8197	0.597035	1.97697
415	4.05	4.83	14.21	6.777	6.116	tr|M8AF79|M8AF79_TRIUA	V-type proton ATPase subunit B 2 OS=Triticum urartu GN=TRIUR3_14664 PE=4 SV=1	TRIUA	3	0.416869	0.269675	2.0893	0.199526	0.870964	0.487529	0.31975	2.0893	0.233346	1.01859	0.787046	0.658014	2.0893	0.376704	1.64437	1.15878	0.759361	2.0893	0.554626	2.42103	1.87068	0.351692	2.0893	0.895365	3.90841	1.59956	0.435824	2.0893	0.765597	3.34195
640	2.68	3.4	13.06	5.139	4.069	tr|F2E3P1|F2E3P1_HORVD	Predicted protein OS=Hordeum vulgare var. distichum PE=2 SV=1	HORVD	2	1.88799	0.558895	4.44631	0.42462	8.3946	0.501187	0.357023	1.90546	0.263027	0.954993	0.831764	0.686487	4.20727	0.195884	3.49945	0.263027	0.249243	4.48745	0.0591562	1.18032	0.436516	0.402126	4.44631	0.0981748	1.94089	1.6293	0.482786	4.44631	0.366438	7.24436
912	2	6.07	18.82	11.24	8.708	tr|M0XL59|M0XL59_HORVD	Uncharacterized protein OS=Hordeum vulgare var. distichum PE=3 SV=1	HORVD	6	0.597035	0.420333	2.10863	0.285759	1.25892	0.505825	0.336118	2.10863	0.242103	1.0666	1.55597	0.453626	2.0893	0.744732	3.28095	0.83946	0.743146	2.0893	0.401791	1.75388	2.58226	0.247139	2.10863	1.22462	5.39511	3.04789	0.213298	2.0893	1.45881	6.42688
119	8.26	8.46	10.31	4.016	4.016	tr|M0WQ79|M0WQ79_HORVD	Uncharacterized protein OS=Hordeum vulgare var. distichum PE=4 SV=1	HORVD	5	0.549541	0.371262	2.0893	0.260615	1.14815	0.519996	0.346915	2.0893	0.248886	1.08643	0.928966	0.890078	2.0893	0.444631	1.94089	0.937562	0.915234	2.0893	0.448745	1.95885	1.67494	0.407824	2.0893	0.801678	3.49945	1.77011	0.37922	2.0893	0.847227	3.69828
443	4.01	4.26	13.77	6.356	6.356	tr|R7W8L9|R7W8L9_AEGTA	Glutamate-1-semialdehyde 2,1-aminomutase, chloroplastic OS=Aegilops tauschii GN=F775_08294 PE=4 SV=1	AEGTA	4	1.8197	0.609513	23.9883	0.0758578	26.546	0.519996	0.302597	24.2103	0.0363078	12.5892	0.801678	0.7253	2.10863	0.383707	1.69044	0.283139	0.22996	2.85759	0.0903649	0.809096	0.440555	0.45174	25.5859	0.0331131	11.272	1.52757	0.377782	22.2843	0.0685488	23.9883
510	4	4	20	20	20	tr|M7ZMZ6|M7ZMZ6_TRIUA	Blue copper protein OS=Triticum urartu GN=TRIUR3_31367 PE=4 SV=1	TRIUA	3	2.07014	0.164186	1.95885	1.05682	4.32514	0.519996	0.296558	1.83654	0.272898	0.954993	0.855067	0.960156	1.75388	0.465586	1.49969	0.253513	0.109059	2.24905	0.0937562	0.570164	0.42462	0.161631	2.03236	0.170608	0.862979	1.64437	0.304814	1.8197	0.903649	2.99226
701	2.23	2.86	13.36	6.87	5.344	tr|F2DTT4|F2DTT4_HORVD	Predicted protein OS=Hordeum vulgare var. distichum PE=2 SV=1	HORVD	2	4.7863	0.691726	4.44631	1.07647	21.2814	0.519996	0.634277	4.48745	0.0879023	2.33346	0.981748	0.933901	4.44631	0.21677	4.36516	0.159956	0.44934	4.48745	0.0353183	0.717794	0.212814	0.745887	4.44631	0.047863	0.946237	1.88799	0.589722	3.43558	0.549541	8.01678
574	3.36	4.54	10.41	5.206	4.309	tr|M0W7R3|M0W7R3_HORVD	Uncharacterized protein OS=Hordeum vulgare var. distichum PE=4 SV=1	HORVD	2	1.8197	0.365815	2.10863	0.862979	3.80189	0.529663	0.35449	2.0893	0.251189	1.10662	2.48886	0.255645	2.0893	1.19124	5.24808	0.288403	0.195655	2.10863	0.138038	0.608135	1.35519	0.566372	2.0893	0.648634	2.85759	4.65586	0.157423	2.0893	2.22844	9.81748
144	7.92	14.95	46.37	31.49	26.64	tr|R7WD77|R7WD77_AEGTA	Peroxidase 12 OS=Aegilops tauschii GN=F775_31826 PE=4 SV=1	AEGTA	19	0.570164	0.264983	1.94089	0.293765	1.10662	0.544503	0.263423	1.94089	0.280543	1.05682	1.18032	0.320425	1.80302	0.654636	2.14783	0.946237	0.990409	1.40605	0.672977	1.33045	2.05116	0.153081	1.92309	1.0666	3.98107	2.14783	0.152539	1.94089	1.10662	4.16869
438	4.02	4.05	27.76	24.08	24.08	tr|Q8SA48|Q8SA48_HORVD	uncharacterized protein 259I16.6 OS=Hordeum vulgare var. distichum GN=259I16.6 PE=4 SV=1	HORVD	6	0.654636	0.461128	1.45881	0.398107	0.954993	0.549541	0.320024	1.67494	0.319154	0.92045	1.00925	0.815976	1.47231	0.685488	1.48594	0.83946	0.616097	1.61436	0.519996	1.35519	1.52757	0.557901	1.38038	1.10662	2.33346	1.8197	0.370176	1.67494	1.08643	3.10456
993	2	2.25	10.71	5.252	4.202	tr|M7ZTA3|M7ZTA3_TRIUA	Nucleosome assembly protein 1-like 1-A OS=Triticum urartu GN=TRIUR3_05385 PE=4 SV=1	TRIUA	4	0.313329	0.289358	4.7863	0.060256	1.49969	0.559758	0.548591	4.40555	0.118032	2.46604	0.963829	0.943188	2.33346	0.356451	2.24905	1.77011	0.445287	4.36516	0.405508	7.7983	2.99226	0.300739	4.69894	0.636796	14.5881	1.65959	0.582889	3.94457	0.420727	7.17794
344	4.4	4.84	18.98	8.475	6.102	tr|R7WCK8|R7WCK8_AEGTA	Uncharacterized protein OS=Aegilops tauschii GN=F775_30385 PE=4 SV=1	AEGTA	5	0.394457	0.340759	4.44631	0.0887156	1.75388	0.564937	0.333868	3.76704	0.148594	2.12814	0.794328	0.547749	3.19154	0.248886	2.53513	1.41906	0.973034	4.44631	0.319154	6.30957	1.99526	0.560444	4.44631	0.448745	8.87156	1.39316	0.544736	1.38038	1.00925	1.94089
1191	2	2	8.537	8.537	8.537	tr|M0YBS3|M0YBS3_HORVD	Uncharacterized protein OS=Hordeum vulgare var. distichum PE=4 SV=1	HORVD	3	0.448745	0.452454	1.69044	0.244343	0.758578	0.597035	0.325704	1.75388	0.316228	1.04713	0.337287	0.30811	1.65959	0.17378	0.559758	1.21339	0.64702	1.61436	0.751623	1.95885	0.744732	0.594199	1.6293	0.457088	1.21339	0.570164	0.923154	1.61436	0.353183	0.92045
908	2	6.53	48.31	33.71	28.65	tr|M7ZW44|M7ZW44_TRIUA	Cationic peroxidase SPC4 OS=Triticum urartu GN=TRIUR3_06319 PE=4 SV=1	TRIUA	14	0.534564	0.358091	2.0893	0.253513	1.11686	0.608135	0.43183	2.0893	0.291072	1.27057	0.630957	0.453375	2.0893	0.301995	1.31826	1.13763	0.788299	2.0893	0.544503	2.37684	1.1695	0.742607	2.0893	0.559758	2.44343	1.02802	0.947584	2.0893	0.49204	2.14783
621	2.91	2.91	33.62	25	19.83	tr|M8BY97|M8BY97_AEGTA	Uncharacterized protein OS=Aegilops tauschii GN=F775_32079 PE=4 SV=1	AEGTA	5	0.0870964	0.493905	31.9154	0.0155597	2.77971	0.613762	0.1734	23.3346	0.0337287	14.3219	0.0809096	0.293969	31.9154	0.0151356	2.58226	6.08135	0.13629	34.9945	0.17378	51.9996	0.398107	0.503163	26.546	0.0313329	10.5682	0.077983	0.112701	16.293	0.0138038	1.27057
132	8.04	8.04	50	45.12	45.12	tr|R7W0I1|R7W0I1_AEGTA	40S ribosomal protein S21 OS=Aegilops tauschii GN=F775_27682 PE=4 SV=1	AEGTA	6	3.22107	0.22756	18.8799	0.170608	32.8095	0.625173	0.461468	2.75423	0.226986	1.72187	0.272898	0.192878	2.10863	0.12942	0.57544	0.192309	0.163553	6.98232	0.0310456	1.34276	0.0847227	0.107306	9.63829	0.0175388	0.816582	0.432514	0.286497	2.0893	0.205116	0.903649
819	2.04	2.39	14.02	8.723	3.427	tr|M8C367|M8C367_AEGTA	Uncharacterized protein OS=Aegilops tauschii GN=F775_32468 PE=4 SV=1	AEGTA	2	0.619441	0.43999	2.0893	0.293765	1.2942	0.630957	0.457461	2.10863	0.301995	1.33045	1.04713	0.90497	2.0893	0.501187	2.208	1.01859	0.95843	2.0893	0.487529	2.12814	1.69044	0.403805	2.10863	0.801678	3.53183	1.64437	0.418893	2.0893	0.787046	3.46737
1092	2	2.04	7.463	5.97	5.97	tr|M0Y9U3|M0Y9U3_HORVD	Uncharacterized protein OS=Hordeum vulgare var. distichum PE=3 SV=1	HORVD	2	0.60256	0.425392	2.0893	0.288403	1.25892	0.636796	0.462204	2.0893	0.30479	1.33045	1.02802	0.943181	2.0893	0.49204	2.14783	1.04713	0.91114	2.0893	0.501187	2.18776	1.69044	0.404442	2.10863	0.801678	3.53183	1.59956	0.438173	2.0893	0.765597	3.34195
956	2	2.47	19.64	16.07	16.07	tr|M7ZAC0|M7ZAC0_TRIUA	Cortical cell-delineating protein OS=Triticum urartu GN=TRIUR3_23367 PE=4 SV=1	TRIUA	2	0.549541	0.374221	2.0893	0.263027	1.14815	0.666807	0.493951	2.0893	0.316228	1.39316	0.787046	0.660179	2.0893	0.376704	1.64437	1.19124	0.714382	2.0893	0.570164	2.51189	1.41906	0.53013	2.0893	0.679204	2.96483	1.1695	0.742455	2.0893	0.559758	2.44343
56	11.49	11.76	44.56	36.84	33.68	tr|F2DB00|F2DB00_HORVD	Predicted protein OS=Hordeum vulgare var. distichum PE=2 SV=1	HORVD	12	3.28095	0.201126	2.10863	1.55597	6.91831	0.666807	0.494172	2.0893	0.316228	1.39316	1.1695	0.743968	2.0893	0.559758	2.46604	0.199526	0.153099	2.10863	0.0954993	0.420727	0.353183	0.231	2.10863	0.167494	0.744732	1.7378	0.385627	2.0893	0.831764	3.66438
919	2	4.22	9.288	2.374	1.858	tr|M7ZXG9|M7ZXG9_TRIUA	Asparagine synthetase domain-containing protein 1 OS=Triticum urartu GN=TRIUR3_31295 PE=4 SV=1	TRIUA	2	0.597035	0.416735	2.0893	0.283139	1.24738	0.672977	0.500364	2.0893	0.319154	1.40605	0.772681	0.639879	2.0893	0.369828	1.61436	1.11686	0.812073	2.0893	0.534564	2.33346	1.28233	0.625056	2.0893	0.613762	2.70396	1.13763	0.777776	2.0893	0.544503	2.39883
371	4.19	4.66	11.46	9.663	7.416	tr|M7ZEB3|M7ZEB3_TRIUA	Xylose isomerase OS=Triticum urartu GN=TRIUR3_24523 PE=4 SV=1	TRIUA	3	3.04789	0.561331	1.92309	1.58489	5.91562	0.672977	0.318654	1.65959	0.405508	1.11686	3.69828	0.140161	1.97697	1.87068	7.51623	0.258226	0.229565	1.94089	0.133045	0.501187	0.831764	0.170477	1.97697	0.42462	1.64437	5.39511	0.100269	1.97697	2.72898	11.1686
707	2.22	2.43	10.34	2.874	1.916	tr|M0XCV8|M0XCV8_HORVD	Uncharacterized protein OS=Hordeum vulgare var. distichum PE=4 SV=1	HORVD	2	1.61436	0.433213	2.10863	0.765597	3.37287	0.679204	0.512907	2.0893	0.325087	1.41906	0.92045	0.886088	2.0893	0.440555	1.92309	0.420727	0.272077	2.0893	0.199526	0.879022	0.570164	0.391396	2.0893	0.270396	1.19124	1.34276	0.578529	2.0893	0.642688	2.80543
80	10.19	10.53	77.27	64.55	64.55	tr|Q5I7K5|Q5I7K5_WHEAT	Ribosomal protein P1 OS=Triticum aestivum PE=1 SV=1	WHEAT	11	1.59956	0.987405	1.72187	0.928966	2.72898	0.691831	0.471056	1.65959	0.413047	1.14815	0.679204	0.422679	1.55597	0.428549	1.05682	0.474242	0.47684	1.70608	0.280543	0.809096	0.413047	0.427508	1.77011	0.242103	0.731139	0.972747	0.884944	1.67494	0.57544	1.6293
869	2.01	7.04	12.72	9.649	6.725	tr|F2E3Z5|F2E3Z5_HORVD	Predicted protein OS=Hordeum vulgare var. distichum PE=2 SV=1	HORVD	5	1.52757	0.465247	2.0893	0.731139	3.22107	0.698232	0.539661	2.10863	0.334195	1.47231	1.5417	0.460948	2.0893	0.737904	3.22107	0.452898	0.2954	2.0893	0.21677	0.946237	1	0.990278	2.0893	0.47863	2.0893	2.18776	0.293465	2.10863	1.03753	4.57088
1111	2	2.03	6.522	5.072	5.072	tr|M7ZAC6|M7ZAC6_TRIUA	polygalacturonase OS=Triticum urartu GN=TRIUR3_04778 PE=4 SV=1	TRIUA	2	0.591562	0.374887	6.30957	0.0937562	3.7325	0.704693	0.550432	2.0893	0.334195	1.47231	0.928966	0.933261	2.75423	0.337287	2.55859	1.18032	0.635638	7.11213	0.165959	8.31764	1.5417	0.396599	17.378	0.0887156	20.1372	1.30617	0.591278	2.46604	0.529663	3.22107
136	8	8.49	36.77	27.8	22.87	tr|M8A6J5|M8A6J5_TRIUA	Proteasome subunit beta type-6 OS=Triticum urartu GN=TRIUR3_03179 PE=4 SV=1	TRIUA	6	1.87068	0.00652336	4.44631	0.420727	8.31764	0.711214	0.0031691	2.58226	0.275423	1.83654	0.887156	0.00436278	2.01372	0.444631	1.78649	0.376704	0.00365608	4.48745	0.0847227	1.69044	0.469894	0.00516406	4.48745	0.105682	2.10863	1.23595	0.119164	2.77971	0.444631	3.46737
643	2.68	2.73	7.057	4.527	1.864	tr|F2DV95|F2DV95_HORVD	Predicted protein OS=Hordeum vulgare var. distichum PE=2 SV=1	HORVD	2	0.642688	0.238082	10.5682	0.0613762	6.79204	0.731139	0.128188	21.0863	0.0440555	15.417	0.580764	0.204423	19.5884	0.0436516	11.3763	1.11686	0.0849773	16.1436	0.0691831	16.4437	0.887156	0.726405	2.0893	0.42462	1.85353	0.787046	0.0323365	9.28966	0.0847227	7.31139
520	3.86	4.09	14.7	9.265	9.265	tr|M8CAG2|M8CAG2_AEGTA	Alpha-soluble NSF attachment protein OS=Aegilops tauschii GN=F775_26357 PE=4 SV=1	AEGTA	4	0.586138	0.4062	2.0893	0.277971	1.22462	0.744732	0.598813	2.0893	0.356451	1.55597	0.591562	0.41411	2.0893	0.283139	1.23595	1.25892	0.647059	2.0893	0.60256	2.63027	1	0.978079	2.0893	0.47863	2.0893	0.787046	0.663156	2.0893	0.376704	1.64437
917	2	4.58	26.59	19.65	19.65	tr|M8AKN2|M8AKN2_TRIUA	Glycine-rich RNA-binding protein 2, mitochondrial OS=Triticum urartu GN=TRIUR3_20874 PE=4 SV=1	TRIUA	3	2.1677	0.295016	2.0893	1.03753	4.57088	0.765597	0.633798	2.10863	0.366438	1.61436	0.77983	0.652563	2.0893	0.37325	1.6293	0.349945	0.229751	2.10863	0.167494	0.737904	0.356451	0.233058	2.10863	0.170608	0.751623	1.00925	0.973853	2.0893	0.483059	2.10863
316	4.86	5.13	10.04	5.792	3.475	tr|Q6KCK6|Q6KCK6_WHEAT	calcium-dependent protein kinase OS=Triticum aestivum GN=cdpk1 PE=2 SV=1	WHEAT	2	0.60256	0.422569	2.0893	0.285759	1.25892	0.772681	0.641802	2.0893	0.369828	1.61436	1.48594	0.489443	2.0893	0.711214	3.10456	1.28233	0.634032	2.10863	0.608135	2.67917	2.44343	0.259863	2.0893	1.1695	5.15229	1.90546	0.344427	2.10863	0.903649	3.98107
501	4	4	12.95	11.16	11.16	tr|M7Z2C9|M7Z2C9_TRIUA	Germin-like protein 5-1 OS=Triticum urartu GN=TRIUR3_34158 PE=4 SV=1	TRIUA	5	1.55597	0.100881	2.63027	0.591562	4.16869	0.77983	0.28678	2.05116	0.376704	1.59956	1.07647	0.11471	1.47231	0.731139	1.58489	0.49204	0.0316616	2.72898	0.180302	1.34276	0.679204	0.367355	2.67917	0.253513	1.8197	1.36773	0.0837528	1.64437	0.831764	2.24905
184	6.69	6.97	29.41	24.6	21.93	tr|M8CC03|M8CC03_AEGTA	60S ribosomal protein L18-2 OS=Aegilops tauschii GN=F775_28658 PE=4 SV=1	AEGTA	5	2.0893	0.0998037	1.94089	1.07647	4.01791	0.787046	0.275741	1.83654	0.428549	1.44544	1.31826	0.083209	1.92309	0.685488	2.55859	0.376704	0.0314064	1.92309	0.194089	0.724436	0.630957	0.236931	1.94089	0.325087	1.22462	1.65959	0.064936	1.94089	0.855067	3.22107
288	5.39	8.59	45.19	34.07	23.7	tr|M8CBL2|M8CBL2_AEGTA	Histone H2A.4 OS=Aegilops tauschii GN=F775_30694 PE=4 SV=1	AEGTA	10	0.534564	0.361911	2.10863	0.255859	1.1272	0.801678	0.681538	2.0893	0.383707	1.67494	0.465586	0.303274	2.0893	0.220801	0.972747	1.47231	0.494094	2.0893	0.704693	3.0761	0.855067	0.772958	2.0893	0.409261	1.78649	0.57544	0.396743	2.0893	0.275423	1.20226
357	4.31	4.38	11.78	8.411	6.916	sp|P82993|AMYB_HORVS	Beta-amylase OS=Hordeum vulgare subsp. spontaneum GN=BMY1 PE=1 SV=1	HORVS	3	0.580764	0.397861	23.1206	0.0383707	13.4277	0.801678	0.680448	20.5116	0.0461318	16.4437	0.816582	0.706691	2.0893	0.387258	1.70608	1.38038	0.556224	9.72747	0.141906	13.4277	1.40605	0.537083	21.677	0.0648634	22.6987	1.00925	0.966619	19.0546	0.0529663	18.8799
352	4.35	5.22	9.887	3.672	3.296	tr|M0X3G6|M0X3G6_HORVD	Uncharacterized protein OS=Hordeum vulgare var. distichum PE=3 SV=1	HORVD	3	0.654636	0.481201	2.0893	0.313329	1.36773	0.801678	0.679114	2.0893	0.380189	1.67494	1.28233	0.634106	2.10863	0.608135	2.67917	1.21339	0.700111	2.0893	0.580764	2.53513	1.94089	0.337111	2.10863	0.92045	4.05509	1.58489	0.442479	2.0893	0.758578	3.31131
432	4.03	4.08	25.45	23.03	23.03	tr|R7VZK4|R7VZK4_AEGTA	60S ribosomal protein L12 OS=Aegilops tauschii GN=F775_09101 PE=4 SV=1	AEGTA	5	1.69044	0.610888	1.39316	1.21339	2.37684	0.809096	0.44357	1.25892	0.636796	1.01859	0.937562	0.291595	1.28233	0.724436	1.20226	0.474242	0.309007	1.40605	0.337287	0.666807	0.529663	0.223599	1.40605	0.376704	0.744732	1.14815	0.557732	1.31826	0.870964	1.52757
1185	2	2	6.952	6.952	6.952	tr|M7Z3W9|M7Z3W9_TRIUA	Frataxin, mitochondrial OS=Triticum urartu GN=TRIUR3_11690 PE=4 SV=1	TRIUA	2	28.5759	0.170721	2.91072	9.81748	70.4693	0.809096	0.601102	1.8197	0.448745	1.47231	0.847227	0.752045	1.99526	0.42462	1.69044	0.0322107	0.143433	2.80543	0.0135519	0.0903649	0.0322107	0.154121	2.99226	0.0131826	0.0963829	1.02802	0.806629	2.70396	0.380189	2.80543
254	6	6.92	12.37	7.328	6.565	tr|M8ATV1|M8ATV1_AEGTA	26S protease regulatory subunit 4-like protein OS=Aegilops tauschii GN=F775_06052 PE=4 SV=1	AEGTA	5	0.580764	0.221508	2.37684	0.244343	1.38038	0.824138	0.52194	2.72898	0.301995	2.24905	0.704693	0.240656	1.95885	0.359749	1.38038	1.41906	0.428725	2.72898	0.519996	3.87258	1.20226	0.926861	1.49969	0.801678	1.80302	0.847227	0.471407	2.22844	0.380189	1.88799
313	4.92	5.06	19.67	11.08	8.31	tr|M7ZBJ0|M7ZBJ0_TRIUA	Peroxidase 1 OS=Triticum urartu GN=TRIUR3_04133 PE=4 SV=1	TRIUA	3	0.301995	0.210713	1.38038	0.218776	0.416869	0.831764	0.915097	1.80302	0.461318	1.49969	0.691831	0.52934	1.38038	0.501187	0.954993	2.72898	0.22012	1.5417	1.77011	4.20727	2.26987	0.295385	1.38038	1.64437	3.13329	0.824138	0.579211	1.83654	0.444631	1.51356
55	11.61	12.01	37.54	33.54	32.31	tr|M9T150|M9T150_TRIDB	O-acetylserine (Thiol)-lyase OS=Triticum durum GN=OASTL2 PE=2 SV=1	TRIDB	7	0.666807	0.538405	2.22844	0.299226	1.48594	0.847227	0.81344	4.16869	0.203236	3.53183	1.18032	0.748485	2.0893	0.564937	2.48886	1.25892	0.663336	2.0893	0.60256	2.63027	1.75388	0.416699	2.0893	0.83946	3.69828	1.38038	0.603263	3.46737	0.398107	4.7863
13	20.37	20.37	52.87	47.13	47.13	tr|B4F6E7|B4F6E7_WHEAT	Root peroxidase OS=Triticum aestivum GN=pra3 PE=2 SV=1	WHEAT	27	8.70964	0.098739	31.6228	0.275423	57.0164	0.862979	0.761231	3.22107	0.267917	2.77971	1.09648	0.655887	2.0893	0.524808	2.29087	0.113763	0.0342778	31.3329	0.0172187	3.56451	0.11695	0.0362137	31.3329	0.017378	3.66438	1.25892	0.501966	3.98107	0.316228	4.96592
458	4	4.32	16.19	12.55	10.93	tr|M8AVR4|M8AVR4_AEGTA	20 kDa chaperonin, chloroplastic OS=Aegilops tauschii GN=F775_32594 PE=4 SV=1	AEGTA	4	0.465586	0.651423	1.94089	0.239883	0.903649	0.870964	0.856892	1.94089	0.448745	1.69044	0.316228	0.397929	1.94089	0.16293	0.613762	1.65959	0.555821	1.92309	0.862979	3.22107	0.679204	0.579829	1.85353	0.366438	1.25892	0.405508	0.353039	1.92309	0.20893	0.77983
227	6.15	6.15	27.16	16.87	13.17	tr|R7WAC3|R7WAC3_AEGTA	Uncharacterized protein OS=Aegilops tauschii GN=F775_26875 PE=4 SV=1	AEGTA	6	0.654636	0.699178	1.69044	0.390841	1.10662	0.870964	0.528305	1.67494	0.519996	1.45881	1.30617	0.115472	1.75388	0.744732	2.22844	1.31826	0.785592	1.69044	0.77983	2.208	2.1677	0.0888184	1.88799	1.14815	3.7325	1.48594	0.0751829	1.75388	0.847227	2.53513
301	5.21	5.4	18.03	15.57	13.93	tr|Q84VR8|Q84VR8_WHEAT	Chimeric SDH2-RPS14 protein OS=Triticum aestivum GN=sdh2-rps14 PE=4 SV=1	WHEAT	3	0.474242	0.321499	5.24808	0.0879023	2.48886	0.879022	0.815552	9.2045	0.0946237	8.09096	1.08643	0.872325	17.0608	0.0636796	17.5388	1.83654	0.372234	2.10863	0.870964	3.87258	2.26987	0.293624	26.0615	0.0870964	29.9226	1.23595	0.704118	20.7014	0.0597035	21.2814
77	10.33	10.33	25.37	14.68	14.68	tr|M0YHR5|M0YHR5_HORVD	Uncharacterized protein OS=Hordeum vulgare var. distichum PE=3 SV=1	HORVD	8	2.72898	0.151538	1.64437	1.65959	3.98107	0.879022	0.264579	1.47231	0.586138	1.2942	1.23595	0.420926	1.45881	0.847227	1.80302	0.363078	0.552182	1.6293	0.246604	0.591562	0.428549	0.26577	1.64437	0.293765	0.704693	1.40605	0.536029	1.48594	0.946237	2.12814
5	25.81	25.95	60.22	46.59	44.09	tr|M8A564|M8A564_TRIUA	Peroxidase 12 OS=Triticum urartu GN=TRIUR3_20226 PE=4 SV=1	TRIUA	28	0.642688	0.163295	1.1272	0.564937	0.724436	0.887156	0.136086	1.21339	0.724436	1.07647	0.801678	0.869392	1.11686	0.717794	0.895365	1.35519	0.864373	1.21339	1.11686	1.65959	1.23595	0.195601	1.08643	1.13763	1.35519	0.895365	0.175988	1.21339	0.731139	1.08643
583	3.29	3.29	32.95	32.95	23.86	tr|M0W024|M0W024_HORVD	Uncharacterized protein OS=Hordeum vulgare var. distichum PE=4 SV=1	HORVD	2	0.519996	0.346392	2.0893	0.248886	1.08643	0.903649	0.848682	2.0893	0.432514	1.88799	0.505825	0.335998	2.0893	0.242103	1.05682	1.72187	0.392609	2.0893	0.824138	3.59749	0.963829	0.960184	2.0893	0.461318	2.01372	0.554626	0.379658	2.10863	0.265461	1.1695
173	7.1	7.17	18.45	14.21	9.41	tr|M0YH60|M0YH60_HORVD	Uncharacterized protein OS=Hordeum vulgare var. distichum PE=4 SV=1	HORVD	3	1.65959	0.411543	2.0893	0.794328	3.49945	0.903649	0.858609	2.0893	0.432514	1.88799	1.59956	0.436884	2.0893	0.765597	3.34195	0.539511	0.364576	2.0893	0.258226	1.1272	0.954993	0.933864	2.0893	0.457088	1.99526	1.7378	0.38503	2.0893	0.831764	3.66438
367	4.21	4.25	19.94	9.816	7.975	tr|M0VIV6|M0VIV6_HORVD	Uncharacterized protein OS=Hordeum vulgare var. distichum PE=3 SV=1	HORVD	2	2.208	0.0974497	1.83654	1.20226	4.36516	0.912011	0.527604	1.47231	0.619441	1.34276	1.45881	0.270494	1.28233	1.13763	1.95885	0.413047	0.0651942	1.80302	0.20893	0.744732	0.648634	0.282679	1.94089	0.334195	1.25892	1.57036	0.151624	1.5417	1.01859	2.58226
231	6.11	6.2	37.35	22.29	22.29	tr|Q2TN84|Q2TN84_WHEAT	USP family protein OS=Triticum aestivum PE=1 SV=1	WHEAT	3	0.564937	0.304327	1.38038	0.401791	0.77983	0.92045	0.763663	1.34276	0.679204	1.23595	0.744732	0.900542	1.36773	0.496592	1.01859	1.57036	0.47401	1.34276	1.1695	2.18776	1.33045	0.264561	1.34276	0.990832	1.78649	0.847227	0.775202	1.34276	0.625173	1.13763
696	2.26	8.23	16.86	15.26	6.834	tr|M7Z830|M7Z830_TRIUA	glutathione S-transferase GSTU6 OS=Triticum urartu GN=TRIUR3_08151 PE=4 SV=1	TRIUA	5	0.648634	0.47465	2.31206	0.280543	1.49969	0.92045	0.876272	11.1686	0.0824138	10.2802	0.903649	0.856918	17.7011	0.0544503	15.9956	1.40605	0.538379	4.83059	0.291072	6.79204	1.38038	0.549892	10	0.138038	13.8038	0.981748	0.979775	2.0893	0.469894	2.05116
330	4.63	4.63	22.27	14.22	14.22	tr|M8BV09|M8BV09_AEGTA	Glycine-rich RNA-binding protein 2, mitochondrial OS=Aegilops tauschii GN=F775_28395 PE=4 SV=1	AEGTA	3	1.70608	0.99299	23.3346	0.0731139	25.5859	0.92045	0.890487	5.34564	0.172187	4.92039	0.691831	0.580412	2.91072	0.239883	2.01372	0.534564	0.883696	23.9883	0.0366438	12.8233	0.405508	0.576054	26.546	0.0316228	10.7647	0.744732	0.655535	2.10863	0.356451	1.57036
307	5.04	5.3	20.41	16.67	16.67	tr|O81987|O81987_HORVU	Cp31AHv protein OS=Hordeum vulgare PE=2 SV=1	HORVU	4	1.99526	0.926166	4.48745	0.444631	8.95365	0.92045	0.854632	2.75423	0.334195	2.53513	0.654636	0.310156	3.10456	0.210863	2.03236	0.457088	0.786292	4.48745	0.101859	2.05116	0.325087	0.327229	4.48745	0.0717794	1.45881	0.704693	0.280596	4.44631	0.158489	3.13329
431	4.03	4.43	14.57	11.42	7.283	tr|Q401N7|Q401N7_WHEAT	Aspartic proteinase OS=Triticum aestivum GN=WAP1 PE=2 SV=1	WHEAT	3	2.75423	0.771325	5.59758	0.49204	12.942	0.946237	0.568222	4.92039	0.157036	4.65586	5.01187	0.747996	4.44631	1.1272	22.2843	0.642688	0.741334	4.83059	0.127057	3.10456	5.86138	0.573017	4.44631	1.31826	26.0615	3.7325	0.436184	4.44631	0.83946	16.5959
478	4	4.09	59.23	46.92	46.92	tr|Q7FT21|Q7FT21_WHEAT	Thioredoxin OS=Triticum aestivum PE=2 SV=1	WHEAT	3	1.67494	0.42759	1.64437	1.01859	2.85759	0.954993	0.900215	1.51356	0.625173	1.44544	0.92045	0.873159	1.36773	0.672977	1.25892	0.559758	0.391454	2.33346	0.235505	1.30617	0.544503	0.382346	1.31826	0.398107	0.717794	0.954993	0.972082	2.03236	0.474242	1.94089
567	3.46	3.5	10.58	4.534	4.534	tr|F2DIQ0|F2DIQ0_HORVD	Predicted protein (Fragment) OS=Hordeum vulgare var. distichum PE=2 SV=1	HORVD	3	0.636796	0.241748	2.07014	0.30761	1.31826	0.963829	0.327399	2.72898	0.353183	2.63027	0.731139	0.290301	2.03236	0.359749	1.48594	1.48594	0.596228	2.70396	0.549541	4.05509	1.13763	0.721979	2.72898	0.416869	3.10456	0.758578	0.832791	2.72898	0.277971	2.07014
287	5.43	5.43	61.06	56.64	45.13	tr|M8A407|M8A407_TRIUA	60S acidic ribosomal protein P2B OS=Triticum urartu GN=TRIUR3_28523 PE=4 SV=1	TRIUA	7	0.409261	0.289645	2.22844	0.167494	0.912011	0.981748	0.508245	2.18776	0.448745	2.14783	0.483059	0.353784	1.77011	0.226986	0.855067	2.37684	0.478567	2.24905	1.05682	5.64937	1.14815	0.739406	1.7378	0.660694	2.01372	0.483059	0.639437	2.22844	0.201372	1.07647
469	4	4.22	8.16	3.993	3.993	tr|M8BFU2|M8BFU2_AEGTA	Ras GTPase-activating protein-binding protein 1 OS=Aegilops tauschii GN=F775_31383 PE=4 SV=1	AEGTA	3	1.87068	0.350472	2.0893	0.895365	3.94457	0.981748	0.978755	2.0893	0.469894	2.05116	0.879022	0.813807	2.0893	0.420727	1.83654	0.515229	0.344741	2.10863	0.246604	1.08643	0.465586	0.304303	2.0893	0.222843	0.972747	0.895365	0.833468	2.0893	0.428549	1.87068
697	2.26	2.32	23.94	9.859	9.155	tr|Q9FS06|Q9FS06_WHEAT	Cysteine proteinase inhibitor OS=Triticum aestivum GN=WC1 PE=2 SV=1	WHEAT	2	2.03236	0.0882017	2.70396	0.751623	5.54626	0.981748	0.568549	2.10863	0.465586	2.07014	0.772681	0.427794	1.58489	0.487529	1.22462	0.474242	0.0350755	2.72898	0.175388	1.2942	0.376704	0.0315	2.31206	0.161436	0.870964	0.77983	0.287464	2.67917	0.291072	2.0893
1179	2	2	11.83	11.83	11.83	tr|M8BYN4|M8BYN4_AEGTA	Mitochondrial import inner membrane translocase subunit Tim9 OS=Aegilops tauschii GN=F775_05179 PE=4 SV=1	AEGTA	2	0.457088	0.29925	2.10863	0.218776	0.963829	0.990832	0.996508	2.0893	0.474242	2.07014	0.648634	0.475358	2.0893	0.310456	1.35519	2.14783	0.298535	2.0893	1.02802	4.48745	1.40605	0.537804	2.0893	0.672977	2.93765	0.648634	0.473752	2.0893	0.310456	1.35519
649	2.62	4.32	28.97	22.9	17.76	tr|F2CPW5|F2CPW5_HORVD	Predicted protein OS=Hordeum vulgare var. distichum PE=2 SV=1	HORVD	4	0.519996	0.812936	24.2103	0.0363078	12.5892	0.990832	0.314587	11.1686	0.0887156	11.0662	0.666807	0.393737	2.10863	0.319154	1.40605	1.88799	0.364088	24.2103	0.077983	27.0396	1.28233	0.337226	20.893	0.0613762	21.677	0.666807	0.189402	5.64937	0.118032	3.76704
459	4	4.31	12.12	7.692	6.731	tr|M8AZ86|M8AZ86_AEGTA	Sorting and assembly machinery component 50-A-like protein OS=Aegilops tauschii GN=F775_04399 PE=4 SV=1	AEGTA	2	2.51189	0.898914	4.87529	0.515229	12.7057	1	0.498986	4.44631	0.224906	4.40555	1.20226	0.975925	4.01791	0.299226	4.87529	0.37325	0.55408	4.96592	0.0654636	1.85353	0.444631	0.922527	4.92039	0.0801678	2.18776	1.19124	0.511221	1.39316	0.855067	1.70608
386	4.12	4.2	14.52	9.14	9.14	tr|M8C0U0|M8C0U0_AEGTA	Uncharacterized protein OS=Aegilops tauschii GN=F775_11085 PE=4 SV=1	AEGTA	2	3.22107	0.203482	2.0893	1.5417	6.79204	1	0.981978	2.0893	0.47863	2.0893	0.954993	0.944705	2.0893	0.457088	1.99526	0.30761	0.205277	2.0893	0.145881	0.642688	0.293765	0.198148	2.0893	0.139316	0.613762	0.946237	0.926862	2.0893	0.452898	1.97697
60	11.09	11.14	60.56	54.93	54.93	tr|M7YGF5|M7YGF5_TRIUA	Subtilisin-chymotrypsin inhibitor-2A OS=Triticum urartu GN=TRIUR3_15081 PE=4 SV=1	TRIUA	8	3.46737	0.277424	1.58489	2.18776	5.91562	1.00925	0.916253	1.38038	0.731139	1.39316	9.72747	0.145774	1.78649	5.44503	21.0863	0.285759	0.29323	1.72187	0.16293	0.49204	3.04789	0.277954	1.72187	1.77011	5.86138	9.37562	0.150244	1.78649	5.24808	20.3236
763	2.09	2.43	6.038	5.283	2.264	tr|F2DSN8|F2DSN8_HORVD	Predicted protein OS=Hordeum vulgare var. distichum PE=2 SV=1	HORVD	2	11.3763	0.0874443	31.6228	0.359749	63.0957	1.00925	0.968239	19.0546	0.0529663	18.8799	1.36773	0.562526	7.7983	0.175388	10.5682	0.0570164	0.0335644	32.2107	0.0133045	1.83654	0.0887156	0.0349846	31.6228	0.0155597	2.80543	1.33045	0.581992	21.2814	0.0625173	22.08
410	4.06	4.06	21.39	15.83	10	tr|M8BUF4|M8BUF4_AEGTA	Caffeic acid 3-O-methyltransferase OS=Aegilops tauschii GN=F775_31276 PE=4 SV=1	AEGTA	2	0.642688	0.466549	2.0893	0.30479	1.34276	1.01859	0.961888	2.0893	0.487529	2.12814	0.954993	0.934637	2.0893	0.457088	1.99526	1.57036	0.449969	2.10863	0.744732	3.28095	1.47231	0.497466	2.0893	0.704693	3.0761	0.928966	0.897153	2.0893	0.444631	1.94089
356	4.32	4.38	28.61	19.76	10.62	tr|M7ZW93|M7ZW93_TRIUA	Peroxidase 12 OS=Triticum urartu GN=TRIUR3_02977 PE=4 SV=1	TRIUA	2	2.24905	0.284526	2.10863	1.0666	4.69894	1.02802	0.93502	2.0893	0.49204	2.14783	1.43219	0.522323	2.10863	0.679204	2.99226	0.457088	0.297211	2.0893	0.21677	0.954993	0.630957	0.454493	2.0893	0.301995	1.31826	1.36773	0.559049	2.0893	0.654636	2.85759
1108	2	2.03	17.65	12.94	12.94	tr|R7WFJ0|R7WFJ0_AEGTA	Uncharacterized protein OS=Aegilops tauschii GN=F775_43797 PE=4 SV=1	AEGTA	4	12.3595	0.120917	2.60615	4.74242	40.9261	1.02802	0.52336	1.94089	0.529663	1.99526	0.487529	0.423584	1.43219	0.334195	0.698232	0.0765597	0.146376	2.65461	0.016293	0.203236	0.0401791	0.0975374	2.51189	0.0125892	0.100925	0.469894	0.271219	1.94089	0.242103	0.912011
519	3.89	4.02	21.49	20	7.463	sp|Q9ZQV7|NAS2_HORVU	Probable nicotianamine synthase 2 OS=Hordeum vulgare GN=NAS2 PE=2 SV=1	HORVU	2	0.559758	0.381157	2.0893	0.265461	1.1695	1.04713	0.903439	2.0893	0.501187	2.208	1.59956	0.438171	2.10863	0.758578	3.34195	1.87068	0.352322	2.10863	0.887156	3.90841	2.83139	0.227234	2.0893	1.35519	5.91562	1.49969	0.480554	2.0893	0.717794	3.16228
115	8.32	8.41	27.64	25.16	20.19	tr|N1QY18|N1QY18_AEGTA	Proteasome subunit alpha type-5 OS=Aegilops tauschii GN=F775_31991 PE=4 SV=1	AEGTA	6	1.58489	0.222156	22.6987	0.0698232	24.4343	1.04713	0.531493	2.0893	0.501187	2.18776	0.946237	0.896581	2.0893	0.452898	1.97697	0.654636	0.31653	22.08	0.0413047	14.4544	0.591562	0.210569	22.9087	0.0390841	13.5519	0.895365	0.478614	2.0893	0.428549	1.87068
135	8	8.52	21.31	19.59	18.21	tr|M7YZE8|M7YZE8_TRIUA	Lactoylglutathione lyase OS=Triticum urartu GN=TRIUR3_09101 PE=4 SV=1	TRIUA	6	1.70608	0.653201	1.5417	1.10662	2.70396	1.05682	0.873072	1.43219	0.737904	1.51356	1.05682	0.644679	1.23595	0.855067	1.31826	0.619441	0.755656	1.52757	0.401791	0.946237	0.619441	0.434504	1.45881	0.390841	0.903649	0.990832	0.560322	1.51356	0.660694	1.49969
103	9.12	9.25	11.83	6.103	5.07	tr|N1QTF4|N1QTF4_AEGTA	DEAD-box ATP-dependent RNA helicase 37 OS=Aegilops tauschii GN=F775_25943 PE=4 SV=1	AEGTA	6	4.69894	0.337348	2.29087	2.05116	10.666	1.05682	0.798544	2.18776	0.483059	2.33346	1.0666	0.59396	1.47231	0.724436	1.59956	0.218776	0.367777	2.208	0.0990832	0.483059	0.233346	0.402607	2.26987	0.103753	0.529663	1	0.906506	2.18776	0.457088	2.18776
368	4.2	6.34	7.751	1.874	1.874	tr|M7YPQ2|M7YPQ2_TRIUA	Coatomer subunit alpha-3 OS=Triticum urartu GN=TRIUR3_10283 PE=4 SV=1	TRIUA	3	3.56451	0.077144	3.01995	1.18032	10.9648	1.0666	0.922509	1.24738	0.855067	1.33045	0.92045	0.788784	1.5417	0.591562	1.41906	0.296483	0.032037	3.01995	0.0954993	0.895365	0.258226	0.0313022	2.99226	0.0855067	0.772681	0.855067	0.721944	1.58489	0.534564	1.35519
719	2.19	2.19	12.31	8.408	8.408	tr|F2DLB1|F2DLB1_HORVD	Predicted protein OS=Hordeum vulgare var. distichum PE=2 SV=1	HORVD	3	0.625173	0.251502	2.72898	0.231207	1.70608	1.08643	0.833727	2.72898	0.398107	2.96483	0.937562	0.678209	1.49969	0.625173	1.40605	1.72187	0.279332	2.12814	0.809096	3.63078	1.47231	0.316232	2.70396	0.544503	4.01791	0.855067	0.82258	2.72898	0.313329	2.33346
767	2.08	4.17	33.33	33.33	33.33	tr|M8B2V8|M8B2V8_AEGTA	Uncharacterized protein OS=Aegilops tauschii GN=F775_28047 PE=4 SV=1	AEGTA	6	1.65959	0.412006	2.0893	0.794328	3.46737	1.08643	0.857625	2.0893	0.519996	2.26987	1.23595	0.669247	2.0893	0.591562	2.58226	0.642688	0.470943	2.10863	0.30761	1.35519	0.737904	0.589841	2.0893	0.353183	1.5417	1.13763	0.788785	2.0893	0.544503	2.37684
1240	1.7	2.27	10.6	5.301	4.337	tr|N1R591|N1R591_AEGTA	Beta-hexosaminidase subunit B2 OS=Aegilops tauschii GN=F775_29504 PE=4 SV=1	AEGTA	2	1.78649	0.374959	2.10863	0.847227	3.7325	1.08643	0.856206	2.0893	0.519996	2.26987	2.42103	0.262918	2.0893	1.15878	5.05825	0.60256	0.42536	2.0893	0.288403	1.25892	1.34276	0.576195	2.0893	0.642688	2.80543	2.208	0.288643	2.0893	1.05682	4.61318
340	4.44	4.5	17.06	13.39	9.071	tr|M7ZR53|M7ZR53_TRIUA	10-deacetylbaccatin III 10-O-acetyltransferase OS=Triticum urartu GN=TRIUR3_20493 PE=4 SV=1	TRIUA	4	1.90546	0.576247	1.95885	0.972747	3.80189	1.08643	0.705298	1.92309	0.564937	2.10863	1.38038	0.627117	1.92309	0.717794	2.63027	0.564937	0.421185	1.94089	0.285759	1.09648	0.711214	0.922849	1.95885	0.363078	1.39316	1.25892	0.452261	1.94089	0.648634	2.42103
1139	2	2	17.92	17.92	10.98	tr|R7W3V9|R7W3V9_AEGTA	Eukaryotic translation initiation factor 5A-4 OS=Aegilops tauschii GN=F775_27901 PE=4 SV=1	AEGTA	2	1.51356	0.478842	2.208	0.685488	3.37287	1.09648	0.765496	6.85488	0.159956	7.51623	0.580764	0.431673	2.10863	0.277971	1.22462	0.717794	0.618606	3.0761	0.231207	2.208	0.380189	0.260058	2.10863	0.18197	0.801678	0.529663	0.350761	4.83059	0.108643	2.55859
1198	1.92	2	3.039	1.934	1.934	tr|M0ZFG6|M0ZFG6_HORVD	Uncharacterized protein (Fragment) OS=Hordeum vulgare var. distichum PE=4 SV=1	HORVD	2	1.92309	0.338591	2.0893	0.92045	4.05509	1.10662	0.825944	2.0893	0.529663	2.31206	0.981748	0.98149	2.0893	0.469894	2.05116	0.570164	0.390802	2.0893	0.270396	1.19124	0.505825	0.333889	2.0893	0.239883	1.05682	0.879022	0.808912	2.0893	0.420727	1.83654
130	8.08	8.36	50	50	25.71	tr|M8AAC0|M8AAC0_TRIUA	Subtilisin-chymotrypsin inhibitor-2B OS=Triticum urartu GN=TRIUR3_07546 PE=4 SV=1	TRIUA	6	3.22107	0.225962	1.51356	2.12814	5.91562	1.10662	0.814545	1.44544	0.765597	1.59956	2.0893	0.423978	1.48594	1.40605	3.10456	0.343558	0.2515	1.43219	0.18197	0.49204	0.660694	0.389472	1.48594	0.405508	0.981748	1.85353	0.508761	1.48594	1.24738	2.75423
430	4.04	4.09	30.11	25.57	17.61	tr|M7YIE7|M7YIE7_TRIUA	calcium-binding protein CML27 OS=Triticum urartu GN=TRIUR3_23916 PE=4 SV=1	TRIUA	2	0.544503	0.364062	1.85353	0.296483	1.00925	1.11686	0.992388	4.2462	0.263027	4.74242	0.704693	0.452117	2.85759	0.248886	2.01372	2.01372	0.361844	2.77971	0.724436	5.70164	1.28233	0.762854	1.70608	0.751623	2.18776	0.625173	0.448901	3.53183	0.177011	2.208
775	2.08	2.15	11.93	7.645	7.645	tr|M7ZKM4|M7ZKM4_TRIUA	Peroxidase 2 OS=Triticum urartu GN=TRIUR3_26107 PE=4 SV=1	TRIUA	2	0.619441	0.43964	2.0893	0.293765	1.2942	1.1272	0.802902	2.0893	0.539511	2.35505	0.685488	0.521176	2.0893	0.328095	1.43219	1.80302	0.368524	2.0893	0.862979	3.76704	1.10662	0.829394	2.0893	0.529663	2.31206	0.608135	0.428196	2.0893	0.288403	1.27057
748	2.11	15.42	40.1	30.46	24.87	tr|M7YB04|M7YB04_TRIUA	S-adenosylmethionine synthase 1 OS=Triticum urartu GN=TRIUR3_22199 PE=4 SV=1	TRIUA	13	2.31206	0.274955	2.0893	1.10662	4.87529	1.13763	0.785734	2.0893	0.544503	2.37684	1.5417	0.459703	2.0893	0.737904	3.22107	0.487529	0.319898	2.0893	0.231207	1.01859	0.660694	0.489291	2.0893	0.316228	1.38038	1.34276	0.576129	2.0893	0.642688	2.83139
913	2	6.02	24.9	20.23	17.12	tr|M8C829|M8C829_AEGTA	40S ribosomal protein S3a OS=Aegilops tauschii GN=F775_26634 PE=4 SV=1	AEGTA	6	2.35505	0.270013	2.0893	1.1272	4.96592	1.13763	0.784444	2.0893	0.544503	2.37684	1.59956	0.434984	2.0893	0.765597	3.37287	0.47863	0.313691	2.0893	0.226986	1	0.672977	0.504402	2.0893	0.322107	1.40605	1.39316	0.541941	2.0893	0.666807	2.91072
833	2.04	2.09	10.22	7.43	5.573	tr|M8AU57|M8AU57_TRIUA	Thaumatin-like protein OS=Triticum urartu GN=TRIUR3_20725 PE=4 SV=1	TRIUA	6	0.30761	0.756005	4.61318	0.0666807	1.41906	1.14815	0.123449	4.83059	0.237684	5.29664	4.32514	0.454111	4.96592	0.870964	20.7014	5.01187	0.114593	4.83059	1.03753	22.2843	5.29664	0.36311	4.61318	1.14815	23.5505	1.48594	0.0404905	4.44631	0.334195	6.60694
726	2.17	2.65	32.64	13.19	2.431	tr|O65795|O65795_WHEAT	Histone H1 OS=Triticum aestivum PE=3 SV=1	WHEAT	2	9.90832	0.152962	1.70608	5.80764	21.677	1.14815	0.724649	1.61436	0.711214	1.85353	2.07014	0.283196	1.36773	1.51356	2.93765	0.113763	0.171589	1.70608	0.0534564	0.194089	0.180302	0.29724	1.70608	0.0765597	0.30761	1.78649	0.349274	1.5417	1.15878	2.77971
1222	1.78	2.13	10.55	5.485	5.485	tr|R7W4K3|R7W4K3_AEGTA	Nucleoside diphosphate kinase 2, chloroplastic OS=Aegilops tauschii GN=F775_32861 PE=4 SV=1	AEGTA	2	0.591562	0.668563	1.69044	0.346737	1	1.1695	0.635897	1.69044	0.691831	1.97697	0.954993	0.921383	1.28233	0.731139	1.22462	1.95885	0.437865	1.70608	1.14815	3.31131	1.59956	0.731194	1.69044	0.946237	2.70396	0.831764	0.583135	1.69044	0.49204	1.40605
355	4.32	4.44	20.09	10.68	8.547	tr|M0XIC3|M0XIC3_HORVD	Cytochrome b-c1 complex subunit Rieske, mitochondrial OS=Hordeum vulgare var. distichum PE=3 SV=1	HORVD	2	1.94089	0.336492	2.10863	0.92045	4.05509	1.1695	0.748252	2.0893	0.559758	2.44343	0.496592	0.329136	2.10863	0.237684	1.04713	0.597035	0.418629	2.0893	0.283139	1.24738	0.253513	0.17857	2.10863	0.121339	0.534564	0.42462	0.274221	2.0893	0.201372	0.887156
401	4.07	4.45	37.05	22.32	12.95	sp|Q03968|LEA3_WHEAT	Late embryogenesis abundant protein, group 3 OS=Triticum aestivum PE=2 SV=1	WHEAT	2	2.88403	0.223033	2.0893	1.38038	6.08135	1.18032	0.733322	2.0893	0.564937	2.46604	0.554626	0.376034	2.0893	0.263027	1.15878	0.405508	0.26197	2.0893	0.192309	0.847227	0.188799	0.147856	2.10863	0.0903649	0.398107	0.465586	0.303448	2.0893	0.220801	0.972747
654	2.6	3.02	20.26	10.56	8.405	tr|N1QQW8|N1QQW8_AEGTA	Uncharacterized protein OS=Aegilops tauschii GN=F775_32137 PE=4 SV=1	AEGTA	5	3.10456	0.298848	28.8403	0.107647	35.3183	1.19124	0.727773	20.3236	0.0586138	20.893	13.6773	0.215196	31.9154	0.428549	67.9204	0.380189	0.248799	27.0396	0.030479	10.2802	10.2802	0.542971	31.6228	0.325087	60.8135	9.37562	0.187288	31.6228	0.296483	58.6138
588	3.22	3.27	27.12	22.88	18.64	tr|M0ZDX2|M0ZDX2_HORVD	Uncharacterized protein OS=Hordeum vulgare var. distichum PE=4 SV=1	HORVD	2	1.64437	0.1603	2.10863	0.77983	3.43558	1.21339	0.589209	7.7983	0.155597	9.46237	0.57544	0.335577	23.3346	0.0383707	13.4277	0.731139	0.19661	6.91831	0.10666	5.05825	0.353183	0.112395	27.7971	0.0293765	9.81748	0.474242	0.244827	25.1189	0.0343558	11.9124
105	8.98	9.18	11.64	6.727	4.545	tr|R7W978|R7W978_AEGTA	1,2-dihydroxy-3-keto-5-methylthiopentene dioxygenase 2 OS=Aegilops tauschii GN=F775_30508 PE=4 SV=1	AEGTA	5	0.529663	0.175976	1.47231	0.349945	0.77983	1.23595	0.659386	1.52757	0.809096	1.88799	0.597035	0.21553	1.49969	0.390841	0.895365	2.42103	0.123947	1.64437	1.47231	3.76704	1.11686	0.813798	1.47231	0.758578	1.65959	0.461318	0.148024	1.61436	0.299226	0.744732
210	6.3	6.44	27.82	15.22	15.22	tr|M7ZEN9|M7ZEN9_TRIUA	Glutamine synthetase cytosolic isozyme 1-2 OS=Triticum urartu GN=TRIUR3_08990 PE=4 SV=1	TRIUA	3	0.619441	0.44502	2.10863	0.296483	1.30617	1.23595	0.672327	2.0893	0.591562	2.58226	0.737904	0.58662	2.0893	0.353183	1.5417	1.97697	0.329697	2.10863	0.937562	4.13048	1.1695	0.741249	2.0893	0.559758	2.44343	0.591562	0.411649	2.0893	0.280543	1.23595
291	5.35	5.35	27.43	23.01	23.01	tr|M8BK26|M8BK26_AEGTA	Cytochrome c OS=Aegilops tauschii GN=F775_27451 PE=4 SV=1	AEGTA	9	1.8197	0.177359	1.23595	1.47231	2.31206	1.23595	0.780863	1.21339	1.01859	1.49969	0.539511	0.203536	1.09648	0.483059	0.591562	0.672977	0.226027	1.21339	0.554626	0.816582	0.293765	0.0596503	1.23595	0.222843	0.363078	0.432514	0.161026	1.22462	0.346737	0.529663
94	9.93	10.1	28.54	19.61	19.61	tr|D2KZ12|D2KZ12_WHEAT	3-ketoacyl-CoA thiolase-like protein OS=Triticum aestivum GN=TaSAG8 PE=2 SV=1	WHEAT	7	1.83654	0.250573	1.61436	1.13763	3.04789	1.24738	0.870726	1.34276	0.928966	1.67494	1.38038	0.664514	1.23595	1.11686	1.7378	0.672977	0.271362	1.99526	0.331131	1.34276	0.751623	0.318936	1.88799	0.390841	1.41906	1.10662	0.77106	1.19124	0.928966	1.30617
476	4	4.11	13.33	7.356	6.207	tr|G4XMW3|G4XMW3_WHEAT	RNA-binding Ras-GAP SH3 binding protein OS=Triticum aestivum GN=G3BP PE=2 SV=1	WHEAT	3	2.42103	0.515473	2.29087	1.05682	5.7544	1.24738	0.696629	1.65959	0.751623	2.0893	0.772681	0.677732	1.6293	0.474242	1.25892	0.510505	0.738081	2.26987	0.218776	1.15878	0.322107	0.372979	2.26987	0.140605	0.731139	0.613762	0.478297	1.97697	0.30761	1.21339
44	12.57	13.2	27.47	22.17	17.83	tr|Q5MCL9|Q5MCL9_WHEAT	Calreticulin-like protein OS=Triticum aestivum PE=2 SV=1	WHEAT	9	0.586138	0.0155754	1.27057	0.452898	0.744732	1.25892	0.476887	1.28233	0.981748	1.6293	0.824138	0.69691	1.2942	0.636796	1.0666	2.0893	0.135386	1.30617	1.59956	2.75423	1.39316	0.152679	1.20226	1.15878	1.69044	0.630957	0.784441	1.2942	0.487529	0.816582
552	3.55	3.88	30.84	21.03	18.69	tr|M8B7J1|M8B7J1_AEGTA	NADH dehydrogenase (Ubiquinone) iron-sulfur protein 4, mitochondrial OS=Aegilops tauschii GN=F775_32826 PE=4 SV=1	AEGTA	2	2.26987	0.382178	1.33045	1.70608	3.10456	1.25892	0.968471	1.2942	0.972747	1.6293	0.765597	0.683193	1.10662	0.691831	0.847227	0.549541	0.392485	1.30617	0.416869	0.717794	0.334195	0.294668	1.33045	0.242103	0.444631	0.60256	0.659335	1.2942	0.461318	0.77983
727	2.17	2.54	31.07	12.62	10.68	tr|R7WDA2|R7WDA2_AEGTA	60S ribosomal protein L13a-4 OS=Aegilops tauschii GN=F775_26371 PE=4 SV=1	AEGTA	3	1.61436	0.486673	1.95885	0.824138	3.13329	1.27057	0.57692	2.46604	0.515229	3.13329	1.02802	0.81597	1.95885	0.524808	2.01372	0.787046	0.838474	3.63078	0.214783	2.85759	0.630957	0.592227	3.69828	0.170608	2.33346	0.801678	0.711976	1.85353	0.428549	1.48594
306	5.07	5.19	21.05	17.94	12.92	tr|M8B5W8|M8B5W8_AEGTA	Calmodulin-related protein OS=Aegilops tauschii GN=F775_28887 PE=4 SV=1	AEGTA	3	0.648634	0.288456	21.2814	0.042462	13.8038	1.2942	0.171278	2.37684	0.544503	3.19154	0.457088	0.188898	9.37562	0.0515229	4.28548	1.97697	0.110932	24.6604	0.0801678	27.7971	0.698232	0.437927	3.22107	0.214783	2.24905	0.349945	0.0916592	20.5116	0.0319154	7.17794
399	4.07	6.48	18.69	14.14	12.12	tr|M7YWH1|M7YWH1_TRIUA	Uridylate kinase OS=Triticum urartu GN=TRIUR3_27553 PE=4 SV=1	TRIUA	3	0.648634	0.47279	2.0893	0.310456	1.35519	1.2942	0.617733	2.0893	0.619441	2.70396	0.758578	0.620257	2.0893	0.363078	1.58489	1.97697	0.32675	2.0893	0.946237	4.16869	1.15878	0.752104	2.0893	0.554626	2.42103	0.580764	0.402778	2.0893	0.277971	1.21339
652	2.61	2.74	16.6	10.28	10.28	tr|F2E2V8|F2E2V8_HORVD	Predicted protein OS=Hordeum vulgare var. distichum PE=2 SV=1	HORVD	2	2.63027	0.242189	2.0893	1.25892	5.54626	1.2942	0.615701	2.0893	0.619441	2.72898	1.49969	0.483223	2.10863	0.711214	3.13329	0.487529	0.321179	2.0893	0.233346	1.01859	0.564937	0.385097	2.0893	0.267917	1.18032	1.13763	0.777408	2.0893	0.544503	2.39883
285	5.52	20.27	51.2	48.8	43.2	tr|O23983|O23983_HORVU	Ascorbate peroxidase OS=Hordeum vulgare GN=apx PE=2 SV=2	HORVU	19	0.666807	0.216724	1.45881	0.452898	0.972747	1.33045	0.0206586	1.52757	0.870964	1.99526	0.672977	0.285764	1.15878	0.580764	0.77983	1.95885	0.0131595	1.52757	1.28233	2.93765	1	0.767113	1.45881	0.685488	1.47231	0.505825	0.00265071	1.5417	0.334195	0.77983
568	3.4	3.62	12.81	7.851	7.851	tr|M0WVQ6|M0WVQ6_HORVD	Uncharacterized protein OS=Hordeum vulgare var. distichum PE=4 SV=1	HORVD	2	1.69044	0.400674	2.0893	0.809096	3.56451	1.33045	0.589736	2.0893	0.636796	2.77971	0.704693	0.546317	2.0893	0.337287	1.47231	0.77983	0.645828	2.0893	0.369828	1.6293	0.413047	0.267573	2.0893	0.197697	0.862979	0.524808	0.352844	2.0893	0.251189	1.09648
295	5.26	5.33	23.5	19	19	tr|M8BL41|M8BL41_AEGTA	40S ribosomal protein S5-1 OS=Aegilops tauschii GN=F775_31857 PE=4 SV=1	AEGTA	10	1.95885	0.555622	1.94089	1.00925	3.83707	1.38038	0.879085	1.94089	0.711214	2.67917	1.33045	0.718491	1.58489	0.83946	2.10863	0.691831	0.634559	1.94089	0.356451	1.34276	0.666807	0.776941	1.8197	0.363078	1.21339	0.954993	0.825481	1.92309	0.49204	1.83654
2	26.81	26.81	38.93	28.35	23.7	tr|M8AD47|M8AD47_TRIUA	Luminal-binding protein 3 OS=Triticum urartu GN=TRIUR3_32340 PE=4 SV=1	TRIUA	18	0.564937	0.0335919	1.36773	0.401791	0.772681	1.39316	0.259978	1.40605	0.990832	1.94089	1.6293	0.210632	1.40605	1.15878	2.29087	2.48886	0.00489521	1.45881	1.70608	3.59749	2.91072	0.00600172	1.47231	1.97697	4.2462	1.15878	0.644197	1.38038	0.83946	1.61436
215	6.26	6.26	9.235	5.483	3.463	tr|M7Z1V0|M7Z1V0_TRIUA	Serine hydroxymethyltransferase 1 OS=Triticum urartu GN=TRIUR3_03944 PE=4 SV=1	TRIUA	3	2.24905	0.525811	1.59956	1.40605	3.7325	1.40605	0.661006	1.25892	1.11686	1.78649	1.39316	0.50432	1.43219	0.972747	2.01372	0.619441	0.795493	1.58489	0.383707	0.981748	0.613762	0.959003	1.58489	0.383707	0.972747	0.981748	0.759272	1.55597	0.630957	1.52757
268	5.89	6.08	12.6	5.728	5.728	tr|M8BQQ9|M8BQQ9_AEGTA	70 kDa peptidyl-prolyl isomerase OS=Aegilops tauschii GN=F775_30013 PE=4 SV=1	AEGTA	3	2.24905	0.403155	4.48745	0.501187	10	1.44544	0.946377	4.44631	0.325087	6.42688	1.09648	0.762479	3.34195	0.328095	3.66438	0.636796	0.385064	4.44631	0.143219	2.83139	0.483059	0.509462	4.44631	0.108643	2.14783	0.751623	0.717245	4.44631	0.169044	3.34195
169	7.24	7.32	5.91	3.31	2.837	tr|M7ZJZ7|M7ZJZ7_TRIUA	Heat shock 70 kDa protein 4L OS=Triticum urartu GN=TRIUR3_16823 PE=4 SV=1	TRIUA	4	1.90546	0.145215	1.94089	0.981748	4.05509	1.48594	0.135871	2.03236	0.731139	3.10456	1.51356	0.255076	1.27057	1.19124	2.01372	0.765597	0.930188	2.18776	0.346737	1.67494	0.787046	0.531387	1.67494	0.436516	1.31826	1.00925	0.485223	2.1677	0.465586	2.208
263	6	6	23	23	23	tr|M8B1C1|M8B1C1_AEGTA	10 kDa chaperonin OS=Aegilops tauschii GN=F775_28933 PE=4 SV=1	AEGTA	3	3.46737	0.020848	1.40605	2.46604	5.29664	1.48594	0.193013	1.22462	1.21339	1.88799	0.452898	0.0686959	1.1272	0.383707	0.510505	0.428549	0.0394496	1.28233	0.340408	0.549541	0.135519	0.00906263	1.44544	0.0862978	0.195884	0.299226	0.0309824	1.2942	0.218776	0.387258
302	5.18	5.23	11.49	10.69	10.69	tr|M0XZV6|M0XZV6_HORVD	Uncharacterized protein OS=Hordeum vulgare var. distichum PE=3 SV=1	HORVD	3	2.07014	0.312092	2.10863	0.981748	4.32514	1.51356	0.471685	2.0893	0.724436	3.19154	0.990832	0.993131	2.0893	0.474242	2.07014	0.731139	0.57805	2.0893	0.346737	1.52757	0.474242	0.310576	2.0893	0.224906	0.990832	0.642688	0.468572	2.0893	0.30761	1.34276
198	6.47	6.53	34.59	28.57	14.29	tr|M8CEV9|M8CEV9_AEGTA	Cortical cell-delineating protein OS=Aegilops tauschii GN=F775_32845 PE=4 SV=1	AEGTA	7	1.51356	0.674668	1.36773	1.10662	2.05116	1.52757	0.259461	1.36773	1.11686	2.07014	1.19124	0.201911	1.24738	0.954993	1.52757	1.10662	0.177518	1.38038	0.801678	1.49969	0.787046	0.299892	1.35519	0.580764	1.0666	0.737904	0.0754357	1.36773	0.539511	1.00925
1570	6.47	6.53	34.59	28.57	14.29	tr|M8CEV9|M8CEV9_AEGTA	Cortical cell-delineating protein OS=Aegilops tauschii GN=F775_32845 PE=4 SV=1	AEGTA	7	1.51356	0.674668	1.36773	1.10662	2.05116	1.52757	0.259461	1.36773	1.11686	2.07014	1.19124	0.201911	1.24738	0.954993	1.52757	1.10662	0.177518	1.38038	0.801678	1.49969	0.787046	0.299892	1.35519	0.580764	1.0666	0.737904	0.0754357	1.36773	0.539511	1.00925
73	10.47	10.47	23.08	21.4	17.73	tr|N1R1F5|N1R1F5_AEGTA	60S ribosomal protein L5-2 OS=Aegilops tauschii GN=F775_28891 PE=4 SV=1	AEGTA	6	1.80302	0.227995	1.2942	1.39316	2.33346	1.5417	0.375402	1.2942	1.19124	1.99526	1.22462	0.861118	1.11686	1.09648	1.36773	0.847227	0.698214	1.28233	0.666807	1.08643	0.672977	0.278399	1.25892	0.524808	0.847227	0.787046	0.480461	1.28233	0.608135	1.00925
1189	2	2	18.75	18.75	18.75	tr|M7YJB9|M7YJB9_TRIUA	Uncharacterized protein OS=Triticum urartu GN=TRIUR3_17508 PE=4 SV=1	TRIUA	2	2.72898	0.335153	1.48594	1.83654	6.0256	1.55597	0.866279	1.40605	1.10662	2.18776	0.580764	0.462021	1.19124	0.487529	0.691831	0.570164	0.372873	1.41906	0.316228	0.809096	0.212814	0.21499	1.51356	0.103753	0.322107	0.376704	0.408089	1.41906	0.260615	0.534564
611	3.02	3.05	9.237	7.631	7.631	tr|N1R1W3|N1R1W3_AEGTA	U1 small nuclear ribonucleoprotein A OS=Aegilops tauschii GN=F775_06427 PE=4 SV=1	AEGTA	2	1.57036	0.450347	2.0893	0.751623	3.28095	1.59956	0.437833	2.0893	0.765597	3.34195	0.937562	0.917589	2.0893	0.448745	1.95885	1.00925	0.969691	2.0893	0.483059	2.10863	0.597035	0.417491	2.0893	0.285759	1.24738	0.586138	0.406467	2.0893	0.280543	1.22462
554	3.54	3.72	9.877	6.702	4.056	tr|Q1PBI3|Q1PBI3_WHEAT	Glucose-6-phosphate isomerase OS=Triticum aestivum GN=GPI PE=2 SV=1	WHEAT	2	0.496592	0.30793	1.55597	0.316228	0.772681	1.61436	0.413539	1.58489	1.01859	2.67917	2.63027	0.160068	1.99526	1.31826	5.15229	3.19154	0.191686	1.44544	2.208	5.10505	4.57088	0.108755	1.95885	2.33346	8.95365	1.83654	0.235698	2.03236	0.903649	3.59749
158	7.51	7.58	25.57	17.35	14.61	tr|N1QS16|N1QS16_AEGTA	60S ribosomal protein L6 OS=Aegilops tauschii GN=F775_32781 PE=4 SV=1	AEGTA	4	1.52757	0.332773	1.34276	1.13763	2.05116	1.61436	0.276861	1.41906	1.13763	2.31206	1.24738	0.378501	1.15878	1.07647	1.45881	1.04713	0.774591	1.47231	0.711214	1.5417	0.816582	0.525693	1.41906	0.570164	1.15878	0.765597	0.586069	1.48594	0.519996	1.13763
713	2.21	2.24	15.17	7.931	7.931	tr|Q4LDT4|Q4LDT4_HORVU	PIP aquaporin isoform OS=Hordeum vulgare GN=HvPIP2;4 PE=2 SV=1	HORVU	2	3.69828	0.318048	1.94089	1.90546	7.17794	1.65959	0.725941	1.94089	0.855067	3.22107	0.928966	0.991086	1.72187	0.539511	1.59956	0.487529	0.400731	1.94089	0.251189	0.946237	0.251189	0.316014	1.94089	0.130617	0.487529	0.554626	0.718619	1.92309	0.285759	1.0666
457	4	4.36	12.8	7.583	7.583	tr|F6IB54|F6IB54_WHEAT	feruloyl transferase OS=Triticum aestivum GN=bahd3 PE=2 SV=1	WHEAT	3	1.57036	0.581096	1.58489	0.990832	2.65461	1.67494	0.843962	1.5417	1.08643	2.67917	1.49969	0.424478	1.43219	1.04713	2.29087	1.05682	0.492745	1.5417	0.685488	1.61436	0.92045	0.706	1.57036	0.534564	1.44544	0.887156	0.370305	1.51356	0.580764	1.34276
353	4.34	4.86	3.927	3.141	1.745	tr|M7ZGF0|M7ZGF0_TRIUA	Uncharacterized protein OS=Triticum urartu GN=TRIUR3_33554 PE=4 SV=1	TRIUA	2	3.43558	0.19511	2.10863	1.6293	7.24436	1.69044	0.400607	2.0893	0.809096	3.56451	1.33045	0.587646	2.0893	0.636796	2.80543	0.49204	0.324875	2.0893	0.233346	1.02802	0.387258	0.251007	2.0893	0.183654	0.809096	0.77983	0.648057	2.0893	0.369828	1.6293
850	2.03	2.07	16.95	3.874	2.421	tr|F2CUT7|F2CUT7_HORVD	Predicted protein OS=Hordeum vulgare var. distichum PE=2 SV=1	HORVD	2	1.67494	0.408572	2.0893	0.801678	3.49945	1.70608	0.397227	2.0893	0.816582	3.56451	2.07014	0.31227	2.10863	0.981748	4.32514	1.00925	0.967593	2.0893	0.483059	2.10863	1.22462	0.687568	2.0893	0.586138	2.55859	1.20226	0.71333	2.10863	0.570164	2.51189
62	11.04	18.15	18.35	13.82	12.43	tr|M8BTS6|M8BTS6_AEGTA	Lipoxygenase 2 OS=Aegilops tauschii GN=F775_28158 PE=4 SV=1	AEGTA	12	1.7378	0.572139	4.61318	0.376704	9.0365	1.72187	0.922095	4.48745	0.383707	7.65597	0.636796	0.874325	4.44631	0.143219	2.83139	1.04713	0.526981	5.10505	0.205116	4.92039	0.366438	0.501383	4.69894	0.0672977	1.72187	0.363078	0.951059	4.44631	0.0816582	1.61436
677	2.41	2.44	17.9	10.49	6.481	tr|M7ZKH9|M7ZKH9_TRIUA	Spermidine synthase 1 OS=Triticum urartu GN=TRIUR3_26744 PE=4 SV=1	TRIUA	2	4.69894	0.660524	4.48745	1.04713	20.893	1.72187	0.516483	2.75423	0.625173	4.96592	1.0666	0.832214	1.83654	0.580764	1.97697	0.30761	0.78045	4.44631	0.0685488	1.36773	0.231207	0.802575	4.48745	0.0519996	1.03753	0.613762	0.619966	4.28548	0.141906	2.63027
204	6.35	7.31	14.7	13.26	7.205	tr|M7ZV03|M7ZV03_TRIUA	60S ribosomal protein L7-4 OS=Triticum urartu GN=TRIUR3_15076 PE=4 SV=1	TRIUA	3	1.52757	0.509531	1.8197	0.83946	2.77971	1.7378	0.445992	1.90546	0.912011	3.34195	1.28233	0.409037	1.22462	1.04713	1.59956	1.09648	0.897885	1.80302	0.608135	1.99526	0.83946	0.832638	1.78649	0.461318	1.49969	0.731139	0.933046	1.88799	0.387258	1.38038
303	5.17	6.23	7.287	3.863	2.195	tr|M8C7K1|M8C7K1_AEGTA	importin-7-like protein OS=Aegilops tauschii GN=F775_28979 PE=4 SV=1	AEGTA	3	2.58226	0.247221	2.10863	1.22462	5.39511	1.7378	0.386133	2.0893	0.831764	3.66438	1.90546	0.342531	2.0893	0.912011	4.01791	0.666807	0.499062	2.10863	0.319154	1.40605	0.731139	0.582793	2.10863	0.349945	1.5417	1.08643	0.853497	2.0893	0.519996	2.26987
540	3.61	3.77	17.79	6.767	6.767	tr|F2DQL9|F2DQL9_HORVD	Sulfurtransferase OS=Hordeum vulgare var. distichum PE=2 SV=1	HORVD	2	9.12011	0.55189	31.6228	0.288403	58.0764	1.7378	0.443275	23.9883	0.0724436	30.1995	3.13329	0.427898	17.8649	0.175388	40.9261	0.387258	0.289518	30.479	0.0291072	11.8032	0.265461	0.753533	33.7287	0.0248886	8.95365	1.70608	0.246442	31.9154	0.0534564	25.8226
128	8.1	8.1	19.39	16.7	14.54	tr|M0WLI6|M0WLI6_HORVD	Uncharacterized protein OS=Hordeum vulgare var. distichum PE=4 SV=1	HORVD	8	1.83654	0.358712	15.9956	0.114815	21.8776	1.78649	0.36907	23.5505	0.0758578	26.0615	1.18032	0.739103	2.72898	0.432514	3.22107	0.972747	0.964639	18.8799	0.0519996	18.3654	0.630957	0.456095	5.80764	0.107647	3.66438	0.648634	0.471789	22.2843	0.0409261	14.4544
262	6	6	17.39	14.49	14.49	tr|N1QQ06|N1QQ06_AEGTA	60S ribosomal protein L8 OS=Aegilops tauschii GN=F775_32571 PE=4 SV=1	AEGTA	4	1.83654	0.17151	1.57036	1.1695	2.99226	1.83654	0.630271	1.55597	1.18032	2.88403	1.27057	0.486056	1.34276	0.946237	1.72187	1.08643	0.207062	1.59956	0.679204	1.70608	0.685488	0.235666	1.57036	0.428549	1.07647	0.666807	0.764084	1.57036	0.428549	1.04713
1297	1.42	3.84	7.545	1.577	1.577	tr|F2EFV3|F2EFV3_HORVD	Predicted protein OS=Hordeum vulgare var. distichum PE=2 SV=1	HORVD	2	20.3236	0.0820671	2.10863	9.63829	42.8549	1.83654	0.358116	2.0893	0.879022	3.87258	1.11686	0.806799	2.0893	0.534564	2.33346	0.0895365	0.102976	2.10863	0.0428548	0.188799	0.0544503	0.0854987	2.10863	0.0260615	0.114815	0.60256	0.423916	2.0893	0.288403	1.25892
180	6.87	6.87	27.23	21.13	15.96	tr|N1QPR4|N1QPR4_AEGTA	40S ribosomal protein S2-3 OS=Aegilops tauschii GN=F775_26142 PE=4 SV=1	AEGTA	5	1.55597	0.607384	1.41906	1.09648	2.24905	1.87068	0.0167434	1.44544	1.2942	2.80543	1.34276	0.594227	1.33045	1.00925	1.8197	1.19124	0.0196559	1.45881	0.816582	1.75388	0.855067	0.343266	1.34276	0.630957	1.14815	0.711214	0.0026599	1.45881	0.47863	1.03753
211	6.28	6.54	31.61	20.71	19.07	tr|M0V8J0|M0V8J0_HORVD	Uncharacterized protein OS=Hordeum vulgare var. distichum PE=4 SV=1	HORVD	5	1.72187	0.417674	1.38038	1.24738	2.37684	1.90546	0.324439	1.43219	1.33045	2.75423	1.15878	0.785265	1.38038	0.83946	1.59956	1.09648	0.709762	1.80302	0.608135	1.97697	0.666807	0.516903	1.38038	0.483059	0.92045	0.60256	0.386707	1.6293	0.366438	0.981748
626	2.86	2.97	10.91	3.599	2.835	tr|M7ZYF7|M7ZYF7_TRIUA	alpha,alpha-trehalose-phosphate synthase [UDP-forming] 11 OS=Triticum urartu GN=TRIUR3_29315 PE=4 SV=1	UDP-forming	2	1.97697	0.326613	2.0893	0.946237	4.16869	2.01372	0.32058	2.0893	0.963829	4.2462	0.816582	0.703425	2.0893	0.390841	1.70608	1.00925	0.974544	2.0893	0.483059	2.10863	0.405508	0.263357	2.10863	0.194089	0.855067	0.398107	0.259301	2.10863	0.190546	0.83946
275	5.75	5.96	22.44	17.31	14.74	tr|R7W3B6|R7W3B6_AEGTA	Uncharacterized protein OS=Aegilops tauschii GN=F775_26247 PE=4 SV=1	AEGTA	5	1.83654	0.654441	1.65959	1.10662	2.99226	2.0893	0.618725	1.67494	1.24738	3.49945	1.33045	0.543232	1.25892	1.05682	1.69044	1.13763	0.949632	1.6293	0.698232	1.87068	0.731139	0.832479	1.6293	0.448745	1.19124	0.630957	0.880403	1.65959	0.380189	1.04713
253	6	10.08	19.7	18.47	14.78	tr|R7W209|R7W209_AEGTA	Glyceraldehyde-3-phosphate dehydrogenase, cytosolic OS=Aegilops tauschii GN=F775_28075 PE=4 SV=1	AEGTA	6	1.67494	0.185237	1.94089	0.862979	3.25087	2.14783	0.185814	1.95885	1.09648	4.28548	1.67494	0.176697	1.92309	0.870964	3.25087	1.27057	0.997048	1.94089	0.654636	2.46604	0.990832	0.954817	1.94089	0.515229	1.92309	0.772681	0.951874	1.94089	0.398107	1.49969
465	4	4.25	8.207	5.832	4.752	tr|M8APX9|M8APX9_TRIUA	Uncharacterized protein OS=Triticum urartu GN=TRIUR3_35361 PE=4 SV=1	TRIUA	2	1.55597	0.483556	2.0893	0.744732	3.28095	2.26987	0.354982	25.8226	0.0879023	29.9226	1.30617	0.634501	2.0893	0.625173	2.75423	1.45881	0.679635	22.08	0.0660693	23.3346	0.831764	0.754344	2.0893	0.394457	1.7378	0.564937	0.514072	23.3346	0.0380189	13.1826
170	7.22	7.38	18.67	12.45	7.676	tr|M8CVF3|M8CVF3_AEGTA	Proliferation-associated protein 2G4 OS=Aegilops tauschii GN=F775_30438 PE=4 SV=1	AEGTA	4	2.07014	0.108716	1.59956	1.2942	3.46737	2.29087	0.0795582	1.72187	1.33045	4.40555	1.30617	0.55262	1.44544	0.903649	1.92309	1.1272	0.637291	1.64437	0.685488	1.95885	0.625173	0.174008	1.52757	0.376704	0.954993	0.564937	0.119804	1.69044	0.296483	0.954993
717	2.19	3.22	33.45	15.27	2.545	tr|Q9XHL9|Q9XHL9_WHEAT	Histone H1 WH1B.1 OS=Triticum aestivum PE=2 SV=1	WHEAT	3	5.7544	0.192347	1.51356	3.80189	8.70964	2.39883	0.49054	1.38038	1.7378	3.34195	2.75423	0.221909	1.24738	2.208	3.76704	0.405508	0.273991	1.36773	0.296483	0.554626	0.409261	0.727255	1.45881	0.285759	0.597035	1.14815	0.335017	1.33045	0.862979	1.52757
54	11.69	11.84	31.92	25.73	22.8	tr|M0Z139|M0Z139_HORVD	Uncharacterized protein OS=Hordeum vulgare var. distichum PE=3 SV=1	HORVD	7	0.409261	0.0768889	1.45881	0.267917	0.597035	2.42103	0.273444	2.37684	1.01859	7.51623	4.01791	0.11256	2.208	1.8197	8.87156	5.86138	0.0393613	2.48886	2.35505	17.2187	8.01678	0.0256929	2.22844	3.59749	18.197	2.24905	0.34452	3.10456	0.724436	5.05825
523	3.83	4.24	3.7	2.775	2.364	tr|M0WMC4|M0WMC4_HORVD	Uncharacterized protein OS=Hordeum vulgare var. distichum PE=4 SV=1	HORVD	3	0.660694	0.573496	1.6293	0.398107	1.07647	2.48886	0.874821	1.99526	1.24738	5.70164	0.809096	0.703681	1.67494	0.483059	1.35519	3.63078	0.502756	2.01372	1.80302	7.72681	1.21339	0.820362	1.40605	0.862979	1.72187	0.325087	0.610573	2.03236	0.136773	0.660694
433	4.03	4.04	14.87	8.163	8.163	tr|M7Z013|M7Z013_TRIUA	Eukaryotic translation initiation factor 3 subunit H OS=Triticum urartu GN=TRIUR3_26974 PE=4 SV=1	TRIUA	2	9.72747	0.109058	2.37684	4.09261	43.2514	2.53513	0.251876	2.10863	1.20226	5.34564	3.40408	0.197139	2.12814	1.59956	7.24436	0.255859	0.182818	2.26987	0.0613762	0.580764	0.340408	0.229333	2.22844	0.0887156	0.758578	1.33045	0.598074	2.10863	0.630957	2.77971
1112	2	2.03	23	18	18	tr|M7YEG2|M7YEG2_TRIUA	Uncharacterized protein OS=Triticum urartu GN=TRIUR3_32047 PE=4 SV=1	TRIUA	3	0.625173	0.448352	2.0893	0.296483	1.30617	2.58226	0.248443	2.10863	1.22462	5.64937	0.461318	0.300998	2.0893	0.218776	0.963829	4.09261	0.172125	2.12814	1.92309	9.12011	0.731139	0.57907	2.0893	0.346737	1.52757	0.177011	0.142707	2.14783	0.0794328	0.380189
4	26.16	26.16	40.07	29	25.31	tr|Q1XH05|Q1XH05_WHEAT	Beta-glucosidase OS=Triticum aestivum GN=Taglu1b PE=1 SV=1	WHEAT	26	2.0893	0.384956	1.30617	1.59956	2.75423	2.67917	0.507452	1.31826	2.03236	3.69828	2.72898	0.184926	1.2942	2.10863	3.56451	1.27057	0.753845	1.2942	0.981748	1.64437	1.35519	0.324543	1.31826	1.02802	1.75388	0.990832	0.349461	1.30617	0.751623	1.2942
434	4.02	4.89	12.12	3.358	2.044	tr|M8CDA0|M8CDA0_AEGTA	DnaJ homolog subfamily C member 2 OS=Aegilops tauschii GN=F775_10551 PE=4 SV=1	AEGTA	2	0.642688	0.4678	2.0893	0.30761	1.34276	2.70396	0.236767	2.10863	1.28233	5.64937	0.903649	0.856926	2.0893	0.432514	1.88799	4.16869	0.169341	2.0893	1.99526	8.70964	1.39316	0.541283	2.0893	0.666807	2.91072	0.331131	0.218934	2.10863	0.158489	0.698232
162	7.43	7.43	27.54	18.26	6.886	tr|M7Z1M6|M7Z1M6_TRIUA	Uncharacterized protein OS=Triticum urartu GN=TRIUR3_00763 PE=4 SV=1	TRIUA	3	3.46737	0.12585	1.8197	1.90546	6.25173	2.83139	0.128006	1.72187	1.64437	5.24808	1.2942	0.353811	1.69044	0.765597	2.22844	0.731139	0.981412	1.7378	0.432514	1.27057	0.359749	0.310025	1.77011	0.20893	0.636796	0.452898	0.317174	1.70608	0.263027	0.772681
471	4	4.2	15.07	11.99	11.99	tr|M8BQK0|M8BQK0_AEGTA	Nuclease S1 OS=Aegilops tauschii GN=F775_10155 PE=4 SV=1	AEGTA	3	0.625173	0.538333	22.4905	0.0398107	14.0605	2.88403	0.840933	28.3139	0.101859	41.6869	0.711214	0.639482	21.4783	0.0432514	15.2757	3.63078	0.458002	30.1995	0.120226	41.3047	1.1272	0.843728	2.0893	0.539511	2.37684	0.296483	0.536671	29.3765	0.0244343	8.70964
557	3.52	4.41	15.97	15.97	15.97	tr|M8BVG7|M8BVG7_AEGTA	Eukaryotic translation initiation factor 5A OS=Aegilops tauschii GN=F775_31265 PE=4 SV=1	AEGTA	6	2.01372	0.357594	24.8886	0.0809096	28.0543	2.93765	0.262361	23.5505	0.124738	32.2107	1.2942	0.638186	2.0893	0.619441	2.72898	1.44544	0.611817	21.8776	0.0660693	23.1206	0.636796	0.516197	22.2843	0.0405509	14.1906	0.432514	0.347055	16.293	0.0394457	7.04693
230	6.12	6.33	33.61	26.05	26.05	tr|M7YWJ7|M7YWJ7_TRIUA	NADH dehydrogenase [ubiquinone] 1 alpha subcomplex subunit 12 OS=Triticum urartu GN=TRIUR3_03768 PE=4 SV=1	TRIUA	4	1.95885	0.785594	1.41906	1.38038	2.70396	3.01995	0.074008	1.49969	2.01372	4.28548	0.698232	0.261378	1.19124	0.586138	0.831764	1.49969	0.0634324	1.35519	1.10662	2.05116	0.353183	0.340996	1.44544	0.251189	0.510505	0.233346	0.0374922	1.51356	0.161436	0.353183
46	12.29	12.9	8.854	3.819	2.662	tr|M8AQF7|M8AQF7_AEGTA	Clathrin heavy chain 1 OS=Aegilops tauschii GN=F775_32796 PE=4 SV=1	AEGTA	6	2.03236	0.0531345	1.43219	1.41906	3.10456	3.01995	0.182317	1.92309	1.57036	6.98232	1.08643	0.706662	1.52757	0.711214	1.65959	1.48594	0.400216	1.85353	0.801678	3.22107	0.529663	0.195869	1.69044	0.301995	0.895365	0.356451	0.141096	1.90546	0.140605	0.679204
57	11.29	12.43	10.85	7.31	4.683	tr|M7Z6Q3|M7Z6Q3_TRIUA	Uncharacterized protein OS=Triticum urartu GN=TRIUR3_30538 PE=4 SV=1	TRIUA	7	1.5417	0.283668	1.31826	1.1695	2.07014	3.16228	0.0649057	1.44544	2.18776	4.44631	1.64437	0.254768	1.31826	1.24738	2.14783	2.07014	0.150241	1.38038	1.49969	2.75423	1.1695	0.909375	1.34276	0.870964	1.5417	0.474242	0.16443	1.48594	0.340408	0.704693
564	3.46	4.22	15.09	5.839	4.866	tr|M7ZZS3|M7ZZS3_TRIUA	La protein-like protein OS=Triticum urartu GN=TRIUR3_17806 PE=4 SV=1	TRIUA	2	1.51356	0.588623	4.44631	0.340408	6.72977	3.34195	0.202385	3.7325	0.895365	13.6773	1.09648	0.696153	2.85759	0.383707	3.13329	2.22844	0.262653	4.48745	0.496592	10.0925	0.724436	0.851826	4.44631	0.16293	3.22107	0.322107	0.240343	4.48745	0.0698232	1.44544
482	4	4.06	16.76	7.286	7.286	tr|M8AU02|M8AU02_AEGTA	Aldehyde dehydrogenase family 2 member B4, mitochondrial OS=Aegilops tauschii GN=F775_29396 PE=4 SV=1	AEGTA	2	0.648634	0.498544	22.08	0.0413047	14.3219	3.43558	0.215088	29.9226	0.114815	37.325	0.92045	0.741236	8.70964	0.105682	8.01678	5.19996	0.161744	4.09261	1.27057	23.7684	1.40605	0.668197	21.677	0.0648634	22.9087	0.265461	0.188568	30.479	0.0253513	8.09096
895	2	10.08	46.3	35.19	35.19	tr|F2DY33|F2DY33_HORVD	Histone H4 OS=Hordeum vulgare var. distichum PE=3 SV=1	HORVD	10	16.4437	0.152299	32.2107	0.510505	71.7794	4.09261	0.240835	31.0456	0.131826	40.5508	23.3346	0.125139	32.8095	0.711214	80.1678	0.187068	0.358506	31.3329	0.0214783	5.86138	1.43219	0.525964	18.5353	0.0772681	20.7014	7.58578	0.241753	31.3329	0.242103	53.9511
814	2.04	3.06	11.58	6.842	6.842	tr|M7ZIA1|M7ZIA1_TRIUA	60S ribosomal protein L35a-1 OS=Triticum urartu GN=TRIUR3_11416 PE=4 SV=1	TRIUA	2	1.85353	0.585025	2.07014	0.895365	3.87258	4.13048	0.47324	2.1677	1.90546	8.24138	1.28233	0.859126	1.57036	0.816582	2.01372	2.12814	0.800127	2.01372	1.05682	4.20727	0.685488	0.685704	2.03236	0.322107	1.39316	0.325087	0.546788	2.07014	0.165959	0.672977
334	4.53	5.87	50.21	29.96	23.21	tr|Q9SWU2|Q9SWU2_WHEAT	Histone H1 WH1A.2 OS=Triticum aestivum PE=2 SV=1	WHEAT	6	2.24905	0.3274	1.18032	1.90546	2.70396	5.05825	0.182446	1.38038	3.66438	8.3946	1.94089	0.34601	1.10662	1.75388	2.18776	2.24905	0.35148	1.33045	1.69044	3.53183	0.855067	0.927174	1.13763	0.744732	0.972747	0.380189	0.332347	1.34276	0.237684	0.510505
65	10.89	11.01	15.29	6.714	5.714	tr|Q0Q0I7|Q0Q0I7_WHEAT	Heat shock protein 90 OS=Triticum aestivum GN=HSP90-2 PE=2 SV=1	WHEAT	6	2.07014	0.0367632	1.22462	1.69044	2.53513	5.15229	0.00898565	1.31826	3.90841	6.66807	1.27057	0.200891	1.11686	1.13763	1.43219	2.44343	0.342147	1.25892	1.94089	3.01995	0.608135	0.13318	1.21339	0.49204	0.737904	0.239883	0.0323319	1.30617	0.185353	0.313329
499	4	4	8.531	4.739	4.739	tr|M8CQS4|M8CQS4_AEGTA	60S ribosomal protein L17-2 OS=Aegilops tauschii GN=F775_28570 PE=4 SV=1	AEGTA	2	2.14783	0.303531	8.79023	0.244343	18.5353	5.44503	0.146938	31.3329	0.17378	46.1318	1.30617	0.613742	2.10863	0.619441	2.72898	2.55859	0.259149	27.2898	0.0937562	31.6228	0.60256	0.431568	13.9316	0.0510505	8.3946	0.235505	0.174273	29.9226	0.0242103	7.04693
142	7.96	8.8	13.55	6.545	5.936	tr|M7ZYI7|M7ZYI7_TRIUA	DEAD-box ATP-dependent RNA helicase 56 OS=Triticum urartu GN=TRIUR3_28067 PE=4 SV=1	TRIUA	5	1.7378	0.0854558	1.43219	1.21339	2.51189	5.49541	0.0248638	1.85353	2.96483	11.695	1.65959	0.154868	1.38038	1.20226	2.33346	3.69828	0.0940859	1.83654	2.01372	7.7983	0.946237	0.437683	1.39316	0.679204	1.31826	0.258226	0.0575297	1.85353	0.125893	0.47863
1161	2	2	12.86	9.286	9.286	tr|M7ZM77|M7ZM77_TRIUA	Uncharacterized protein OS=Triticum urartu GN=TRIUR3_08231 PE=4 SV=1	TRIUA	8	2.33346	0.401224	1.45881	1.59956	3.59749	7.94328	0.221169	1.47231	5.39511	12.8233	1.38038	0.681714	1.24738	1.10662	1.7378	4.05509	0.39684	1.44544	2.80543	5.91562	0.586138	0.56102	1.44544	0.390841	0.847227	0.165959	0.269927	1.47231	0.10666	0.244343
616	2.98	2.98	36.42	29.01	29.01	tr|M8CQP1|M8CQP1_AEGTA	Cytochrome c oxidase subunit 6B OS=Aegilops tauschii GN=F775_27142 PE=4 SV=1	AEGTA	2	0.501187	0.342698	24.4343	0.0356451	12.2462	8.55067	0.103597	32.8095	0.260615	56.4937	0.648634	0.491855	21.4783	0.0416869	13.9316	7.31139	0.0815318	31.3329	0.233346	52.9663	1.27057	0.63363	20.893	0.0608135	21.4783	0.11272	0.0336847	31.6228	0.0170608	3.56451
1080	2	2.04	14.75	11.06	11.06	tr|M8C7T6|M8C7T6_AEGTA	Ras-related protein RIC2 OS=Aegilops tauschii GN=F775_32848 PE=4 SV=1	AEGTA	2	12.2462	0.256374	31.9154	0.383707	64.8634	10.9648	0.235336	31.9154	0.343558	61.9441	2.10863	0.504211	25.1189	0.083946	28.5759	0.990832	0.854067	18.8799	0.0524807	18.7068	0.0831764	0.403498	31.6228	0.0152757	2.63027	0.185353	0.356703	31.3329	0.0214783	5.80764
375	4.15	4.15	14.37	5.865	5.865	tr|M7ZVP9|M7ZVP9_TRIUA	Tyrosyl-tRNA synthetase OS=Triticum urartu GN=TRIUR3_33495 PE=4 SV=1	TRIUA	2	3.7325	0.185977	30.761	0.121339	38.7258	12.8233	0.0900064	31.9154	0.401791	66.0693	1.72187	0.396491	23.5505	0.0731139	25.5859	5.05825	0.168015	31.3329	0.161436	44.8745	0.448745	0.30397	2.10863	0.212814	0.946237	0.12942	0.0365505	31.3329	0.018197	4.05509
614	2.99	3.05	16.01	8.761	5.438	tr|F2D032|F2D032_HORVD	Predicted protein OS=Hordeum vulgare var. distichum PE=2 SV=1	HORVD	3	2.39883	0.265979	2.10863	1.13763	5.01187	18.7068	0.0845938	2.24905	8.31764	49.2039	1.95885	0.333546	2.10863	0.928966	4.09261	7.7983	0.120303	2.22844	3.49945	19.9526	0.809096	0.693793	2.0893	0.383707	1.69044	0.102802	0.10961	2.22844	0.0398107	0.229087
675	2.42	20.64	30.5	20.57	19.5	tr|D5MTF8|D5MTF8_WHEAT	Beta-glucosidase OS=Triticum aestivum GN=TaGlu1d PE=2 SV=1	WHEAT	21	4.7863	0.246113	2.91072	1.64437	15.1356	22.9087	0.119217	3.01995	7.58578	65.4636	2.75423	0.267073	1.75388	1.57036	5.05825	5.7544	0.216881	2.91072	1.97697	24.8886	0.549541	0.865576	2.88403	0.155597	1.58489	0.0855067	0.202612	3.22107	0.0226987	0.275423
