# Supplementary material for: Proteomic Profiling of the Interactions of Cd/Zn in the Roots of Dwarf Polish Wheat (Triticum polonicum L.)
Source: Front Plant Sci. 2016 Sep 14;7:1378. doi: 10.3389/fpls.2016.01378 (PMC5021758; doi:10.3389/fpls.2016.01378)
Supplement: Data Sheet 3 — Proteins induced by Zn stress. [file DataSheet3.xlsx]

## Sheet: Sheet3
N	Unused	Total	%Cov	%Cov(50)	%Cov(95)	Accession	Name	Species	Peptides(95%)	CK/Cd	PVal CK/Cd	EF CK/Cd	LowerCI CK/Cd	UpperCI CK/Cd	CK/Zn	PVal CK/Zn	EF CK/Zn	LowerCI CK/Zn	UpperCI CK/Zn	CK/Cd+Zn	PVal CK/Cd+Zn	EF CK/Cd+Zn	LowerCI CK/Cd+Zn	UpperCI CK/Cd+Zn	Cd/Zn	PVal Cd/Zn	EF Cd/Zn	LowerCI Cd/Zn	UpperCI Cd/Zn	Cd/Cd+Zn	PVal Cd/Cd+Zn	EF Cd/Cd+Zn	LowerCI Cd/Cd+Zn	UpperCI Cd/Cd+Zn	Zn/Cd+Zn	PVal Zn/Cd+Zn	EF Zn/Cd+Zn	LowerCI Zn/Cd+Zn	UpperCI Zn/Cd+Zn
981	2	2.3	11.49	8.784	7.432	tr|M8ARL3|M8ARL3_AEGTA	5-formyltetrahydrofolate cyclo-ligase OS=Aegilops tauschii GN=F775_31716 PE=4 SV=1	AEGTA	2	0.0704693	0.249906	31.9154	0.0143219	2.24905	0.0809096	0.341158	31.6228	0.0149968	2.55859	0.057544	0.234689	32.2107	0.0134276	1.85353	1.45881	0.59802	2.44343	0.597035	3.56451	1.48594	0.890709	22.08	0.0672977	23.5505	1.00925	0.531831	19.0546	0.0529663	18.8799
700	2.24	2.29	6.114	3.55	3.55	tr|M8BPM4|M8BPM4_AEGTA	Uncharacterized protein OS=Aegilops tauschii GN=F775_30248 PE=4 SV=1	AEGTA	2	0.981748	0.755906	18.7068	0.049204	18.3654	0.334195	0.239643	27.7971	0.0267917	9.28966	0.0636796	0.403039	31.9154	0.0123595	2.03236	0.990832	0.279842	18.8799	0.0524807	18.7068	0.139316	0.513232	31.6228	0.0188799	4.40555	0.187068	0.450981	31.3329	0.0214783	5.86138
621	2.91	2.91	33.62	25	19.83	tr|M8BY97|M8BY97_AEGTA	Uncharacterized protein OS=Aegilops tauschii GN=F775_32079 PE=4 SV=1	AEGTA	5	0.0870964	0.493905	31.9154	0.0155597	2.77971	0.613762	0.1734	23.3346	0.0337287	14.3219	0.0809096	0.293969	31.9154	0.0151356	2.58226	6.08135	0.13629	34.9945	0.17378	51.9996	0.398107	0.503163	26.546	0.0313329	10.5682	0.077983	0.112701	16.293	0.0138038	1.27057
141	8	8	36.28	36.28	36.28	tr|Q7XY25|Q7XY25_WHEAT	Glutaredoxin OS=Triticum aestivum PE=4 SV=1	WHEAT	5	0.155597	0.00295136	4.44631	0.0349945	0.691831	0.122462	0.00278438	4.44631	0.0285759	0.544503	0.119124	0.00260133	4.48745	0.0280543	0.534564	0.862979	0.640359	4.44631	0.194089	3.83707	0.744732	0.352423	1.75388	0.420727	1.30617	0.847227	0.578797	4.44631	0.190546	3.76704
131	8.04	8.04	30.25	27.78	24.07	tr|M8CH28|M8CH28_AEGTA	Uncharacterized protein OS=Aegilops tauschii GN=F775_43934 PE=4 SV=1	AEGTA	8	0.37325	0.0797694	1.48594	0.203236	0.554626	0.180302	0.120763	1.6293	0.092045	0.293765	0.180302	0.0126267	1.59956	0.0895365	0.288403	0.47863	0.357324	1.30617	0.363078	0.625173	0.47863	0.069941	1.24738	0.366438	0.597035	0.981748	0.568427	1.28233	0.772681	1.25892
466	4	4.24	19.16	12.87	8.383	tr|Q9XEN5|Q9XEN5_WHEAT	Beta-1,3-glucanase OS=Triticum aestivum GN=Glb3 PE=2 SV=1	WHEAT	2	0.49204	0.325515	2.10863	0.235505	1.03753	0.380189	0.246637	2.0893	0.180302	0.794328	0.242103	0.172278	2.0893	0.114815	0.505825	0.765597	0.624855	2.0893	0.363078	1.59956	0.487529	0.319497	2.0893	0.231207	1.01859	0.630957	0.454592	2.0893	0.301995	1.31826
559	3.51	3.7	13.61	6.903	6.903	tr|M0UG18|M0UG18_HORVD	Citrate synthase OS=Hordeum vulgare var. distichum PE=3 SV=1	HORVD	4	0.244343	0.17306	2.0893	0.115878	0.510505	0.0519996	0.0840434	2.0893	0.0246604	0.108643	0.244343	0.174082	2.10863	0.11695	0.515229	0.210863	0.158111	2.10863	0.100925	0.444631	1	0.985903	2.0893	0.47863	2.0893	4.69894	0.157263	2.10863	2.22844	9.81748
132	8.04	8.04	50	45.12	45.12	tr|R7W0I1|R7W0I1_AEGTA	40S ribosomal protein S21 OS=Aegilops tauschii GN=F775_27682 PE=4 SV=1	AEGTA	6	3.22107	0.22756	18.8799	0.170608	32.8095	0.625173	0.461468	2.75423	0.226986	1.72187	0.272898	0.192878	2.10863	0.12942	0.57544	0.192309	0.163553	6.98232	0.0310456	1.34276	0.0847227	0.107306	9.63829	0.0175388	0.816582	0.432514	0.286497	2.0893	0.205116	0.903649
509	4	4	14.49	14.49	14.49	tr|Q9ZP25|Q9ZP25_WHEAT	Small heat shock protein Hsp23.5 OS=Triticum aestivum PE=2 SV=1	WHEAT	4	0.233346	0.19834	2.53513	0.0570164	0.591562	0.172187	0.155234	2.53513	0.0457088	0.436516	0.296483	0.230306	2.24905	0.0591562	0.666807	0.717794	0.528506	1.48594	0.47863	1.0666	1.24738	0.724148	1.64437	0.758578	2.10863	1.72187	0.399895	1.99526	0.862979	3.53183
79	10.21	10.28	36.4	25	22.37	tr|Q8LL15|Q8LL15_WHEAT	Glutathione-S-transferase 28e45 OS=Triticum aestivum PE=2 SV=1	WHEAT	13	1.15878	0.278528	1.78649	0.648634	2.0893	0.322107	0.18568	1.87068	0.165959	0.60256	0.328095	0.185406	1.87068	0.167494	0.613762	0.275423	0.0744277	1.88799	0.136773	0.519996	0.285759	0.0743515	1.67494	0.138038	0.47863	1.00925	0.998595	1.78649	0.564937	1.78649
521	3.85	6.98	13.55	11.17	9.218	tr|M8A2J7|M8A2J7_TRIUA	Ubiquilin-1 OS=Triticum urartu GN=TRIUR3_26492 PE=4 SV=1	TRIUA	3	0.679204	0.861668	23.3346	0.0420727	15.8489	10.2802	0.628458	31.6228	0.325087	60.8135	0.331131	0.481961	28.5759	0.0283139	9.46237	6.79204	0.736345	31.3329	0.21677	51.0505	0.515229	0.422421	7.7983	0.0474242	4.01791	0.0963829	0.335472	31.6228	0.0161436	3.04789
1191	2	2	8.537	8.537	8.537	tr|M0YBS3|M0YBS3_HORVD	Uncharacterized protein OS=Hordeum vulgare var. distichum PE=4 SV=1	HORVD	3	0.448745	0.452454	1.69044	0.244343	0.758578	0.597035	0.325704	1.75388	0.316228	1.04713	0.337287	0.30811	1.65959	0.17378	0.559758	1.21339	0.64702	1.61436	0.751623	1.95885	0.744732	0.594199	1.6293	0.457088	1.21339	0.570164	0.923154	1.61436	0.353183	0.92045
244	6.03	6.03	36.81	36.81	33.13	tr|M8BJE3|M8BJE3_AEGTA	Blue copper protein OS=Aegilops tauschii GN=F775_27589 PE=4 SV=1	AEGTA	5	0.49204	0.324744	2.0893	0.235505	1.02802	0.432514	0.280763	2.0893	0.207014	0.903649	0.346737	0.228087	2.10863	0.165959	0.731139	0.870964	0.796388	2.0893	0.416869	1.8197	0.698232	0.53938	2.10863	0.334195	1.47231	0.801678	0.678832	2.0893	0.380189	1.67494
788	2.06	2.5	15.68	10.17	8.475	tr|M0ULA3|M0ULA3_HORVD	Uncharacterized protein OS=Hordeum vulgare var. distichum PE=4 SV=1	HORVD	2	0.180302	0.00343657	4.48745	0.0401791	0.809096	0.113763	0.00235995	4.48745	0.0265461	0.510505	0.359749	0.00368752	6.98232	0.0801678	2.51189	0.325087	0.0715755	4.52898	0.0691831	1.47231	1.30617	0.613719	4.48745	0.291072	6.98232	3.80189	0.0540165	4.16869	0.912011	24.6604
1019	2	2.18	9.615	9.615	7.051	tr|M8CCW1|M8CCW1_AEGTA	Uncharacterized protein OS=Aegilops tauschii GN=F775_26613 PE=4 SV=1	AEGTA	3	0.794328	0.780282	2.65461	0.293765	2.10863	0.580764	0.649702	4.48745	0.130617	2.60615	0.363078	0.343711	4.16869	0.0847227	1.51356	0.731139	0.841694	4.44631	0.164437	3.25087	0.457088	0.415282	3.7325	0.115878	1.70608	0.613762	0.482909	2.46604	0.246604	1.51356
405	4.06	4.48	21.92	14.61	14.61	tr|Q8LGN5|Q8LGN5_WHEAT	Glutathione-S-transferase 19E50 OS=Triticum aestivum PE=2 SV=1	WHEAT	4	0.416869	0.327547	26.3027	0.0322107	10.9648	0.21677	0.188427	6.13762	0.0369828	1.33045	0.380189	0.304372	24.8886	0.0316228	9.46237	0.519996	0.372311	22.08	0.0387258	11.4815	0.903649	0.898533	5.15229	0.175388	4.65586	1.7378	0.40596	4.69894	0.369828	8.16582
928	2	4	14.71	14.71	14.71	tr|R7WFH8|R7WFH8_AEGTA	steroid-binding protein 3 OS=Aegilops tauschii GN=F775_29084 PE=4 SV=1	AEGTA	2	7.04693	0.237079	33.7287	0.20893	52.4808	0.301995	0.383932	29.3765	0.0270396	8.87156	0.387258	0.538198	27.0396	0.0310456	10.4713	0.0444631	0.155508	25.1189	0.0120226	1.11686	0.0559758	0.179772	34.6737	0.012942	1.94089	1.28233	0.672392	14.4544	0.0887156	16.5959
941	2	2.75	13.1	6.548	5.357	tr|R7WBG9|R7WBG9_AEGTA	50S ribosomal protein L7/L12 OS=Aegilops tauschii GN=F775_27175 PE=4 SV=1	AEGTA	2	0.879022	0.627114	3.40408	0.258226	2.99226	0.432514	0.305016	1.69044	0.253513	0.731139	0.428549	0.340082	1.49969	0.285759	0.642688	0.487529	0.426694	3.53183	0.135519	1.72187	0.483059	0.491512	4.36516	0.110662	2.10863	0.981748	0.853334	2.35505	0.416869	2.31206
479	4	4.09	34.41	18.28	18.28	tr|F2DT61|F2DT61_HORVD	Predicted protein OS=Hordeum vulgare var. distichum PE=2 SV=1	HORVD	2	0.586138	0.311449	3.16228	0.107647	1.85353	0.0263027	0.0843806	4.57088	0.0101859	0.120226	0.432514	0.247157	4.44631	0.0376704	1.92309	0.042462	0.112064	4.48745	0.0108643	0.190546	0.787046	0.671765	1.70608	0.376704	1.34276	17.7011	0.124325	4.44631	3.98107	60.8135
779	2.07	2.78	16.83	6.883	3.059	tr|M8BVI3|M8BVI3_AEGTA	Glucan endo-1,3-beta-glucosidase 12 OS=Aegilops tauschii GN=F775_13354 PE=4 SV=1	AEGTA	2	0.398107	0.257392	2.0893	0.188799	0.831764	0.387258	0.252099	2.10863	0.185353	0.816582	0.440555	0.287201	2.10863	0.210863	0.928966	0.972747	0.965155	2.0893	0.465586	2.03236	1.10662	0.830394	2.0893	0.529663	2.31206	1.1272	0.798404	2.0893	0.539511	2.35505
504	4	4	18.77	17.24	17.24	tr|M8CBC2|M8CBC2_AEGTA	Uncharacterized protein OS=Aegilops tauschii GN=F775_29635 PE=4 SV=1	AEGTA	3	1.0666	0.576173	4.01791	0.265461	7.17794	3.66438	0.831562	4.44631	0.824138	16.293	0.440555	0.495529	3.31131	0.0619441	1.45881	3.49945	0.697532	4.48745	0.77983	15.5597	0.405508	0.85681	5.64937	0.0413047	2.29087	0.203236	0.593109	4.44631	0.0457088	0.903649
188	6.65	6.74	29.82	17.19	12.98	tr|Q5CAQ1|Q5CAQ1_TRIDB	Dehydrin OS=Triticum durum GN=dhn11 PE=2 SV=1	TRIDB	5	0.824138	0.913536	1.34276	0.613762	1.10662	4.32514	0.00964801	1.55597	2.77971	6.85488	0.448745	0.164714	1.27057	0.334195	0.570164	4.92039	0.00988315	1.55597	3.16228	8.01678	0.534564	0.151112	1.24738	0.428549	0.666807	0.120226	0.00182946	1.48594	0.0744732	0.178649
1088	2	2.04	15.73	11.24	11.24	tr|R7WA20|R7WA20_AEGTA	Uncharacterized protein OS=Aegilops tauschii GN=F775_28600 PE=4 SV=1	AEGTA	2	1.10662	0.817945	2.0893	0.529663	2.33346	0.416869	0.270283	2.0893	0.199526	0.870964	0.448745	0.290954	2.0893	0.212814	0.937562	0.369828	0.241698	2.10863	0.177011	0.77983	0.398107	0.258333	2.0893	0.190546	0.831764	1.0666	0.887489	2.0893	0.510505	2.22844
1008	2	2.19	13.33	11.43	9.048	tr|F2CZH0|F2CZH0_HORVD	Predicted protein OS=Hordeum vulgare var. distichum PE=2 SV=1	HORVD	2	1.01859	0.957079	2.0893	0.487529	2.12814	0.613762	0.433722	2.0893	0.291072	1.28233	0.457088	0.296934	2.0893	0.21677	0.954993	0.597035	0.41722	2.0893	0.283139	1.24738	0.444631	0.288471	2.0893	0.210863	0.928966	0.737904	0.589179	2.0893	0.353183	1.5417
1112	2	2.03	23	18	18	tr|M7YEG2|M7YEG2_TRIUA	Uncharacterized protein OS=Triticum urartu GN=TRIUR3_32047 PE=4 SV=1	TRIUA	3	0.625173	0.448352	2.0893	0.296483	1.30617	2.58226	0.248443	2.10863	1.22462	5.64937	0.461318	0.300998	2.0893	0.218776	0.963829	4.09261	0.172125	2.12814	1.92309	9.12011	0.731139	0.57907	2.0893	0.346737	1.52757	0.177011	0.142707	2.14783	0.0794328	0.380189
384	4.12	4.23	13.6	7.721	7.721	tr|M7Z6H3|M7Z6H3_TRIUA	Monothiol glutaredoxin-S4, mitochondrial OS=Triticum urartu GN=TRIUR3_19635 PE=4 SV=1	TRIUA	3	1.13763	0.525244	1.65959	0.685488	1.85353	0.280543	0.293971	1.80302	0.180302	0.505825	0.487529	0.837496	1.67494	0.313329	0.816582	0.30761	0.209178	1.65959	0.183654	0.510505	0.487529	0.446324	1.64437	0.291072	0.801678	1.70608	0.330738	1.52757	1.11686	2.63027
394	4.09	6.07	18.49	10.57	10.57	tr|M8D3H8|M8D3H8_AEGTA	40S ribosomal protein S4 OS=Aegilops tauschii GN=F775_29120 PE=4 SV=1	AEGTA	5	0.420727	0.886128	1.78649	0.235505	0.751623	0.366438	0.595611	1.78649	0.205116	0.654636	0.501187	0.936769	1.78649	0.280543	0.895365	0.77983	0.527225	1.77011	0.436516	1.38038	1.03753	0.94845	1.78649	0.580764	1.85353	1.31826	0.556423	1.78649	0.737904	2.35505
1060	2	2.07	15.08	7.821	7.821	tr|F2DXR4|F2DXR4_HORVD	Predicted protein OS=Hordeum vulgare var. distichum PE=2 SV=1	HORVD	3	0.972747	0.96735	2.0893	0.465586	2.03236	0.380189	0.24702	2.0893	0.18197	0.794328	0.501187	0.331291	2.0893	0.239883	1.04713	0.387258	0.251784	2.10863	0.185353	0.816582	0.510505	0.339552	2.0893	0.244343	1.0666	1.30617	0.610523	2.0893	0.625173	2.72898
1012	2	2.18	14.55	8.209	6.343	tr|R7W4R0|R7W4R0_AEGTA	50S ribosomal protein L12-1, chloroplastic OS=Aegilops tauschii GN=F775_30238 PE=4 SV=1	AEGTA	2	0.879022	0.682611	2.70396	0.322107	2.37684	2.75423	0.726873	2.72898	1.00925	7.44732	0.505825	0.336573	2.60615	0.195884	1.31826	3.16228	0.499405	2.72898	1.15878	8.62979	0.57544	0.450915	2.70396	0.210863	1.55597	0.192309	0.274983	2.72898	0.0711213	0.524808
581	3.3	4.33	30.54	27.54	13.77	tr|Q41518|Q41518_WHEAT	Single-stranded nucleic acid binding protein OS=Triticum aestivum GN=whGRP-1 PE=2 SV=1	WHEAT	11	1.34276	0.597207	1.31826	1.01859	1.8197	2.35505	0.533396	1.39316	1.69044	3.59749	0.505825	0.387432	1.14815	0.428549	0.580764	1.70608	0.894681	1.30617	1.30617	2.26987	0.37325	0.275087	1.35519	0.263027	0.505825	0.224906	0.257563	1.40605	0.145881	0.316228
90	10	10	30.25	27.73	27.73	tr|M7ZIY8|M7ZIY8_TRIUA	Uncharacterized protein OS=Triticum urartu GN=TRIUR3_14987 PE=4 SV=1	TRIUA	5	1.15878	0.731183	1.51356	0.765597	1.7378	1.64437	0.343331	1.52757	1.07647	2.67917	0.510505	0.22219	1.2942	0.387258	0.660694	1.41906	0.49082	1.48594	0.954993	2.12814	0.440555	0.165139	1.52757	0.280543	0.672977	0.30761	0.0964851	1.58489	0.178649	0.487529
839	2.04	2.04	13.68	9.402	9.402	tr|F2DN51|F2DN51_HORVD	Predicted protein OS=Hordeum vulgare var. distichum PE=4 SV=1	HORVD	3	0.679204	0.480567	1.78649	0.380189	1.21339	0.539511	0.386995	1.35519	0.390841	0.731139	0.519996	0.372114	1.34276	0.376704	0.698232	0.787046	0.772027	1.78649	0.440555	1.40605	0.758578	0.73165	1.69044	0.440555	1.28233	0.954993	0.952871	1.35519	0.698232	1.2942
183	6.7	6.77	32.53	26.99	20.76	tr|F2E048|F2E048_HORVD	Predicted protein OS=Hordeum vulgare var. distichum PE=2 SV=1	HORVD	5	0.564937	0.316889	2.58226	0.218776	1.45881	0.47863	0.23576	2.72898	0.175388	1.30617	0.524808	0.350442	2.72898	0.192309	1.43219	0.83946	0.596299	1.67494	0.501187	1.40605	0.92045	0.86766	2.03236	0.452898	1.87068	1.08643	0.51753	1.8197	0.597035	1.97697
561	3.49	14.2	22.69	18.46	18.46	tr|M7ZLY3|M7ZLY3_TRIUA	Enolase 2 OS=Triticum urartu GN=TRIUR3_10258 PE=4 SV=1	TRIUA	12	0.972747	0.981071	18.8799	0.0519996	18.3654	7.17794	0.183001	31.3329	0.229087	52.4808	0.524808	0.334702	23.9883	0.0366438	12.5892	5.10505	0.181492	31.0456	0.164437	44.8745	0.529663	0.339533	10.2802	0.0529663	5.44503	0.122462	0.0376907	31.3329	0.0177011	3.83707
112	8.47	8.47	18.34	14.07	14.07	tr|M9T1P9|M9T1P9_TRIDB	ATP sulfurylase OS=Triticum durum GN=ATPSul2 PE=2 SV=1	TRIDB	5	0.175388	0.152234	31.6228	0.0205116	5.54626	0.316228	0.2333	29.1072	0.0275423	9.2045	0.534564	0.3934	11.272	0.0519996	6.0256	1.80302	0.375049	22.2843	0.0809096	25.1189	2.93765	0.226195	15.8489	0.185353	29.3765	1.61436	0.442632	22.9087	0.0704693	24.6604
159	7.51	7.51	23.11	23.11	23.11	tr|N1QZ03|N1QZ03_AEGTA	Uncharacterized protein OS=Aegilops tauschii GN=F775_26852 PE=4 SV=1	AEGTA	5	0.679204	0.704653	2.18776	0.310456	1.48594	0.483059	0.168994	1.94089	0.246604	0.937562	0.534564	0.39595	2.18776	0.244343	1.1695	0.704693	0.23582	1.7378	0.405508	1.22462	0.77983	0.590532	1.40605	0.554626	1.09648	1.09648	0.407267	1.78649	0.613762	1.95885
690	2.28	2.31	7.229	3.614	3.614	tr|R7W1J6|R7W1J6_AEGTA	Nuclear transcription factor Y subunit B-3 OS=Aegilops tauschii GN=F775_04529 PE=4 SV=1	AEGTA	2	0.801678	0.681168	2.0893	0.383707	1.67494	2.63027	0.243521	2.10863	1.24738	5.49541	0.534564	0.360843	2.0893	0.255859	1.11686	3.25087	0.202763	2.10863	1.5417	6.79204	0.660694	0.49252	2.10863	0.316228	1.39316	0.203236	0.153866	2.0893	0.0963829	0.42462
248	6.01	16.49	40.46	31.95	26.9	tr|M7ZIZ5|M7ZIZ5_TRIUA	Peroxidase 66 OS=Triticum urartu GN=TRIUR3_06320 PE=4 SV=1	TRIUA	33	0.619441	0.735515	1.83654	0.331131	1.13763	0.409261	0.313409	1.83654	0.220801	0.751623	0.544503	0.530194	1.85353	0.280543	1.00925	0.642688	0.3899	1.78649	0.359749	1.14815	0.870964	0.721211	1.65959	0.524808	1.44544	1.34276	0.514622	1.65959	0.809096	2.24905
163	7.36	8.22	19.73	7.982	7.095	tr|M7ZP50|M7ZP50_TRIUA	Uncharacterized protein OS=Triticum urartu GN=TRIUR3_26766 PE=4 SV=1	TRIUA	7	1.19124	0.969104	1.43219	0.831764	1.72187	3.10456	0.335376	1.45881	2.12814	4.52898	0.544503	0.180303	1.1695	0.457088	0.636796	2.91072	0.34857	1.44544	2.01372	4.20727	0.452898	0.174618	1.44544	0.301995	0.654636	0.194089	0.0816416	1.47231	0.12942	0.285759
453	4	4.5	16.51	9.346	8.1	tr|F2EFS3|F2EFS3_HORVD	Predicted protein OS=Hordeum vulgare var. distichum PE=2 SV=1	HORVD	4	1.38038	0.198955	2.91072	0.474242	5.19996	3.49945	0.357241	3.0761	1.13763	13.4277	0.544503	0.145321	1.33045	0.183654	0.724436	2.0893	0.0386506	3.16228	0.660694	5.80764	0.394457	0.0331888	3.01995	0.0794328	1.19124	0.187068	0.224781	3.04789	0.0469894	0.570164
483	4	4.06	17.8	9.424	9.424	sp|Q949H0|RS7_HORVU	40S ribosomal protein S7 OS=Hordeum vulgare GN=RPS7 PE=2 SV=1	HORVU	2	0.672977	0.547624	1.78649	0.376704	1.20226	0.366438	0.294895	1.78649	0.207014	0.654636	0.554626	0.501423	1.78649	0.310456	0.990832	0.544503	0.457973	1.78649	0.30479	0.972747	0.816582	0.914585	1.78649	0.457088	1.45881	1.48594	0.497905	1.59956	0.928966	2.37684
731	2.14	4.47	18.4	8.962	8.962	tr|M7ZH04|M7ZH04_TRIUA	glutathione S-transferase GSTU6 OS=Triticum urartu GN=TRIUR3_08149 PE=4 SV=1	TRIUA	2	0.765597	0.627487	2.0893	0.366438	1.59956	0.394457	0.256453	2.0893	0.188799	0.824138	0.564937	0.385655	2.0893	0.270396	1.18032	0.510505	0.341126	2.10863	0.244343	1.07647	0.731139	0.577828	2.0893	0.349945	1.52757	1.40605	0.532441	2.0893	0.672977	2.93765
691	2.27	2.53	20.76	7.895	4.678	tr|F2DI83|F2DI83_HORVD	Predicted protein OS=Hordeum vulgare var. distichum PE=2 SV=1	HORVD	4	0.887156	0.737285	1.8197	0.487529	1.61436	0.369828	0.128368	2.72898	0.136773	1.00925	0.564937	0.23783	2.70396	0.207014	1.52757	0.413047	0.118074	2.37684	0.17378	0.981748	0.625173	0.205542	2.37684	0.265461	1.48594	1.49969	0.257022	1.88799	0.794328	2.83139
609	3.04	3.4	18.9	9.041	9.041	tr|M0Y2S5|M0Y2S5_HORVD	Uncharacterized protein OS=Hordeum vulgare var. distichum PE=4 SV=1	HORVD	2	0.586138	0.44602	23.1206	0.0387258	13.5519	0.272898	0.212357	19.0546	0.0285759	5.19996	0.570164	0.462316	8.24138	0.0685488	4.69894	0.457088	0.338494	7.51623	0.0608135	3.43558	0.972747	0.961982	15.2757	0.0636796	14.8594	2.0893	0.328959	2.29087	0.912011	4.7863
412	4.06	4.06	6.713	5.68	5.68	tr|F2D7S5|F2D7S5_HORVD	Predicted protein (Fragment) OS=Hordeum vulgare var. distichum PE=2 SV=1	HORVD	2	0.409261	0.270303	22.2843	0.0343558	9.12011	0.448745	0.300284	12.1339	0.0444631	5.44503	0.57544	0.412468	2.10863	0.275423	1.21339	1.09648	0.843143	19.5884	0.0559758	19.7697	1.40605	0.536735	18.5353	0.0758578	20.1372	1.28233	0.637891	13.4277	0.0954993	16.1436
1189	2	2	18.75	18.75	18.75	tr|M7YJB9|M7YJB9_TRIUA	Uncharacterized protein OS=Triticum urartu GN=TRIUR3_17508 PE=4 SV=1	TRIUA	2	2.72898	0.335153	1.48594	1.83654	6.0256	1.55597	0.866279	1.40605	1.10662	2.18776	0.580764	0.462021	1.19124	0.487529	0.691831	0.570164	0.372873	1.41906	0.316228	0.809096	0.212814	0.21499	1.51356	0.103753	0.322107	0.376704	0.408089	1.41906	0.260615	0.534564
122	8.24	8.35	54.67	48.89	45.33	tr|M8BXT5|M8BXT5_AEGTA	Membrane steroid-binding protein 2 OS=Aegilops tauschii GN=F775_27693 PE=4 SV=1	AEGTA	5	1.7378	0.388179	2.10863	0.824138	3.63078	0.474242	0.310387	2.37684	0.199526	1.1272	0.597035	0.413988	22.6987	0.0394457	13.5519	0.270396	0.186386	2.10863	0.12942	0.570164	0.343558	0.222318	28.3139	0.0291072	9.72747	1.23595	0.669582	20.7014	0.0597035	21.0863
167	7.27	7.92	37.66	32.47	26.62	tr|M8AVN8|M8AVN8_AEGTA	HMG-Y-related protein A OS=Aegilops tauschii GN=F775_30087 PE=4 SV=1	AEGTA	8	1.14815	0.716232	1.51356	0.758578	1.75388	3.25087	0.0268099	1.70608	1.90546	6.42688	0.60256	0.34084	1.35519	0.444631	0.816582	2.80543	0.0308022	1.69044	1.65959	5.49541	0.519996	0.23915	1.38038	0.369828	0.717794	0.185353	0.0186311	1.72187	0.0937562	0.319154
424	4.05	4.05	12.3	9.626	9.626	tr|M7ZZ97|M7ZZ97_TRIUA	Lactoylglutathione lyase OS=Triticum urartu GN=TRIUR3_16591 PE=4 SV=1	TRIUA	2	1.52757	0.260097	1.64437	0.928966	2.58226	0.394457	0.193918	1.6293	0.226986	0.642688	0.608135	0.359869	1.6293	0.37325	0.990832	0.285759	0.114689	1.65959	0.161436	0.474242	0.398107	0.160331	1.67494	0.214783	0.666807	1.5417	0.354847	1.61436	0.954993	2.51189
605	3.08	3.12	41.38	32.18	32.18	tr|M7Z721|M7Z721_TRIUA	Uncharacterized protein OS=Triticum urartu GN=TRIUR3_30639 PE=4 SV=1	TRIUA	2	1.07647	0.880047	4.69894	0.229087	5.05825	2.46604	0.266442	2.65461	0.928966	6.48634	0.613762	0.438227	2.0893	0.293765	1.28233	2.24905	0.288013	12.3595	0.18197	22.4905	0.564937	0.3935	4.09261	0.138038	2.31206	0.246604	0.178925	3.04789	0.0816582	0.751623
930	2	3.47	12.09	8.372	8.372	tr|Q70WD6|Q70WD6_HORVD	RAB-like small G-protein OS=Hordeum vulgare var. distichum GN=rab2 PE=2 SV=1	HORVD	2	1.10662	0.824153	2.0893	0.529663	2.31206	0.283139	0.193282	2.10863	0.135519	0.597035	0.613762	0.438076	2.10863	0.293765	1.2942	0.253513	0.178362	2.10863	0.121339	0.534564	0.549541	0.374388	2.10863	0.263027	1.15878	2.14783	0.298299	2.0893	1.02802	4.48745
472	4	4.18	9.877	6.173	6.173	tr|M7Z534|M7Z534_TRIUA	Glutaredoxin-C8 OS=Triticum urartu GN=TRIUR3_18444 PE=4 SV=1	TRIUA	2	1.07647	0.8728	1.92309	0.559758	2.07014	1.59956	0.40088	1.61436	0.990832	2.63027	0.625173	0.461737	1.61436	0.383707	1.00925	1.47231	0.45026	1.90546	0.772681	2.83139	0.57544	0.410301	1.92309	0.296483	1.10662	0.387258	0.242199	1.94089	0.197697	0.751623
165	7.32	7.38	14.05	12.97	9.459	tr|M8ASB4|M8ASB4_AEGTA	GDSL esterase/lipase OS=Aegilops tauschii GN=F775_07097 PE=4 SV=1	AEGTA	5	1.2942	0.624797	2.33346	0.554626	3.01995	0.559758	0.388008	7.17794	0.0787046	4.01791	0.625173	0.453092	3.31131	0.188799	2.07014	0.428549	0.282808	3.04789	0.140605	1.30617	0.47863	0.318668	7.72681	0.0619441	3.69828	1.10662	0.83036	18.0302	0.0613762	18.197
908	2	6.53	48.31	33.71	28.65	tr|M7ZW44|M7ZW44_TRIUA	Cationic peroxidase SPC4 OS=Triticum urartu GN=TRIUR3_06319 PE=4 SV=1	TRIUA	14	0.534564	0.358091	2.0893	0.253513	1.11686	0.608135	0.43183	2.0893	0.291072	1.27057	0.630957	0.453375	2.0893	0.301995	1.31826	1.13763	0.788299	2.0893	0.544503	2.37684	1.1695	0.742607	2.0893	0.559758	2.44343	1.02802	0.947584	2.0893	0.49204	2.14783
890	2	14.53	37.89	37.89	33.85	tr|R7W4A1|R7W4A1_AEGTA	Peroxidase 52 OS=Aegilops tauschii GN=F775_11178 PE=4 SV=1	AEGTA	17	0.758578	0.615665	2.0893	0.359749	1.58489	0.383707	0.248331	2.0893	0.18197	0.801678	0.630957	0.452004	2.0893	0.299226	1.31826	0.501187	0.331656	2.0893	0.239883	1.04713	0.824138	0.718309	2.0893	0.394457	1.72187	1.6293	0.42492	2.0893	0.77983	3.40408
440	4.01	13.71	30.55	26.69	25.08	tr|N1R303|N1R303_AEGTA	Peroxidase 12 OS=Aegilops tauschii GN=F775_07405 PE=4 SV=1	AEGTA	24	0.972747	0.972865	2.0893	0.465586	2.03236	0.387258	0.252168	2.10863	0.185353	0.816582	0.630957	0.455345	2.0893	0.301995	1.31826	0.394457	0.256273	2.10863	0.188799	0.831764	0.642688	0.467273	2.0893	0.30761	1.34276	1.61436	0.432048	2.0893	0.772681	3.37287
381	4.13	4.33	25.73	16.37	12.28	tr|M8AZT0|M8AZT0_AEGTA	Uncharacterized protein OS=Aegilops tauschii GN=F775_31843 PE=4 SV=1	AEGTA	2	0.751623	0.606486	2.0893	0.359749	1.57036	1.51356	0.471561	2.0893	0.724436	3.19154	0.636796	0.461875	2.0893	0.30479	1.33045	2.01372	0.322128	2.10863	0.954993	4.20727	0.83946	0.748772	2.0893	0.401791	1.75388	0.416869	0.269312	2.0893	0.197697	0.870964
363	4.24	6.94	30.22	25.18	21.58	tr|R7W283|R7W283_AEGTA	histone H2A variant 3 OS=Aegilops tauschii GN=F775_29688 PE=4 SV=1	AEGTA	9	0.862979	0.728422	1.5417	0.549541	1.33045	1.90546	0.896774	2.05116	0.928966	3.59749	0.636796	0.345371	1.44544	0.428549	0.92045	2.14783	0.647559	2.05116	1.04713	4.05509	0.731139	0.441165	1.51356	0.47863	1.10662	0.349945	0.319499	2.03236	0.183654	0.711214
517	3.92	4.19	7.494	5.168	5.168	tr|M8B8E6|M8B8E6_AEGTA	Uncharacterized protein OS=Aegilops tauschii GN=F775_28222 PE=4 SV=1	AEGTA	2	0.887156	0.703292	19.5884	0.049204	17.378	0.296483	0.311303	29.6483	0.0267917	8.79023	0.636796	0.880343	22.2843	0.0405509	14.1906	0.325087	0.253001	2.10863	0.155597	0.685488	0.704693	0.614101	2.10863	0.337287	1.48594	2.14783	0.340288	2.10863	1.01859	4.48745
62	11.04	18.15	18.35	13.82	12.43	tr|M8BTS6|M8BTS6_AEGTA	Lipoxygenase 2 OS=Aegilops tauschii GN=F775_28158 PE=4 SV=1	AEGTA	12	1.7378	0.572139	4.61318	0.376704	9.0365	1.72187	0.922095	4.48745	0.383707	7.65597	0.636796	0.874325	4.44631	0.143219	2.83139	1.04713	0.526981	5.10505	0.205116	4.92039	0.366438	0.501383	4.69894	0.0672977	1.72187	0.363078	0.951059	4.44631	0.0816582	1.61436
616	2.98	2.98	36.42	29.01	29.01	tr|M8CQP1|M8CQP1_AEGTA	Cytochrome c oxidase subunit 6B OS=Aegilops tauschii GN=F775_27142 PE=4 SV=1	AEGTA	2	0.501187	0.342698	24.4343	0.0356451	12.2462	8.55067	0.103597	32.8095	0.260615	56.4937	0.648634	0.491855	21.4783	0.0416869	13.9316	7.31139	0.0815318	31.3329	0.233346	52.9663	1.27057	0.63363	20.893	0.0608135	21.4783	0.11272	0.0336847	31.6228	0.0170608	3.56451
270	5.84	5.93	26.19	23.81	19.05	tr|Q6S5B1|Q6S5B1_TRIDB	Alpha amylase inhibitor CM3 OS=Triticum durum GN=AAI CM3 PE=4 SV=1	TRIDB	6	0.524808	0.283365	2.24905	0.212814	1.18032	0.293765	0.172226	2.22844	0.121339	0.654636	0.654636	0.836335	2.1677	0.255859	1.41906	0.49204	0.372474	1.97697	0.239883	0.972747	1.2942	0.317888	1.92309	0.672977	2.70396	2.55859	0.185045	1.92309	1.33045	6.13762
422	4.05	4.06	20	10.45	10.45	tr|F2CR13|F2CR13_HORVD	6,7-dimethyl-8-ribityllumazine synthase OS=Hordeum vulgare var. distichum PE=2 SV=1	HORVD	2	0.625173	0.454812	1.61436	0.380189	1.00925	0.203236	0.182471	4.16869	0.0465586	0.847227	0.654636	0.534014	1.43219	0.452898	0.937562	0.322107	0.267334	4.44631	0.0717794	1.43219	1.04713	0.84128	1.67494	0.625173	1.7378	3.19154	0.242737	3.83707	0.831764	12.7057
563	3.48	3.48	14.57	6.623	6.623	tr|R7W8F3|R7W8F3_AEGTA	RNA-binding Musashi-2-like protein OS=Aegilops tauschii GN=F775_28479 PE=4 SV=1	AEGTA	3	0.928966	0.979216	1.59956	0.57544	1.48594	1.58489	0.774047	1.61436	0.981748	2.53513	0.654636	0.358292	1.48594	0.436516	0.972747	1.51356	0.792519	1.59956	0.946237	2.44343	0.704693	0.352459	1.5417	0.452898	1.08643	0.465586	0.300902	1.61436	0.288403	0.751623
688	2.29	2.29	17.93	15.17	15.17	tr|M8A040|M8A040_TRIUA	60S ribosomal protein L27a-3 OS=Triticum urartu GN=TRIUR3_23905 PE=4 SV=1	TRIUA	3	0.946237	0.491531	2.72898	0.349945	2.58226	2.88403	0.422008	3.10456	0.928966	9.2045	0.660694	0.555131	1.85353	0.353183	1.22462	2.80543	0.841728	2.96483	0.946237	8.09096	0.691831	0.31302	2.42103	0.277971	1.67494	0.242103	0.280467	3.04789	0.0816582	0.737904
164	7.34	8.35	20.96	16.86	14.81	tr|M7YLN2|M7YLN2_TRIUA	Aspartate aminotransferase, cytoplasmic OS=Triticum urartu GN=TRIUR3_04934 PE=4 SV=1	TRIUA	6	0.83946	0.722848	1.70608	0.49204	1.43219	4.65586	0.102428	2.70396	1.72187	12.7057	0.666807	0.472779	2.39883	0.277971	1.59956	5.7544	0.0953495	2.70396	2.12814	15.7036	0.77983	0.644712	1.87068	0.416869	1.45881	0.139316	0.0334473	2.72898	0.0515229	0.380189
1110	2	2.03	8.295	6.452	6.452	tr|N1QVY7|N1QVY7_AEGTA	Uncharacterized protein OS=Aegilops tauschii GN=F775_32418 PE=4 SV=1	AEGTA	2	0.862979	0.861855	1.61436	0.529663	1.39316	0.383707	0.250592	4.48745	0.0862978	1.72187	0.666807	0.629836	4.01791	0.164437	2.67917	0.444631	0.272979	4.13048	0.10666	1.83654	0.765597	0.737838	4.16869	0.183654	3.19154	1.70608	0.3304	2.24905	0.758578	3.87258
958	2	2.44	17.96	10.18	10.18	tr|M7YD03|M7YD03_TRIUA	Small ubiquitin-related modifier 1 OS=Triticum urartu GN=TRIUR3_13823 PE=4 SV=1	TRIUA	2	1.0666	0.971075	4.61318	0.231207	4.92039	3.13329	0.374032	29.1072	0.107647	35.3183	0.666807	0.527846	2.0893	0.316228	1.39316	2.91072	0.383115	28.3139	0.102802	34.0408	0.619441	0.51246	2.93765	0.210863	1.8197	0.212814	0.249677	31.3329	0.0229087	6.66807
496	4	4	10.15	8.271	8.271	tr|R7WCV0|R7WCV0_AEGTA	NifU-like protein 4, mitochondrial OS=Aegilops tauschii GN=F775_27466 PE=4 SV=1	AEGTA	2	0.824138	0.730347	1.67494	0.49204	1.38038	0.519996	0.411443	1.83654	0.283139	0.954993	0.672977	0.450325	1.35519	0.496592	0.912011	0.625173	0.542471	1.94089	0.325087	1.21339	0.809096	0.603248	1.52757	0.529663	1.23595	1.28233	0.901502	1.94089	0.660694	2.46604
137	8	8.16	18.32	12.13	12.13	tr|R7WAG1|R7WAG1_AEGTA	Uncharacterized protein OS=Aegilops tauschii GN=F775_24488 PE=4 SV=1	AEGTA	4	1.04713	0.909111	19.2309	0.0544503	19.2309	1.72187	0.387412	23.3346	0.0737904	25.5859	0.672977	0.49941	21.8776	0.0420727	14.7231	1.64437	0.419454	2.0893	0.787046	3.46737	0.630957	0.456865	2.10863	0.301995	1.33045	0.380189	0.247885	2.0893	0.180302	0.794328
240	6.03	10.11	35.22	32.08	21.38	tr|R7W1Y7|R7W1Y7_AEGTA	Peroxidase 70 OS=Aegilops tauschii GN=F775_18083 PE=4 SV=1	AEGTA	8	0.787046	0.597065	14.9969	0.057544	11.8032	1.61436	0.301909	18.0302	0.0895365	24.6604	0.679204	0.455276	21.8776	0.0420727	14.8594	2.05116	0.227222	24.8886	0.0824138	30.1995	0.855067	0.748066	6.25173	0.136773	5.34564	0.416869	0.19868	26.0615	0.0301995	10.8643
689	2.28	2.41	20.23	7.514	5.202	tr|M8BN43|M8BN43_AEGTA	NADH dehydrogenase (Ubiquinone) 1 alpha subcomplex subunit 5, mitochondrial OS=Aegilops tauschii GN=F775_32599 PE=4 SV=1	AEGTA	3	0.83946	0.485931	1.67494	0.496592	1.40605	2.88403	0.107429	2.39883	1.20226	7.31139	0.685488	0.479701	1.52757	0.444631	1.04713	3.34195	0.0914324	2.46604	1.35519	8.01678	0.816582	0.98683	2.1677	0.37325	1.77011	0.237684	0.0911633	2.42103	0.0928966	0.57544
1306	1.37	2.36	14.61	8.766	7.468	tr|M8D6T1|M8D6T1_AEGTA	Ras-related protein RABH1B OS=Aegilops tauschii GN=F775_28675 PE=4 SV=1	AEGTA	2	0.772681	0.870777	18.0302	0.0510505	13.9316	0.376704	0.247387	7.58578	0.0501187	2.85759	0.691831	0.598897	5.7544	0.120226	3.98107	0.487529	0.267653	2.77971	0.177011	1.35519	0.895365	0.69304	3.63078	0.246604	3.25087	1.8197	0.336338	2.10863	0.862979	3.80189
230	6.12	6.33	33.61	26.05	26.05	tr|M7YWJ7|M7YWJ7_TRIUA	NADH dehydrogenase [ubiquinone] 1 alpha subcomplex subunit 12 OS=Triticum urartu GN=TRIUR3_03768 PE=4 SV=1	TRIUA	4	1.95885	0.785594	1.41906	1.38038	2.70396	3.01995	0.074008	1.49969	2.01372	4.28548	0.698232	0.261378	1.19124	0.586138	0.831764	1.49969	0.0634324	1.35519	1.10662	2.05116	0.353183	0.340996	1.44544	0.251189	0.510505	0.233346	0.0374922	1.51356	0.161436	0.353183
145	7.86	7.96	56.25	43.13	43.13	tr|M0Z8T3|M0Z8T3_HORVD	Uncharacterized protein OS=Hordeum vulgare var. distichum PE=3 SV=1	HORVD	7	4.7863	0.155549	2.10863	2.26987	10	0.469894	0.306736	2.0893	0.222843	0.981748	0.698232	0.532547	2.0893	0.331131	1.45881	0.0972747	0.106474	2.10863	0.0461318	0.205116	0.144544	0.127817	2.10863	0.0685488	0.30479	1.47231	0.496935	2.0893	0.704693	3.0761
471	4	4.2	15.07	11.99	11.99	tr|M8BQK0|M8BQK0_AEGTA	Nuclease S1 OS=Aegilops tauschii GN=F775_10155 PE=4 SV=1	AEGTA	3	0.625173	0.538333	22.4905	0.0398107	14.0605	2.88403	0.840933	28.3139	0.101859	41.6869	0.711214	0.639482	21.4783	0.0432514	15.2757	3.63078	0.458002	30.1995	0.120226	41.3047	1.1272	0.843728	2.0893	0.539511	2.37684	0.296483	0.536671	29.3765	0.0244343	8.70964
462	4	4.26	8.268	5.118	3.15	tr|M8BDK9|M8BDK9_AEGTA	Alanine aminotransferase 2 OS=Aegilops tauschii GN=F775_07083 PE=4 SV=1	AEGTA	2	0.794328	0.805225	1.78649	0.448745	1.41906	2.10863	0.98061	2.208	0.954993	5.15229	0.711214	0.513969	1.35519	0.510505	0.963829	2.55859	0.823012	2.18776	1.1695	5.86138	0.887156	0.637032	1.72187	0.505825	1.52757	0.343558	0.524248	2.22844	0.143219	0.765597
429	4.04	4.1	64	64	44	tr|M0Z4W9|M0Z4W9_HORVD	Uncharacterized protein OS=Hordeum vulgare var. distichum PE=4 SV=1	HORVD	4	0.831764	0.313648	1.51356	0.544503	1.25892	0.376704	0.132493	1.55597	0.233346	0.586138	0.724436	0.400177	1.38038	0.510505	1	0.448745	0.213268	1.40605	0.310456	0.630957	0.862979	0.711384	1.33045	0.636796	1.14815	1.90546	0.184168	1.28233	1.48594	2.46604
15	20	20	47.14	38.86	32.29	tr|F2DZ09|F2DZ09_HORVD	Predicted protein OS=Hordeum vulgare var. distichum PE=2 SV=1	HORVD	31	0.937562	0.911694	2.0893	0.448745	1.95885	0.337287	0.221412	2.0893	0.159956	0.704693	0.724436	0.570332	2.0893	0.346737	1.51356	0.356451	0.232219	2.0893	0.169044	0.744732	0.765597	0.628308	2.0893	0.366438	1.59956	2.12814	0.300594	2.0893	1.01859	4.44631
282	5.59	5.66	40.28	31.02	22.69	tr|Q0GR06|Q0GR06_HORVD	Germin-like protein 5a OS=Hordeum vulgare var. distichum GN=GER5a PE=2 SV=1	HORVD	6	0.954993	0.719522	19.0546	0.0515229	18.197	0.47863	0.287246	24.8886	0.0346737	11.9124	0.724436	0.592393	4.36516	0.165959	3.16228	0.487529	0.356994	4.05509	0.120226	1.97697	0.758578	0.830055	20.893	0.0448745	15.8489	1.51356	0.41301	21.2814	0.0711213	22.9087
238	6.05	6.96	12.82	10.4	7.799	tr|F2DCS7|F2DCS7_HORVD	Predicted protein OS=Hordeum vulgare var. distichum PE=2 SV=1	HORVD	5	0.981748	0.859283	2.72898	0.363078	2.67917	4.7863	0.424256	3.25087	1.47231	17.5388	0.724436	0.685967	1.6293	0.436516	1.18032	4.69894	0.375069	3.13329	1.49969	15.417	0.731139	0.806945	2.72898	0.267917	1.99526	0.15417	0.321459	3.25087	0.0432514	0.501187
127	8.13	8.42	41	28	26	tr|M8AX39|M8AX39_AEGTA	Elongation factor 1-beta OS=Aegilops tauschii GN=F775_30287 PE=4 SV=1	AEGTA	15	1.35519	0.421219	1.36773	0.990832	1.85353	1.67494	0.0337543	1.43219	1.1695	2.58226	0.724436	0.276555	1.28233	0.554626	0.928966	1.27057	0.0500471	1.44544	0.879022	1.95885	0.519996	0.13083	1.36773	0.376704	0.711214	0.428549	0.0210322	1.45881	0.275423	0.625173
82	10.14	10.26	26.67	15.29	12.75	tr|N1QTA2|N1QTA2_AEGTA	Citrate synthase 4, mitochondrial OS=Aegilops tauschii GN=F775_06003 PE=4 SV=1	AEGTA	7	0.772681	0.406076	1.36773	0.570164	1.05682	0.586138	0.315292	1.36773	0.428549	0.801678	0.731139	0.612655	1.36773	0.539511	1	0.787046	0.452233	1.35519	0.580764	1.0666	1.02802	0.369247	1.35519	0.758578	1.39316	1.30617	0.225737	1.35519	0.963829	1.77011
651	2.61	2.78	19.89	7.182	7.182	tr|N1R3X3|N1R3X3_AEGTA	Peroxidase 12 OS=Aegilops tauschii GN=F775_13789 PE=4 SV=1	AEGTA	3	0.816582	0.529957	1.38038	0.591562	1.1272	0.559758	0.358608	1.14815	0.487529	0.642688	0.737904	0.597735	1.13763	0.648634	0.83946	0.679204	0.622735	1.24738	0.539511	0.847227	0.895365	0.887819	1.43219	0.619441	1.28233	1.30617	0.550989	1.20226	1.08643	1.57036
487	4	4.04	30.39	24.51	24.51	tr|M8CAB0|M8CAB0_AEGTA	Uncharacterized protein OS=Aegilops tauschii GN=F775_29209 PE=4 SV=1	AEGTA	4	1.30617	0.891872	4.44631	0.293765	5.7544	0.313329	0.209876	1.5417	0.197697	0.483059	0.737904	0.511253	2.51189	0.291072	1.85353	0.239883	0.199006	3.34195	0.0685488	0.801678	0.564937	0.459311	2.70396	0.201372	1.52757	2.33346	0.300691	1.78649	1.30617	4.20727
573	3.36	17.95	53.52	44.92	44.92	tr|M8C1W9|M8C1W9_AEGTA	L-ascorbate peroxidase 2, cytosolic OS=Aegilops tauschii GN=F775_32894 PE=4 SV=1	AEGTA	28	1.20226	0.805025	1.34276	0.895365	1.6293	3.0761	0.323283	2.91072	1.05682	10	0.744732	0.832103	2.03236	0.363078	1.51356	2.55859	0.378136	2.88403	0.887156	8.62979	0.613762	0.66244	2.46604	0.244343	1.51356	0.242103	0.28686	2.91072	0.0758578	0.704693
514	3.93	4.09	17.85	12.12	9.091	tr|M8CB43|M8CB43_AEGTA	Acidic endochitinase SE2 OS=Aegilops tauschii GN=F775_11791 PE=4 SV=1	AEGTA	2	1.27057	0.644842	2.10863	0.60256	2.65461	0.570164	0.391044	2.0893	0.270396	1.19124	0.744732	0.594453	2.0893	0.353183	1.55597	0.444631	0.289919	2.10863	0.212814	0.937562	0.580764	0.402752	2.0893	0.277971	1.21339	1.2942	0.62071	2.10863	0.613762	2.70396
893	2	12.03	31.14	27.63	27.63	tr|M7ZV35|M7ZV35_TRIUA	Germin-like protein 8-5 OS=Triticum urartu GN=TRIUR3_23109 PE=4 SV=1	TRIUA	9	0.474242	0.37513	2.67917	0.177011	1.27057	0.260615	0.209571	2.53513	0.101859	0.660694	0.758578	0.694067	2.67917	0.283139	2.03236	0.544503	0.388241	2.03236	0.267917	1.10662	1.58489	0.508182	3.40408	0.465586	5.39511	2.88403	0.25078	1.7378	1.65959	5.05825
435	4.02	4.26	16.56	8.278	6.954	tr|M8CEH8|M8CEH8_AEGTA	Uncharacterized protein OS=Aegilops tauschii GN=F775_32345 PE=4 SV=1	AEGTA	2	0.737904	0.387524	1.72187	0.428549	1.27057	0.580764	0.277738	3.34195	0.170608	1.94089	0.758578	0.432303	1.55597	0.47863	1.18032	0.772681	0.606876	1.97697	0.390841	1.52757	1.00925	0.876972	1.38038	0.731139	1.39316	1.2942	0.531419	2.18776	0.591562	2.83139
539	3.62	3.62	15	12.22	12.22	tr|R7W735|R7W735_AEGTA	60S ribosomal protein L11 OS=Aegilops tauschii GN=F775_28130 PE=4 SV=1	AEGTA	3	0.751623	0.758451	1.95885	0.380189	1.47231	1.7378	0.766029	2.51189	0.691831	4.61318	0.758578	0.826716	1.57036	0.474242	1.19124	2.31206	0.576801	2.75423	0.83946	6.42688	1	0.924205	2.14783	0.465586	2.14783	0.42462	0.626783	2.77971	0.152757	1.18032
205	6.34	6.7	19.43	9.804	5.526	tr|M8C4M4|M8C4M4_AEGTA	UDP-glucose 6-dehydrogenase OS=Aegilops tauschii GN=F775_28646 PE=4 SV=1	AEGTA	4	0.879022	0.798845	1.41906	0.613762	1.24738	2.37684	0.498369	2.18776	1.08643	4.65586	0.758578	0.676996	1.67494	0.448745	1.27057	2.60615	0.620606	2.14783	1.21339	5.05825	0.855067	0.856692	1.78649	0.47863	1.52757	0.343558	0.731215	2.05116	0.18197	0.704693
189	6.61	6.68	15.99	13.82	10.03	tr|H9CWE9|H9CWE9_WHEAT	12-oxo-phytodienoic acid reductase OS=Triticum aestivum GN=OPR1 PE=2 SV=1	WHEAT	3	1.24738	0.666565	2.10863	0.591562	2.60615	2.39883	0.266399	2.10863	1.13763	5.01187	0.758578	0.623741	2.10863	0.363078	1.59956	1.90546	0.34331	2.0893	0.912011	3.98107	0.608135	0.4299	2.0893	0.291072	1.27057	0.316228	0.210076	2.0893	0.151356	0.660694
679	2.39	2.76	10.67	2.824	2.824	tr|Q8H1X2|Q8H1X2_HORVD	Plasma membrane P-type proton pump ATPase OS=Hordeum vulgare var. distichum GN=Ha1 PE=2 SV=1	HORVD	2	0.954993	0.830596	1.67494	0.570164	1.59956	1.65959	0.469744	1.67494	0.990832	2.80543	0.765597	0.718344	1.49969	0.510505	1.14815	1.7378	0.400869	1.69044	1.02802	2.91072	0.794328	0.873611	1.67494	0.474242	1.33045	0.452898	0.36039	1.69044	0.270396	0.765597
161	7.43	7.44	25.69	20.18	20.18	tr|M0XR05|M0XR05_HORVD	Eukaryotic translation initiation factor 3 subunit E OS=Hordeum vulgare var. distichum PE=3 SV=1	HORVD	5	1.10662	0.823864	2.0893	0.529663	2.31206	0.390841	0.254138	2.10863	0.187068	0.824138	0.765597	0.624271	2.0893	0.363078	1.59956	0.349945	0.229362	2.10863	0.167494	0.737904	0.679204	0.515053	2.10863	0.325087	1.43219	1.92309	0.338395	2.0893	0.92045	4.05509
415	4.05	4.83	14.21	6.777	6.116	tr|M8AF79|M8AF79_TRIUA	V-type proton ATPase subunit B 2 OS=Triticum urartu GN=TRIUR3_14664 PE=4 SV=1	TRIUA	3	0.416869	0.269675	2.0893	0.199526	0.870964	0.487529	0.31975	2.0893	0.233346	1.01859	0.787046	0.658014	2.0893	0.376704	1.64437	1.15878	0.759361	2.0893	0.554626	2.42103	1.87068	0.351692	2.0893	0.895365	3.90841	1.59956	0.435824	2.0893	0.765597	3.34195
956	2	2.47	19.64	16.07	16.07	tr|M7ZAC0|M7ZAC0_TRIUA	Cortical cell-delineating protein OS=Triticum urartu GN=TRIUR3_23367 PE=4 SV=1	TRIUA	2	0.549541	0.374221	2.0893	0.263027	1.14815	0.666807	0.493951	2.0893	0.316228	1.39316	0.787046	0.660179	2.0893	0.376704	1.64437	1.19124	0.714382	2.0893	0.570164	2.51189	1.41906	0.53013	2.0893	0.679204	2.96483	1.1695	0.742455	2.0893	0.559758	2.44343
27	16.72	16.72	43.36	39.82	37.61	tr|R7W7M9|R7W7M9_AEGTA	Germin-like protein 8-12 OS=Aegilops tauschii GN=F775_27027 PE=4 SV=1	AEGTA	12	1.24738	0.652403	20.7014	0.060256	21.2814	1.61436	0.427454	6.72977	0.239883	10.8643	0.787046	0.661335	2.10863	0.376704	1.65959	1.27057	0.632682	12.3595	0.102802	15.417	0.625173	0.443279	22.4905	0.0401791	14.0605	0.483059	0.315902	7.44732	0.0648634	3.59749
344	4.4	4.84	18.98	8.475	6.102	tr|R7WCK8|R7WCK8_AEGTA	Uncharacterized protein OS=Aegilops tauschii GN=F775_30385 PE=4 SV=1	AEGTA	5	0.394457	0.340759	4.44631	0.0887156	1.75388	0.564937	0.333868	3.76704	0.148594	2.12814	0.794328	0.547749	3.19154	0.248886	2.53513	1.41906	0.973034	4.44631	0.319154	6.30957	1.99526	0.560444	4.44631	0.448745	8.87156	1.39316	0.544736	1.38038	1.00925	1.94089
666	2.5	2.68	24.66	19.18	19.18	tr|M0Y5F0|M0Y5F0_HORVD	Uncharacterized protein OS=Hordeum vulgare var. distichum PE=4 SV=1	HORVD	6	0.724436	0.38531	2.29087	0.316228	1.65959	0.448745	0.320844	25.5859	0.0334195	11.4815	0.794328	0.767361	3.80189	0.20893	3.01995	0.613762	0.775558	22.6987	0.0398107	13.9316	1.08643	0.480637	8.70964	0.124738	9.46237	1.77011	0.388359	9.28966	0.190546	16.4437
314	4.92	4.92	22.73	22.73	22.73	tr|M0V4F8|M0V4F8_HORVD	Uncharacterized protein OS=Hordeum vulgare var. distichum PE=4 SV=1	HORVD	6	0.801678	0.585235	1.59956	0.501187	1.28233	2.99226	0.280937	1.90546	1.57036	5.24808	0.801678	0.91947	1.5417	0.515229	1.23595	3.76704	0.212784	1.95885	1.92309	6.54636	0.990832	0.639638	1.51356	0.654636	1.49969	0.267917	0.266861	1.92309	0.149969	0.515229
914	2	5.54	28.7	24.54	16.2	tr|M8A0I2|M8A0I2_TRIUA	Germin-like protein 1-1 OS=Triticum urartu GN=TRIUR3_08336 PE=4 SV=1	TRIUA	3	1.40605	0.536565	2.0893	0.672977	2.93765	0.394457	0.254725	2.0893	0.187068	0.824138	0.801678	0.684446	2.0893	0.383707	1.67494	0.277971	0.189718	2.0893	0.131826	0.580764	0.564937	0.388094	2.10863	0.270396	1.19124	2.03236	0.319301	2.10863	0.963829	4.2462
443	4.01	4.26	13.77	6.356	6.356	tr|R7W8L9|R7W8L9_AEGTA	Glutamate-1-semialdehyde 2,1-aminomutase, chloroplastic OS=Aegilops tauschii GN=F775_08294 PE=4 SV=1	AEGTA	4	1.8197	0.609513	23.9883	0.0758578	26.546	0.519996	0.302597	24.2103	0.0363078	12.5892	0.801678	0.7253	2.10863	0.383707	1.69044	0.283139	0.22996	2.85759	0.0903649	0.809096	0.440555	0.45174	25.5859	0.0331131	11.272	1.52757	0.377782	22.2843	0.0685488	23.9883
523	3.83	4.24	3.7	2.775	2.364	tr|M0WMC4|M0WMC4_HORVD	Uncharacterized protein OS=Hordeum vulgare var. distichum PE=4 SV=1	HORVD	3	0.660694	0.573496	1.6293	0.398107	1.07647	2.48886	0.874821	1.99526	1.24738	5.70164	0.809096	0.703681	1.67494	0.483059	1.35519	3.63078	0.502756	2.01372	1.80302	7.72681	1.21339	0.820362	1.40605	0.862979	1.72187	0.325087	0.610573	2.03236	0.136773	0.660694
393	4.1	4.1	11.76	10.29	10.29	tr|F2DT67|F2DT67_HORVD	Predicted protein OS=Hordeum vulgare var. distichum PE=2 SV=1	HORVD	3	0.77983	0.820319	2.42103	0.325087	1.88799	1.59956	0.284541	2.75423	0.580764	4.52898	0.809096	0.925502	1.77011	0.452898	1.43219	2.03236	0.323376	2.77971	0.731139	5.86138	1.01859	0.891299	1.40605	0.724436	1.43219	0.501187	0.299191	2.75423	0.17378	1.38038
281	5.6	5.61	19.68	17.02	17.02	tr|R7WFJ8|R7WFJ8_AEGTA	Uncharacterized protein OS=Aegilops tauschii GN=F775_27685 PE=4 SV=1	AEGTA	7	0.92045	0.434564	1.34276	0.685488	1.23595	3.25087	0.18721	1.94089	1.67494	5.91562	0.809096	0.329336	1.24738	0.648634	1.00925	3.56451	0.0986854	1.97697	1.80302	6.54636	0.870964	0.786444	1.22462	0.711214	1.0666	0.244343	0.0829703	2.01372	0.131826	0.49204
448	4.01	4.01	11.11	11.11	11.11	tr|M8B2J5|M8B2J5_AEGTA	Copper chaperone for superoxide dismutase OS=Aegilops tauschii GN=F775_30722 PE=4 SV=1	AEGTA	3	1.04713	0.933305	1.44544	0.724436	1.51356	0.474242	0.313439	1.78649	0.263027	0.847227	0.809096	0.615161	1.72187	0.474242	1.39316	0.448745	0.329079	1.78649	0.246604	0.801678	0.772681	0.662733	1.49969	0.505825	1.15878	1.70608	0.449295	1.75388	0.972747	2.99226
423	4.05	4.05	19.76	8.696	8.696	tr|R7W563|R7W563_AEGTA	Uncharacterized protein OS=Aegilops tauschii GN=F775_26917 PE=4 SV=1	AEGTA	2	1.24738	0.58713	1.44544	0.862979	1.8197	0.597035	0.282392	2.24905	0.263027	1.34276	0.816582	0.575907	1.43219	0.570164	1.1695	0.474242	0.213966	2.55859	0.183654	1.21339	0.654636	0.365902	1.59956	0.398107	1.04713	1.35519	0.413085	1.77011	0.765597	2.42103
114	8.39	8.53	16.93	11.67	11.67	tr|F2CS51|F2CS51_HORVD	Pyruvate kinase OS=Hordeum vulgare var. distichum PE=2 SV=1	HORVD	5	1.2942	0.635772	2.01372	0.642688	2.63027	1.57036	0.455861	2.208	0.711214	3.43558	0.816582	0.788612	1.87068	0.432514	1.52757	1.19124	0.70215	2.18776	0.544503	2.63027	0.625173	0.503589	1.83654	0.334195	1.14815	0.515229	0.375499	2.208	0.233346	1.13763
626	2.86	2.97	10.91	3.599	2.835	tr|M7ZYF7|M7ZYF7_TRIUA	alpha,alpha-trehalose-phosphate synthase [UDP-forming] 11 OS=Triticum urartu GN=TRIUR3_29315 PE=4 SV=1	UDP-forming	2	1.97697	0.326613	2.0893	0.946237	4.16869	2.01372	0.32058	2.0893	0.963829	4.2462	0.816582	0.703425	2.0893	0.390841	1.70608	1.00925	0.974544	2.0893	0.483059	2.10863	0.405508	0.263357	2.10863	0.194089	0.855067	0.398107	0.259301	2.10863	0.190546	0.83946
153	7.65	7.65	21.05	16.1	16.1	tr|F2E397|F2E397_HORVD	Predicted protein OS=Hordeum vulgare var. distichum PE=2 SV=1	HORVD	5	0.787046	0.422175	2.18776	0.359749	1.72187	1.94089	0.925651	2.31206	0.83946	4.44631	0.831764	0.636197	1.48594	0.549541	1.23595	2.65461	0.383728	2.44343	1.08643	6.72977	1.04713	0.697462	2.18776	0.47863	2.29087	0.420727	0.578265	2.33346	0.180302	0.981748
640	2.68	3.4	13.06	5.139	4.069	tr|F2E3P1|F2E3P1_HORVD	Predicted protein OS=Hordeum vulgare var. distichum PE=2 SV=1	HORVD	2	1.88799	0.558895	4.44631	0.42462	8.3946	0.501187	0.357023	1.90546	0.263027	0.954993	0.831764	0.686487	4.20727	0.195884	3.49945	0.263027	0.249243	4.48745	0.0591562	1.18032	0.436516	0.402126	4.44631	0.0981748	1.94089	1.6293	0.482786	4.44631	0.366438	7.24436
510	4	4	20	20	20	tr|M7ZMZ6|M7ZMZ6_TRIUA	Blue copper protein OS=Triticum urartu GN=TRIUR3_31367 PE=4 SV=1	TRIUA	3	2.07014	0.164186	1.95885	1.05682	4.32514	0.519996	0.296558	1.83654	0.272898	0.954993	0.855067	0.960156	1.75388	0.465586	1.49969	0.253513	0.109059	2.24905	0.0937562	0.570164	0.42462	0.161631	2.03236	0.170608	0.862979	1.64437	0.304814	1.8197	0.903649	2.99226
84	10.06	14.14	39.3	35.81	35.81	tr|M7ZW35|M7ZW35_TRIUA	Germin-like protein 8-5 OS=Triticum urartu GN=TRIUR3_31154 PE=4 SV=1	TRIUA	8	0.928966	0.893344	2.0893	0.444631	1.94089	0.405508	0.262644	2.0893	0.194089	0.847227	0.862979	0.78029	2.0893	0.413047	1.80302	0.432514	0.281094	2.0893	0.207014	0.903649	0.92045	0.88023	2.0893	0.440555	1.92309	2.10863	0.304974	2.0893	1.00925	4.40555
21	17.82	17.82	34.24	31.25	28.26	tr|M8C7V8|M8C7V8_AEGTA	Alpha-1,4-glucan-protein synthase (UDP-forming) OS=Aegilops tauschii GN=F775_30141 PE=4 SV=1	AEGTA	10	1.20226	0.644848	2.03236	0.591562	2.44343	1.51356	0.580354	2.208	0.685488	3.43558	0.870964	0.93878	2.10863	0.409261	1.83654	1.24738	0.904715	2.18776	0.570164	2.80543	0.717794	0.690969	1.44544	0.496592	1.03753	0.570164	0.620554	2.208	0.251189	1.25892
493	4	4	17.11	11.51	11.51	tr|M8AAU3|M8AAU3_TRIUA	Cytochrome c1-1, heme protein, mitochondrial OS=Triticum urartu GN=TRIUR3_23597 PE=4 SV=1	TRIUA	2	0.946237	0.638761	19.0546	0.0510505	18.0302	6.79204	0.884496	31.3329	0.21677	51.0505	0.879022	0.8369	2.24905	0.390841	1.97697	4.44631	0.72874	31.0456	0.143219	42.0727	0.928966	0.771377	19.2309	0.0505825	17.8649	0.12942	0.950126	31.3329	0.018197	4.05509
336	4.5	5.09	15.86	10.52	7.241	tr|M7Z232|M7Z232_TRIUA	T-complex protein 1 subunit eta OS=Triticum urartu GN=TRIUR3_24305 PE=4 SV=1	TRIUA	3	0.981748	0.850121	10.9648	0.0895365	10.7647	15.5597	0.220546	32.2107	0.483059	70.4693	0.879022	0.799581	3.25087	0.272898	2.85759	18.0302	0.204197	32.5087	0.554626	74.4732	0.887156	0.94553	3.40408	0.263027	3.01995	0.0554626	0.198905	32.2107	0.0131826	1.78649
89	10.01	10.09	44.52	36.77	36.77	tr|R7WCV3|R7WCV3_AEGTA	40S ribosomal protein S19 OS=Aegilops tauschii GN=F775_29218 PE=4 SV=1	AEGTA	6	0.981748	0.974123	4.40555	0.222843	4.32514	0.625173	0.248583	1.38038	0.448745	0.862979	0.879022	0.726937	2.58226	0.343558	2.26987	0.630957	0.256164	3.69828	0.169044	2.33346	0.887156	0.750212	2.80543	0.316228	2.48886	1.40605	0.350167	2.44343	0.57544	3.43558
419	4.05	4.14	9.211	4.342	3.816	tr|M8A3N6|M8A3N6_TRIUA	Ribosome biogenesis regulatory protein-like protein OS=Triticum urartu GN=TRIUR3_31900 PE=4 SV=1	TRIUA	2	1.1272	0.793561	2.0893	0.539511	2.35505	3.69828	0.183606	2.0893	1.77011	7.7983	0.879022	0.81453	2.0893	0.420727	1.83654	3.25087	0.202658	2.0893	1.55597	6.79204	0.772681	0.639371	2.0893	0.369828	1.61436	0.235505	0.169332	2.0893	0.11272	0.49204
416	4.05	4.78	10.03	2.944	2.399	tr|M8D6T6|M8D6T6_AEGTA	mitochondrial-processing peptidase subunit beta OS=Aegilops tauschii GN=F775_03197 PE=4 SV=1	AEGTA	2	1.20226	0.614768	4.44631	0.270396	5.34564	0.660694	0.385172	2.96483	0.220801	1.95885	0.879022	0.822716	1.38038	0.636796	1.21339	0.539511	0.278551	4.44631	0.122462	2.39883	0.724436	0.507215	4.44631	0.16293	3.22107	1.31826	0.452892	3.04789	0.432514	4.05509
1047	2	2.09	19.34	8.84	8.84	tr|F2D4J2|F2D4J2_HORVD	Predicted protein OS=Hordeum vulgare var. distichum PE=2 SV=1	HORVD	3	0.847227	0.60224	1.75388	0.483059	1.48594	0.591562	0.436053	1.72187	0.343558	1.01859	0.887156	0.660628	1.45881	0.60256	1.2942	0.691831	0.703314	2.24905	0.30761	1.55597	1.03753	0.917005	1.43219	0.724436	1.48594	1.48594	0.640237	1.83654	0.809096	2.70396
778	2.07	14.29	59.03	35.42	31.94	tr|R7W7N7|R7W7N7_AEGTA	Histone H2A.1 OS=Aegilops tauschii GN=F775_29078 PE=4 SV=1	AEGTA	18	1.0666	0.880265	2.0893	0.510505	2.22844	3.19154	0.204897	2.0893	1.52757	6.72977	0.887156	0.827507	2.0893	0.42462	1.85353	2.96483	0.217754	2.0893	1.41906	6.25173	0.824138	0.72128	2.0893	0.394457	1.72187	0.275423	0.188568	2.0893	0.130617	0.57544
209	6.3	6.61	12.59	8.546	7.946	tr|M7ZIA6|M7ZIA6_TRIUA	HIPL1 protein OS=Triticum urartu GN=TRIUR3_32133 PE=4 SV=1	TRIUA	4	0.794328	0.655293	2.0893	0.380189	1.65959	0.47863	0.317099	2.10863	0.229087	1.00925	0.895365	0.824892	2.0893	0.428549	1.87068	0.597035	0.43271	2.10863	0.285759	1.25892	1.11686	0.803294	2.0893	0.534564	2.33346	1.85353	0.363534	2.10863	0.879022	3.87258
362	4.26	4.44	15.97	5.082	5.082	tr|M7YX87|M7YX87_TRIUA	Sulfite oxidase OS=Triticum urartu GN=TRIUR3_24121 PE=4 SV=1	TRIUA	2	0.879022	0.814525	2.0893	0.420727	1.83654	0.591562	0.412183	2.0893	0.283139	1.23595	0.895365	0.833103	2.0893	0.428549	1.87068	0.666807	0.492909	2.0893	0.316228	1.39316	1	0.979929	2.0893	0.47863	2.0893	1.49969	0.483247	2.0893	0.717794	3.13329
391	4.1	4.63	14.63	11.59	11.59	tr|N1QVK7|N1QVK7_AEGTA	Universal stress protein A-like protein OS=Aegilops tauschii GN=F775_28650 PE=4 SV=1	AEGTA	2	0.505825	0.404318	1.34276	0.359749	0.679204	0.253513	0.209008	1.30617	0.165959	0.331131	0.903649	0.861138	1.33045	0.666807	1.20226	0.49204	0.359453	1.25892	0.376704	0.619441	1.75388	0.459721	1.23595	1.41906	2.24905	3.49945	0.224741	1.20226	2.91072	4.83059
434	4.02	4.89	12.12	3.358	2.044	tr|M8CDA0|M8CDA0_AEGTA	DnaJ homolog subfamily C member 2 OS=Aegilops tauschii GN=F775_10551 PE=4 SV=1	AEGTA	2	0.642688	0.4678	2.0893	0.30761	1.34276	2.70396	0.236767	2.10863	1.28233	5.64937	0.903649	0.856926	2.0893	0.432514	1.88799	4.16869	0.169341	2.0893	1.99526	8.70964	1.39316	0.541283	2.0893	0.666807	2.91072	0.331131	0.218934	2.10863	0.158489	0.698232
800	2.05	2.83	10.56	3.279	1.457	tr|M8CKQ8|M8CKQ8_AEGTA	Dihydrolipoyllysine-residue acetyltransferase component 3 of pyruvate dehydrogenase complex, mitochondrial OS=Aegilops tauschii GN=F775_25870 PE=4 SV=1	AEGTA	2	0.648634	0.608671	22.2843	0.0413047	14.4544	0.444631	0.363374	25.5859	0.0331131	11.3763	0.903649	0.959404	4.52898	0.197697	4.09261	0.672977	0.550949	2.0893	0.319154	1.40605	1.38038	0.636625	17.8649	0.0772681	19.4089	2.03236	0.375594	9.90832	0.205116	19.4089
598	3.14	3.91	29.52	24.76	19.52	tr|M7ZXC2|M7ZXC2_TRIUA	Uncharacterized protein OS=Triticum urartu GN=TRIUR3_35129 PE=4 SV=1	TRIUA	2	0.879022	0.808196	6.36796	0.139316	5.59758	1.83654	0.409726	3.10456	0.591562	5.7544	0.903649	0.86366	2.44343	0.366438	2.208	2.05116	0.347932	19.5884	0.104713	25.1189	1.01859	0.940809	2.58226	0.394457	2.63027	0.487529	0.364656	7.65597	0.0636796	3.7325
704	2.23	2.23	13.44	11.29	8.602	tr|M7YRR2|M7YRR2_TRIUA	Actin-depolymerizing factor 4 OS=Triticum urartu GN=TRIUR3_13876 PE=4 SV=1	TRIUA	2	0.972747	0.835694	1.36773	0.717794	1.33045	0.630957	0.407836	1.25892	0.501187	0.794328	0.903649	0.746277	1.18032	0.765597	1.0666	0.642688	0.476301	1.36773	0.465586	0.879022	0.92045	0.900796	1.33045	0.685488	1.22462	1.41906	0.526418	1.24738	1.13763	1.77011
298	5.24	8.22	18.16	13.37	9.98	tr|F2DYI4|F2DYI4_HORVD	6-phosphogluconate dehydrogenase, decarboxylating OS=Hordeum vulgare var. distichum PE=2 SV=1	HORVD	4	1.22462	0.826864	1.92309	0.636796	2.37684	1.5417	0.287031	1.92309	0.801678	2.99226	0.903649	0.831948	1.80302	0.501187	1.6293	1.24738	0.256668	1.94089	0.642688	2.42103	0.724436	0.994533	1.59956	0.457088	1.15878	0.57544	0.257512	1.94089	0.299226	1.11686
837	2.04	2.04	9.953	9.005	9.005	tr|M8BHM8|M8BHM8_AEGTA	Uncharacterized protein OS=Aegilops tauschii GN=F775_26753 PE=4 SV=1	AEGTA	3	0.816582	0.714359	3.01995	0.270396	2.46604	0.483059	0.324607	2.39883	0.201372	1.15878	0.912011	0.8734	2.10863	0.436516	1.92309	0.586138	0.415828	7.24436	0.0809096	4.2462	1.10662	0.826252	5.34564	0.207014	5.97035	1.87068	0.358009	2.10863	0.887156	3.94457
482	4	4.06	16.76	7.286	7.286	tr|M8AU02|M8AU02_AEGTA	Aldehyde dehydrogenase family 2 member B4, mitochondrial OS=Aegilops tauschii GN=F775_29396 PE=4 SV=1	AEGTA	2	0.648634	0.498544	22.08	0.0413047	14.3219	3.43558	0.215088	29.9226	0.114815	37.325	0.92045	0.741236	8.70964	0.105682	8.01678	5.19996	0.161744	4.09261	1.27057	23.7684	1.40605	0.668197	21.677	0.0648634	22.9087	0.265461	0.188568	30.479	0.0253513	8.09096
119	8.26	8.46	10.31	4.016	4.016	tr|M0WQ79|M0WQ79_HORVD	Uncharacterized protein OS=Hordeum vulgare var. distichum PE=4 SV=1	HORVD	5	0.549541	0.371262	2.0893	0.260615	1.14815	0.519996	0.346915	2.0893	0.248886	1.08643	0.928966	0.890078	2.0893	0.444631	1.94089	0.937562	0.915234	2.0893	0.448745	1.95885	1.67494	0.407824	2.0893	0.801678	3.49945	1.77011	0.37922	2.0893	0.847227	3.69828
713	2.21	2.24	15.17	7.931	7.931	tr|Q4LDT4|Q4LDT4_HORVU	PIP aquaporin isoform OS=Hordeum vulgare GN=HvPIP2;4 PE=2 SV=1	HORVU	2	3.69828	0.318048	1.94089	1.90546	7.17794	1.65959	0.725941	1.94089	0.855067	3.22107	0.928966	0.991086	1.72187	0.539511	1.59956	0.487529	0.400731	1.94089	0.251189	0.946237	0.251189	0.316014	1.94089	0.130617	0.487529	0.554626	0.718619	1.92309	0.285759	1.0666
611	3.02	3.05	9.237	7.631	7.631	tr|N1R1W3|N1R1W3_AEGTA	U1 small nuclear ribonucleoprotein A OS=Aegilops tauschii GN=F775_06427 PE=4 SV=1	AEGTA	2	1.57036	0.450347	2.0893	0.751623	3.28095	1.59956	0.437833	2.0893	0.765597	3.34195	0.937562	0.917589	2.0893	0.448745	1.95885	1.00925	0.969691	2.0893	0.483059	2.10863	0.597035	0.417491	2.0893	0.285759	1.24738	0.586138	0.406467	2.0893	0.280543	1.22462
1219	1.8	1.83	21.92	10.05	5.023	tr|M0YB06|M0YB06_HORVD	Uncharacterized protein OS=Hordeum vulgare var. distichum PE=3 SV=1	HORVD	2	1.43219	0.644663	4.44631	0.322107	6.48634	0.483059	0.485839	2.77971	0.145881	1.34276	0.946237	0.791915	4.44631	0.20893	4.20727	0.328095	0.343498	4.52898	0.0672977	1.48594	0.654636	0.82303	4.48745	0.138038	2.93765	1.97697	0.398215	3.28095	0.60256	6.72977
311	4.97	5.19	21.66	18.05	16.61	tr|K4JEK0|K4JEK0_SECCE	Tryptophan synthase alpha subunit (Fragment) OS=Secale cereale PE=2 SV=1	SECCE	3	0.816582	0.488358	1.55597	0.515229	1.27057	3.13329	0.647128	2.99226	1.04713	8.62979	0.954993	0.965588	1.35519	0.704693	1.2942	3.90841	0.345799	3.10456	1.25892	10.8643	1.15878	0.472205	2.0893	0.554626	2.48886	0.319154	0.672635	2.91072	0.115878	0.928966
488	4	4.04	11.56	9.548	9.548	tr|M8AYJ3|M8AYJ3_AEGTA	Uncharacterized protein OS=Aegilops tauschii GN=F775_09630 PE=4 SV=1	AEGTA	2	0.895365	0.834828	2.0893	0.428549	1.87068	0.666807	0.498896	2.0893	0.319154	1.39316	0.954993	0.946245	2.0893	0.457088	1.99526	0.744732	0.595235	2.0893	0.353183	1.55597	1.0666	0.886133	2.0893	0.510505	2.22844	1.41906	0.526912	2.0893	0.679204	2.96483
538	3.62	3.62	16.67	11.67	11.67	tr|N1QVG2|N1QVG2_AEGTA	Protein translation factor SUI1-like protein OS=Aegilops tauschii GN=F775_31668 PE=4 SV=1	AEGTA	3	1.31826	0.610418	2.0893	0.630957	2.77971	12.2462	0.07223	32.2107	0.380189	64.8634	0.954993	0.939097	2.44343	0.390841	2.33346	10.5682	0.0784477	32.2107	0.328095	61.3762	0.717794	0.571305	2.18776	0.325087	1.57036	0.0751623	0.0308245	32.2107	0.0145881	2.42103
993	2	2.25	10.71	5.252	4.202	tr|M7ZTA3|M7ZTA3_TRIUA	Nucleosome assembly protein 1-like 1-A OS=Triticum urartu GN=TRIUR3_05385 PE=4 SV=1	TRIUA	4	0.313329	0.289358	4.7863	0.060256	1.49969	0.559758	0.548591	4.40555	0.118032	2.46604	0.963829	0.943188	2.33346	0.356451	2.24905	1.77011	0.445287	4.36516	0.405508	7.7983	2.99226	0.300739	4.69894	0.636796	14.5881	1.65959	0.582889	3.94457	0.420727	7.17794
589	3.21	3.26	9.262	4.46	4.46	tr|M8C3H5|M8C3H5_AEGTA	LRR receptor-like serine/threonine-protein kinase OS=Aegilops tauschii GN=F775_30950 PE=4 SV=1	AEGTA	2	0.711214	0.507613	21.4783	0.0432514	15.2757	0.619441	0.341232	10.5682	0.0580764	6.54636	0.963829	0.811594	19.0546	0.0515229	18.3654	0.870964	0.608176	19.7697	0.0487529	17.2187	1.34276	0.421903	21.2814	0.0630957	22.2843	1.5417	0.296655	22.4905	0.0685488	23.9883
389	4.11	4.16	11.52	6.364	6.364	tr|M7Z6S0|M7Z6S0_TRIUA	Uncharacterized protein OS=Triticum urartu GN=TRIUR3_04850 PE=4 SV=1	TRIUA	2	0.744732	0.597774	2.0893	0.356451	1.55597	0.487529	0.319806	2.0893	0.231207	1.01859	0.963829	0.948604	2.0893	0.461318	2.01372	0.648634	0.473066	2.0893	0.310456	1.35519	1.28233	0.632625	2.0893	0.613762	2.67917	1.95885	0.332167	2.0893	0.937562	4.09261
797	2.05	4.26	20.62	7.692	7.692	tr|O24479|O24479_HORVU	B-keto acyl reductase OS=Hordeum vulgare GN=glossy8 PE=2 SV=1	HORVU	2	0.903649	0.540014	2.07014	0.436516	1.87068	1.6293	0.131021	1.58489	1.02802	2.60615	0.963829	0.816367	1.38038	0.698232	1.33045	1.80302	0.159459	3.19154	0.564937	5.7544	1.0666	0.663095	1.58489	0.672977	1.69044	0.586138	0.139408	2.05116	0.285759	1.20226
151	7.68	7.91	55.83	50.31	26.38	tr|M8BDF7|M8BDF7_AEGTA	40S ribosomal protein S12 OS=Aegilops tauschii GN=F775_05836 PE=4 SV=1	AEGTA	7	0.42462	0.118625	1.39316	0.30479	0.591562	0.440555	0.113922	1.39316	0.316228	0.613762	0.972747	0.829953	1.38038	0.704693	1.34276	0.963829	0.954153	1.30617	0.744732	1.25892	2.07014	0.10223	1.38038	1.49969	2.88403	2.10863	0.0984128	1.39316	1.51356	2.91072
83	10.11	10.22	26.15	16.71	14.29	tr|M8A775|M8A775_TRIUA	Elongation factor 1-gamma 2 OS=Triticum urartu GN=TRIUR3_12204 PE=4 SV=1	TRIUA	5	1.25892	0.669067	1.30617	0.963829	1.65959	1.52757	0.14621	1.43219	1.0666	2.208	0.972747	0.767562	1.35519	0.717794	1.31826	1.20226	0.429242	1.45881	0.824138	1.7378	0.765597	0.891283	1.39316	0.544503	1.0666	0.630957	0.202225	1.45881	0.432514	0.92045
226	6.15	6.28	27.88	14.5	14.5	tr|M8BNZ1|M8BNZ1_AEGTA	NADH-cytochrome b5 reductase-like protein OS=Aegilops tauschii GN=F775_31432 PE=4 SV=1	AEGTA	4	1.31826	0.307183	1.59956	0.824138	2.12814	1.59956	0.0154033	1.64437	0.972747	2.67917	0.981748	0.967847	1.27057	0.758578	1.24738	1.20226	0.0221612	1.6293	0.737904	1.97697	0.737904	0.319542	1.58489	0.457088	1.1695	0.60256	0.00275555	1.65959	0.353183	1
701	2.23	2.86	13.36	6.87	5.344	tr|F2DTT4|F2DTT4_HORVD	Predicted protein OS=Hordeum vulgare var. distichum PE=2 SV=1	HORVD	2	4.7863	0.691726	4.44631	1.07647	21.2814	0.519996	0.634277	4.48745	0.0879023	2.33346	0.981748	0.933901	4.44631	0.21677	4.36516	0.159956	0.44934	4.48745	0.0353183	0.717794	0.212814	0.745887	4.44631	0.047863	0.946237	1.88799	0.589722	3.43558	0.549541	8.01678
1328	1.3	1.7	6.154	5.769	3.846	tr|M8CL94|M8CL94_AEGTA	Ribosome-recycling factor OS=Aegilops tauschii GN=F775_28230 PE=4 SV=1	AEGTA	2	1.15878	0.812975	1.47231	0.787046	1.70608	1.85353	0.422586	2.51189	0.737904	4.65586	0.990832	0.924151	1.57036	0.630957	1.55597	1.58489	0.507763	2.29087	0.691831	3.63078	0.847227	0.74565	1.58489	0.534564	1.34276	0.529663	0.395262	2.72898	0.194089	1.44544
302	5.18	5.23	11.49	10.69	10.69	tr|M0XZV6|M0XZV6_HORVD	Uncharacterized protein OS=Hordeum vulgare var. distichum PE=3 SV=1	HORVD	3	2.07014	0.312092	2.10863	0.981748	4.32514	1.51356	0.471685	2.0893	0.724436	3.19154	0.990832	0.993131	2.0893	0.474242	2.07014	0.731139	0.57805	2.0893	0.346737	1.52757	0.474242	0.310576	2.0893	0.224906	0.990832	0.642688	0.468572	2.0893	0.30761	1.34276
201	6.43	7.01	19.04	11.42	10.62	tr|N1R078|N1R078_AEGTA	Pyruvate kinase, cytosolic isozyme OS=Aegilops tauschii GN=F775_32243 PE=4 SV=1	AEGTA	5	1.22462	0.680009	3.53183	0.346737	4.32514	2.70396	0.227278	27.7971	0.0972747	32.8095	1	0.991614	13.6773	0.0731139	13.5519	2.18776	0.279288	25.5859	0.0855067	29.3765	0.809096	0.686485	3.87258	0.207014	3.13329	0.366438	0.228307	27.5423	0.0299226	10.0925
438	4.02	4.05	27.76	24.08	24.08	tr|Q8SA48|Q8SA48_HORVD	uncharacterized protein 259I16.6 OS=Hordeum vulgare var. distichum GN=259I16.6 PE=4 SV=1	HORVD	6	0.654636	0.461128	1.45881	0.398107	0.954993	0.549541	0.320024	1.67494	0.319154	0.92045	1.00925	0.815976	1.47231	0.685488	1.48594	0.83946	0.616097	1.61436	0.519996	1.35519	1.52757	0.557901	1.38038	1.10662	2.33346	1.8197	0.370176	1.67494	1.08643	3.10456
317	4.86	5.05	7.308	2.801	2.192	tr|M8CBB2|M8CBB2_AEGTA	Peptidyl-prolyl isomerase FKBP12 OS=Aegilops tauschii GN=F775_28516 PE=4 SV=1	AEGTA	2	0.787046	0.506792	2.0893	0.376704	1.64437	0.630957	0.342607	18.8799	0.0461318	11.9124	1.00925	0.708487	7.65597	0.131826	7.72681	0.787046	0.612771	11.8032	0.0666807	9.28966	1.27057	0.379945	4.57088	0.277971	5.80764	1.59956	0.275124	2.55859	0.625173	4.13048
441	4.01	6.02	24.29	20.29	17.43	tr|F2D1Q5|F2D1Q5_HORVD	Predicted protein (Fragment) OS=Hordeum vulgare var. distichum PE=2 SV=1	HORVD	7	0.887156	0.951013	8.09096	0.109648	7.17794	0.654636	0.315279	22.08	0.0413047	14.4544	1.00925	0.717994	15.1356	0.0666807	14.9969	0.731139	0.30454	21.0863	0.0440555	15.417	1.1272	0.759236	2.0893	0.539511	2.35505	1.52757	0.258508	22.2843	0.0685488	23.9883
333	4.57	4.62	33.77	20.13	19.48	tr|M8BBK2|M8BBK2_AEGTA	Nucleoside diphosphate kinase 1 OS=Aegilops tauschii GN=F775_27942 PE=4 SV=1	AEGTA	3	0.92045	0.877483	2.55859	0.359749	2.35505	0.570164	0.0938706	1.64437	0.337287	0.937562	1.00925	0.793468	1.24738	0.809096	1.25892	0.613762	0.0851528	2.10863	0.280543	1.2942	1.08643	0.912698	2.26987	0.47863	2.46604	1.75388	0.0796518	1.70608	1.02802	3.10456
113	8.4	8.49	29.01	21.6	16.67	tr|M8BW46|M8BW46_AEGTA	RNA-binding protein Nova-1 OS=Aegilops tauschii GN=F775_26664 PE=4 SV=1	AEGTA	7	1.02802	0.877897	2.67917	0.383707	2.75423	1.51356	0.1096	2.70396	0.559758	4.13048	1.01859	0.895403	1.90546	0.534564	1.94089	1.47231	0.122127	2.18776	0.672977	3.22107	0.981748	0.982153	1.85353	0.529663	1.8197	0.666807	0.120189	2.07014	0.322107	1.38038
1092	2	2.04	7.463	5.97	5.97	tr|M0Y9U3|M0Y9U3_HORVD	Uncharacterized protein OS=Hordeum vulgare var. distichum PE=3 SV=1	HORVD	2	0.60256	0.425392	2.0893	0.288403	1.25892	0.636796	0.462204	2.0893	0.30479	1.33045	1.02802	0.943181	2.0893	0.49204	2.14783	1.04713	0.91114	2.0893	0.501187	2.18776	1.69044	0.404442	2.10863	0.801678	3.53183	1.59956	0.438173	2.0893	0.765597	3.34195
12	21.79	21.84	20.68	12.86	11.21	tr|O82072|O82072_WHEAT	Phospoenolpyruvate carboxylase OS=Triticum aestivum GN=PEPC PE=3 SV=1	WHEAT	14	1.28233	0.193556	1.36773	0.937562	1.75388	1.75388	0.372581	1.55597	1.1272	2.75423	1.02802	0.614807	1.21339	0.847227	1.24738	1.35519	0.497362	1.55597	0.870964	2.10863	0.794328	0.276626	1.36773	0.580764	1.08643	0.580764	0.417738	1.55597	0.369828	0.903649
608	3.04	4.31	12.78	5.11	3.02	tr|F5A5Q9|F5A5Q9_WHEAT	Lipoxygenase OS=Triticum aestivum GN=Lox-B1b PE=3 SV=1	WHEAT	2	1.49969	0.0918446	1.90546	0.787046	2.85759	1.85353	0.146819	2.70396	0.685488	5.05825	1.02802	0.344848	1.6293	0.630957	1.67494	1.22462	0.0441713	2.72898	0.448745	3.34195	0.679204	0.0374349	1.57036	0.432514	1.0666	0.549541	0.233993	2.72898	0.201372	1.49969
550	3.55	4.6	11.74	7.047	5.705	tr|F2ED32|F2ED32_HORVD	Predicted protein OS=Hordeum vulgare var. distichum PE=2 SV=1	HORVD	3	0.847227	0.84192	2.29087	0.366438	1.94089	0.636796	0.328442	4.44631	0.143219	2.83139	1.03753	0.822294	2.39883	0.432514	2.44343	0.744732	0.372451	4.44631	0.167494	3.31131	1.20226	0.684706	1.38038	0.870964	1.67494	1.59956	0.288948	4.09261	0.390841	6.66807
477	4	4.1	26.14	9.804	9.804	tr|F2DFQ4|F2DFQ4_HORVD	Predicted protein OS=Hordeum vulgare var. distichum PE=2 SV=1	HORVD	2	1.01859	0.682452	1.45881	0.698232	1.47231	0.619441	0.343606	1.2942	0.469894	0.801678	1.03753	0.846657	1.15878	0.895365	1.21339	0.60256	0.462734	1.43219	0.413047	0.862979	1.00925	0.574195	1.38038	0.731139	1.39316	1.67494	0.306384	1.2942	1.2942	2.1677
192	6.56	6.69	23.04	18.39	14.8	sp|Q43772|UGPA_HORVU	UTP--glucose-1-phosphate uridylyltransferase OS=Hordeum vulgare PE=2 SV=1	HORVU	6	1.05682	0.9788	1.40605	0.751623	1.52757	2.83139	0.400233	1.64437	1.72187	5.59758	1.03753	0.733081	1.24738	0.831764	1.31826	2.67917	0.411263	1.6293	1.64437	4.96592	0.972747	0.752213	1.49969	0.642688	1.45881	0.349945	0.57273	1.6293	0.180302	0.570164
437	4.02	4.08	14.29	7.143	7.143	tr|N1QYP3|N1QYP3_AEGTA	Peptidyl-prolyl cis-trans isomerase CYP20-2, chloroplastic OS=Aegilops tauschii GN=F775_14997 PE=4 SV=1	AEGTA	4	1.7378	0.508421	4.61318	0.376704	9.90832	0.432514	0.423864	4.13048	0.0990832	1.78649	1.03753	0.886425	2.37684	0.436516	2.46604	0.258226	0.26656	4.74242	0.0444631	1.22462	0.591562	0.572951	4.40555	0.0937562	2.60615	2.37684	0.383645	4.13048	0.57544	10.3753
785	2.06	4.67	6.012	1.908	1.387	tr|M7ZH92|M7ZH92_TRIUA	E3 ubiquitin-protein ligase UPL3 OS=Triticum urartu GN=TRIUR3_15663 PE=4 SV=1	TRIUA	2	0.619441	0.445117	2.10863	0.296483	1.30617	0.436516	0.283018	2.0893	0.207014	0.912011	1.04713	0.911497	2.0893	0.501187	2.18776	0.691831	0.529968	2.10863	0.331131	1.45881	1.67494	0.410632	2.10863	0.794328	3.49945	2.37684	0.267394	2.0893	1.13763	5.01187
819	2.04	2.39	14.02	8.723	3.427	tr|M8C367|M8C367_AEGTA	Uncharacterized protein OS=Aegilops tauschii GN=F775_32468 PE=4 SV=1	AEGTA	2	0.619441	0.43999	2.0893	0.293765	1.2942	0.630957	0.457461	2.10863	0.301995	1.33045	1.04713	0.90497	2.0893	0.501187	2.208	1.01859	0.95843	2.0893	0.487529	2.12814	1.69044	0.403805	2.10863	0.801678	3.53183	1.64437	0.418893	2.0893	0.787046	3.46737
872	2.01	4.36	13.07	5.183	1.767	tr|M8CLX2|M8CLX2_AEGTA	Beta-fructofuranosidase, insoluble isoenzyme 7 OS=Aegilops tauschii GN=F775_30152 PE=4 SV=1	AEGTA	3	0.619441	0.486233	2.0893	0.293765	1.2942	0.387258	0.273965	2.0893	0.183654	0.809096	1.04713	0.918129	3.04789	0.343558	3.22107	0.619441	0.460004	2.1677	0.283139	1.34276	1.67494	0.449281	2.10863	0.794328	3.53183	2.67917	0.260309	4.28548	0.625173	11.5878
682	2.34	2.84	8.239	7.386	3.693	tr|N1QP78|N1QP78_AEGTA	Uncharacterized protein OS=Aegilops tauschii GN=F775_31500 PE=4 SV=1	AEGTA	2	0.981748	0.594523	1.19124	0.824138	1.1695	2.12814	0.824374	2.18776	0.972747	4.65586	1.04713	0.868668	1.65959	0.630957	1.7378	2.14783	0.727275	2.18776	0.981748	4.69894	1.05682	0.51664	1.75388	0.60256	1.85353	0.49204	0.708733	2.18776	0.224906	1.07647
320	4.83	4.96	7.881	5.604	4.553	tr|M7ZMZ7|M7ZMZ7_TRIUA	Pyruvate decarboxylase isozyme 2 OS=Triticum urartu GN=TRIUR3_30579 PE=4 SV=1	TRIUA	2	1.47231	0.0174157	1.94089	0.758578	2.91072	2.85759	0.0163729	2.1677	1.31826	5.7544	1.04713	0.513627	1.58489	0.660694	1.67494	1.83654	0.00838551	2.01372	0.912011	3.59749	0.704693	0.00314723	1.94089	0.359749	1.36773	0.383707	0.00306414	2.0893	0.194089	0.801678
442	4.01	4.34	14.05	6.11	6.11	tr|M0WX05|M0WX05_HORVD	Uncharacterized protein OS=Hordeum vulgare var. distichum PE=4 SV=1	HORVD	4	6.54636	0.304624	4.48745	1.45881	29.6483	0.366438	0.251911	1.83654	0.199526	0.672977	1.04713	0.936634	1.65959	0.630957	1.72187	0.083946	0.144759	4.48745	0.0210863	0.376704	0.149969	0.318675	4.52898	0.0334195	0.679204	2.83139	0.24279	2.55859	1.10662	7.17794
315	4.87	4.93	10.16	4.456	4.456	tr|M7ZTD6|M7ZTD6_TRIUA	Uncharacterized protein OS=Triticum urartu GN=TRIUR3_20752 PE=4 SV=1	TRIUA	6	0.903649	0.828593	1.39316	0.642688	1.25892	1.97697	0.00834188	1.52757	1.2942	3.04789	1.05682	0.466525	1.28233	0.824138	1.36773	2.1677	0.00798137	1.52757	1.41906	3.34195	1.1695	0.373073	1.38038	0.847227	1.59956	0.534564	0.00224274	1.52757	0.346737	0.816582
327	4.71	5.09	20	15.34	11.84	tr|Q93XQ7|Q93XQ7_WHEAT	Protein disulfide isomerase OS=Triticum aestivum GN=PDI3 PE=2 SV=1	WHEAT	4	0.704693	0.543442	2.0893	0.334195	1.47231	1.61436	0.434593	2.10863	0.765597	3.37287	1.0666	0.88384	4.40555	0.242103	4.69894	2.26987	0.282694	2.10863	1.07647	4.74242	1.49969	0.482492	3.94457	0.380189	5.97035	0.654636	0.485872	4.69894	0.140605	3.0761
677	2.41	2.44	17.9	10.49	6.481	tr|M7ZKH9|M7ZKH9_TRIUA	Spermidine synthase 1 OS=Triticum urartu GN=TRIUR3_26744 PE=4 SV=1	TRIUA	2	4.69894	0.660524	4.48745	1.04713	20.893	1.72187	0.516483	2.75423	0.625173	4.96592	1.0666	0.832214	1.83654	0.580764	1.97697	0.30761	0.78045	4.44631	0.0685488	1.36773	0.231207	0.802575	4.48745	0.0519996	1.03753	0.613762	0.619966	4.28548	0.141906	2.63027
319	4.85	4.91	16.8	12.5	8.607	tr|F2D2N1|F2D2N1_HORVD	Predicted protein OS=Hordeum vulgare var. distichum PE=2 SV=1	HORVD	5	0.972747	0.866366	3.59749	0.270396	3.49945	1.67494	0.545681	4.44631	0.376704	7.7983	1.07647	0.787974	2.22844	0.483059	2.42103	1.70608	0.475841	4.40555	0.387258	7.94328	1.09648	0.675505	4.36516	0.251189	4.7863	0.636796	0.694756	4.44631	0.138038	2.83139
957	2	2.44	7.934	3.144	2.545	tr|R7WFX2|R7WFX2_AEGTA	Transcription initiation factor IIF subunit alpha OS=Aegilops tauschii GN=F775_27148 PE=4 SV=1	AEGTA	2	1.1272	0.845441	6.48634	0.17378	7.31139	1.59956	0.321918	16.7494	0.0954993	20.3236	1.07647	0.99722	2.63027	0.409261	2.83139	1.40605	0.288468	2.58226	0.544503	3.63078	0.946237	0.848063	2.46604	0.383707	2.33346	0.666807	0.321267	6.30957	0.104713	4.20727
366	4.21	4.9	6.423	3.172	2.776	tr|M8CET9|M8CET9_AEGTA	Alpha-L-arabinofuranosidase 1 OS=Aegilops tauschii GN=F775_23769 PE=4 SV=1	AEGTA	3	1.15878	0.846317	1.8197	0.636796	2.10863	2.37684	0.857941	2.29087	1.03753	5.39511	1.07647	0.92067	1.36773	0.787046	1.45881	1.97697	0.718664	2.24905	0.879022	4.44631	0.92045	0.923376	2.12814	0.428549	1.95885	0.448745	0.784427	2.26987	0.197697	1.01859
121	8.25	8.35	16.23	14.83	12.57	tr|N1QWG1|N1QWG1_AEGTA	Polyadenylate-binding protein 2 OS=Aegilops tauschii GN=F775_30065 PE=4 SV=1	AEGTA	7	0.862979	0.340567	1.25892	0.679204	1.08643	1.97697	0.146091	1.40605	1.40605	3.0761	1.08643	0.758138	1.13763	0.954993	1.24738	2.29087	0.0706105	1.41906	1.61436	3.56451	1.25892	0.252167	1.2942	0.972747	1.6293	0.544503	0.187938	1.40605	0.356451	0.765597
46	12.29	12.9	8.854	3.819	2.662	tr|M8AQF7|M8AQF7_AEGTA	Clathrin heavy chain 1 OS=Aegilops tauschii GN=F775_32796 PE=4 SV=1	AEGTA	6	2.03236	0.0531345	1.43219	1.41906	3.10456	3.01995	0.182317	1.92309	1.57036	6.98232	1.08643	0.706662	1.52757	0.711214	1.65959	1.48594	0.400216	1.85353	0.801678	3.22107	0.529663	0.195869	1.69044	0.301995	0.895365	0.356451	0.141096	1.90546	0.140605	0.679204
8	22.86	22.86	23.61	19.73	19.37	tr|M7ZGA5|M7ZGA5_TRIUA	Sucrose synthase 1 OS=Triticum urartu GN=TRIUR3_31258 PE=4 SV=1	TRIUA	16	1.08643	0.393836	1.23595	0.879022	1.35519	2.05116	0.343069	1.31826	1.55597	2.72898	1.09648	0.243386	1.24738	0.879022	1.35519	1.8197	0.700945	1.30617	1.39316	2.42103	0.954993	0.607321	1.24738	0.772681	1.19124	0.529663	0.59393	1.28233	0.413047	0.679204
929	2	4	57.69	57.69	57.69	tr|M7ZL00|M7ZL00_TRIUA	CBS domain-containing protein CBSX3, mitochondrial OS=Triticum urartu GN=TRIUR3_26860 PE=4 SV=1	TRIUA	4	1.14815	0.926154	1.52757	0.751623	1.85353	4.09261	0.952963	4.48745	0.912011	18.197	1.09648	0.970887	1.45881	0.751623	1.59956	3.59749	0.97296	4.44631	0.809096	15.9956	0.946237	0.955029	1.94089	0.465586	1.83654	0.242103	0.982015	4.48745	0.0544503	1.08643
564	3.46	4.22	15.09	5.839	4.866	tr|M7ZZS3|M7ZZS3_TRIUA	La protein-like protein OS=Triticum urartu GN=TRIUR3_17806 PE=4 SV=1	TRIUA	2	1.51356	0.588623	4.44631	0.340408	6.72977	3.34195	0.202385	3.7325	0.895365	13.6773	1.09648	0.696153	2.85759	0.383707	3.13329	2.22844	0.262653	4.48745	0.496592	10.0925	0.724436	0.851826	4.44631	0.16293	3.22107	0.322107	0.240343	4.48745	0.0698232	1.44544
206	6.34	6.37	47.83	42.03	42.03	tr|M8C573|M8C573_AEGTA	ATP synthase subunit epsilon, mitochondrial OS=Aegilops tauschii GN=F775_29322 PE=4 SV=1	AEGTA	7	0.159956	0.440404	4.44631	0.0353183	0.711214	0.161436	0.346728	4.48745	0.0356451	0.724436	1.10662	0.704679	8.70964	0.127057	5.91562	0.672977	0.734196	4.44631	0.151356	2.99226	7.72681	0.337277	4.83059	1.59956	37.6704	8.01678	0.277025	4.52898	1.77011	38.7258
146	7.85	8.12	16.57	12.46	12.46	tr|F2D0C4|F2D0C4_HORVD	Predicted protein OS=Hordeum vulgare var. distichum PE=2 SV=1	HORVD	6	1.03753	0.872552	2.0893	0.496592	2.1677	0.608135	0.411551	5.34564	0.114815	3.25087	1.10662	0.78022	2.0893	0.529663	2.31206	0.580764	0.36891	3.66438	0.158489	2.12814	1.05682	0.901034	2.0893	0.505825	2.208	1.80302	0.341015	5.34564	0.337287	9.54993
658	2.57	3.22	32.47	29.87	26.62	tr|M8CXD1|M8CXD1_AEGTA	40S ribosomal protein S15 OS=Aegilops tauschii GN=F775_30005 PE=4 SV=1	AEGTA	8	1.0666	0.960998	2.18776	0.487529	2.35505	0.654636	0.553523	3.13329	0.20893	2.05116	1.10662	0.774713	2.29087	0.483059	2.53513	0.608135	0.531408	6.85488	0.0887156	4.16869	1.02802	0.809738	5.01187	0.205116	5.15229	1.67494	0.43866	2.0893	0.801678	3.53183
296	5.25	6.18	13.63	5.255	4.433	tr|M0YIC2|M0YIC2_HORVD	Uncharacterized protein OS=Hordeum vulgare var. distichum PE=3 SV=1	HORVD	3	1.20226	0.710383	2.0893	0.57544	2.51189	3.46737	0.192441	2.0893	1.65959	7.31139	1.10662	0.828523	2.0893	0.529663	2.31206	2.85759	0.224468	2.0893	1.36773	6.0256	0.912011	0.866344	2.0893	0.436516	1.90546	0.313329	0.209339	2.10863	0.149969	0.660694
43	12.6	12.75	17.99	10.21	10.21	tr|F2D807|F2D807_HORVD	Predicted protein OS=Hordeum vulgare var. distichum PE=2 SV=1	HORVD	7	1.31826	0.410601	1.88799	0.698232	2.51189	1.72187	0.182891	4.44631	0.387258	7.65597	1.10662	0.735966	1.38038	0.801678	1.52757	1.2942	0.433301	4.28548	0.301995	5.59758	0.831764	0.585214	2.24905	0.366438	1.87068	0.630957	0.247196	4.44631	0.141906	2.80543
23	17.46	17.46	54.66	32.2	32.2	tr|Q5MBN2|Q5MBN2_HORVU	Thaumatin-like protein TLP5 OS=Hordeum vulgare PE=2 SV=1	HORVU	24	0.398107	0.325755	1.65959	0.246604	0.660694	0.334195	0.346948	1.67494	0.207014	0.559758	1.11686	0.973109	1.64437	0.679204	2.05116	0.831764	0.917001	1.24738	0.666807	1.03753	3.04789	0.319419	1.80302	1.69044	5.01187	3.53183	0.33985	1.78649	1.97697	5.86138
308	5.02	5.22	8.587	3.17	2.246	tr|M0W4G8|M0W4G8_HORVD	Uncharacterized protein OS=Hordeum vulgare var. distichum PE=4 SV=1	HORVD	3	0.870964	0.796509	2.0893	0.416869	1.8197	0.60256	0.425709	2.0893	0.288403	1.25892	1.11686	0.812503	2.0893	0.534564	2.33346	0.685488	0.521514	2.0893	0.328095	1.43219	1.27057	0.640129	2.0893	0.608135	2.65461	1.83654	0.36125	2.0893	0.879022	3.83707
1297	1.42	3.84	7.545	1.577	1.577	tr|F2EFV3|F2EFV3_HORVD	Predicted protein OS=Hordeum vulgare var. distichum PE=2 SV=1	HORVD	2	20.3236	0.0820671	2.10863	9.63829	42.8549	1.83654	0.358116	2.0893	0.879022	3.87258	1.11686	0.806799	2.0893	0.534564	2.33346	0.0895365	0.102976	2.10863	0.0428548	0.188799	0.0544503	0.0854987	2.10863	0.0260615	0.114815	0.60256	0.423916	2.0893	0.288403	1.25892
341	4.43	5.28	8.238	4.067	2.711	tr|M8CZG1|M8CZG1_AEGTA	Uncharacterized protein OS=Aegilops tauschii GN=F775_28653 PE=4 SV=1	AEGTA	2	0.691831	0.53102	2.10863	0.331131	1.45881	0.559758	0.380643	2.0893	0.265461	1.1695	1.1272	0.793162	2.0893	0.539511	2.35505	0.794328	0.674405	2.0893	0.380189	1.65959	1.61436	0.431087	2.0893	0.772681	3.37287	2.01372	0.322065	2.10863	0.954993	4.20727
347	4.39	4.39	12.21	10.69	8.015	tr|M8CBU4|M8CBU4_AEGTA	Uncharacterized protein OS=Aegilops tauschii GN=F775_30949 PE=4 SV=1	AEGTA	3	1.00925	0.968314	3.16228	0.319154	3.19154	2.93765	0.0291355	4.57088	0.642688	13.0617	1.1272	0.740882	4.44631	0.253513	5.01187	2.85759	0.0295766	4.52898	0.630957	12.8233	1.09648	0.769776	2.60615	0.420727	2.96483	0.398107	0.0308652	4.48745	0.0887156	1.78649
595	3.16	3.21	8.779	6.852	3.426	tr|M8C860|M8C860_AEGTA	Glyoxylate reductase OS=Aegilops tauschii GN=F775_29904 PE=4 SV=1	AEGTA	2	1.1695	0.701688	2.0893	0.559758	2.46604	1.52757	0.381078	20.5116	0.0744732	22.2843	1.1272	0.758407	5.54626	0.203236	6.25173	1.2942	0.513018	15.8489	0.0816582	17.5388	0.946237	0.931909	3.76704	0.253513	3.56451	0.724436	0.479287	4.32514	0.167494	3.13329
373	4.18	4.24	23.85	13.3	7.339	tr|R7WEL8|R7WEL8_AEGTA	40S ribosomal protein S11 OS=Aegilops tauschii GN=F775_29477 PE=4 SV=1	AEGTA	2	1.22462	0.713967	1.23595	0.990832	1.51356	3.56451	0.335383	1.85353	1.92309	7.31139	1.1272	0.574903	1.41906	0.794328	1.59956	2.91072	0.43279	1.88799	1.5417	5.91562	0.912011	0.810726	1.31826	0.691831	1.20226	0.310456	0.522855	1.90546	0.15417	0.591562
791	2.06	2.21	6.216	2.925	2.925	tr|M8BGV6|M8BGV6_AEGTA	60S ribosomal protein L14 OS=Aegilops tauschii GN=F775_00167 PE=4 SV=1	AEGTA	2	1.27057	0.526031	1.94089	0.654636	2.44343	2.75423	0.605821	1.92309	1.43219	5.34564	1.1272	0.761964	1.38038	0.816582	1.55597	2.03236	0.349618	1.92309	1.05682	3.94457	0.879022	0.690221	1.75388	0.501187	1.5417	0.420727	0.468263	1.94089	0.218776	0.816582
403	4.07	4.21	10.07	5.263	5.263	tr|M8AK34|M8AK34_AEGTA	Eukaryotic peptide chain release factor subunit 1-3 OS=Aegilops tauschii GN=F775_27894 PE=4 SV=1	AEGTA	2	0.691831	0.530738	2.10863	0.331131	1.45881	1.5417	0.459888	2.0893	0.737904	3.22107	1.13763	0.785461	2.0893	0.544503	2.37684	2.208	0.289847	2.0893	1.05682	4.61318	1.61436	0.42753	2.0893	0.772681	3.40408	0.731139	0.576581	2.0893	0.349945	1.52757
178	6.88	7.25	8.988	4.887	3.665	tr|M7Z3I6|M7Z3I6_TRIUA	2-oxoglutarate dehydrogenase, mitochondrial OS=Triticum urartu GN=TRIUR3_12693 PE=4 SV=1	TRIUA	4	0.862979	0.790436	2.10863	0.413047	1.8197	1.6293	0.427387	15.7036	0.103753	20.1372	1.14815	0.769172	11.9124	0.0963829	13.6773	1.87068	0.355549	7.87046	0.237684	14.8594	1.31826	0.602329	6.0256	0.218776	7.94328	0.698232	0.540795	2.0893	0.331131	1.45881
906	2	7.21	25.62	22.31	22.31	tr|M8A634|M8A634_TRIUA	Basic 7S globulin OS=Triticum urartu GN=TRIUR3_01552 PE=4 SV=1	TRIUA	8	0.870964	0.993373	1.94089	0.444631	1.69044	0.337287	0.196423	1.95885	0.172187	0.660694	1.14815	0.623511	1.99526	0.57544	2.12814	0.376704	0.195813	2.01372	0.192309	0.758578	1.31826	0.628101	1.94089	0.679204	2.53513	3.46737	0.163442	1.97697	1.75388	6.72977
361	4.27	4.36	11.81	8.675	6.024	tr|M0UY91|M0UY91_HORVD	N-acetyl-gamma-glutamyl-phosphate reductase OS=Hordeum vulgare var. distichum PE=3 SV=1	HORVD	2	0.963829	0.549432	1.77011	0.539511	1.70608	1.7378	0.298481	1.92309	0.903649	3.34195	1.14815	0.511931	1.6293	0.704693	1.88799	1.78649	0.169827	1.77011	1.00925	3.22107	1.18032	0.271351	1.92309	0.613762	2.26987	0.654636	0.608715	1.94089	0.337287	1.27057
237	6.06	7.15	22.16	11.08	11.08	tr|F2DXU4|F2DXU4_HORVD	Predicted protein OS=Hordeum vulgare var. distichum PE=2 SV=1	HORVD	4	1.05682	0.891443	2.0893	0.505825	2.208	1.6293	0.422814	2.0893	0.77983	3.40408	1.15878	0.760324	2.0893	0.554626	2.42103	1.52757	0.468185	2.0893	0.731139	3.19154	1.07647	0.860231	2.0893	0.515229	2.24905	0.704693	0.539808	2.0893	0.334195	1.47231
1157	2	2	7.24	4.525	4.525	tr|N1QVI0|N1QVI0_AEGTA	Proteasome subunit beta type-1 OS=Aegilops tauschii GN=F775_28306 PE=4 SV=1	AEGTA	2	1.1695	0.745181	2.0893	0.559758	2.44343	0.534564	0.358068	2.0893	0.253513	1.11686	1.15878	0.762934	2.10863	0.549541	2.42103	0.452898	0.293965	2.0893	0.214783	0.946237	0.981748	0.979315	2.0893	0.469894	2.05116	2.14783	0.298126	2.0893	1.02802	4.48745
354	4.32	6.06	22.92	12.85	12.85	tr|M8C7Y6|M8C7Y6_AEGTA	oxidoreductase GLYR1 OS=Aegilops tauschii GN=F775_32502 PE=4 SV=1	AEGTA	3	1.2942	0.619236	2.0893	0.619441	2.70396	0.510505	0.337736	2.0893	0.242103	1.0666	1.15878	0.754979	2.0893	0.554626	2.44343	0.390841	0.25265	2.0893	0.185353	0.816582	0.887156	0.828398	2.10863	0.42462	1.87068	2.26987	0.281778	2.10863	1.07647	4.74242
570	3.4	3.4	11.29	11.29	11.29	tr|M8B065|M8B065_AEGTA	Reticulon-like protein B1 OS=Aegilops tauschii GN=F775_32787 PE=4 SV=1	AEGTA	3	1.30617	0.648079	2.12814	0.613762	2.77971	1.70608	0.315826	2.26987	0.751623	3.90841	1.15878	0.663554	1.25892	0.92045	1.47231	1.2942	0.434413	2.70396	0.47863	3.53183	0.887156	0.978953	2.33346	0.376704	2.07014	0.672977	0.426174	1.83654	0.366438	1.23595
211	6.28	6.54	31.61	20.71	19.07	tr|M0V8J0|M0V8J0_HORVD	Uncharacterized protein OS=Hordeum vulgare var. distichum PE=4 SV=1	HORVD	5	1.72187	0.417674	1.38038	1.24738	2.37684	1.90546	0.324439	1.43219	1.33045	2.75423	1.15878	0.785265	1.38038	0.83946	1.59956	1.09648	0.709762	1.80302	0.608135	1.97697	0.666807	0.516903	1.38038	0.483059	0.92045	0.60256	0.386707	1.6293	0.366438	0.981748
25	16.89	16.89	21.41	14.24	11.23	tr|M8A571|M8A571_TRIUA	Elongation factor 2 OS=Triticum urartu GN=TRIUR3_23222 PE=4 SV=1	TRIUA	12	1.23595	0.133028	1.2942	0.954993	1.59956	6.54636	0.0970398	2.05116	3.19154	11.5878	1.1695	0.232076	1.14815	1.01859	1.34276	5.15229	0.135713	1.99526	2.58226	9.0365	0.928966	0.683048	1.24738	0.758578	1.15878	0.177011	0.166543	2.01372	0.100925	0.356451
39	13.06	13.38	11.69	7.422	5.135	tr|N1QRT2|N1QRT2_AEGTA	aconitate hydratase, cytoplasmic OS=Aegilops tauschii GN=F775_01009 PE=4 SV=1	AEGTA	8	1.27057	0.254595	1.41906	0.895365	1.8197	1.51356	0.13461	1.5417	0.981748	2.35505	1.1695	0.281241	1.33045	0.879022	1.57036	1.18032	0.479994	1.41906	0.831764	1.69044	0.912011	0.9159	1.48594	0.613762	1.35519	0.765597	0.430301	1.55597	0.49204	1.19124
56	11.49	11.76	44.56	36.84	33.68	tr|F2DB00|F2DB00_HORVD	Predicted protein OS=Hordeum vulgare var. distichum PE=2 SV=1	HORVD	12	3.28095	0.201126	2.10863	1.55597	6.91831	0.666807	0.494172	2.0893	0.316228	1.39316	1.1695	0.743968	2.0893	0.559758	2.46604	0.199526	0.153099	2.10863	0.0954993	0.420727	0.353183	0.231	2.10863	0.167494	0.744732	1.7378	0.385627	2.0893	0.831764	3.66438
144	7.92	14.95	46.37	31.49	26.64	tr|R7WD77|R7WD77_AEGTA	Peroxidase 12 OS=Aegilops tauschii GN=F775_31826 PE=4 SV=1	AEGTA	19	0.570164	0.264983	1.94089	0.293765	1.10662	0.544503	0.263423	1.94089	0.280543	1.05682	1.18032	0.320425	1.80302	0.654636	2.14783	0.946237	0.990409	1.40605	0.672977	1.33045	2.05116	0.153081	1.92309	1.0666	3.98107	2.14783	0.152539	1.94089	1.10662	4.16869
182	6.72	6.76	13.26	6.711	5.201	tr|N1QZ85|N1QZ85_AEGTA	Dynamin-related protein 1C OS=Aegilops tauschii GN=F775_30654 PE=4 SV=1	AEGTA	3	0.912011	0.773914	1.58489	0.570164	1.44544	1.83654	0.30851	4.44631	0.413047	8.16582	1.18032	0.809046	1.77011	0.666807	2.10863	1.99526	0.264138	4.44631	0.448745	8.95365	1.2942	0.619765	1.85353	0.698232	2.39883	0.636796	0.357389	4.44631	0.143219	2.83139
276	5.67	6.03	9.423	6.442	3.654	tr|F2DBR2|F2DBR2_HORVD	Predicted protein OS=Hordeum vulgare var. distichum PE=2 SV=1	HORVD	3	1.34276	0.582885	2.10863	0.636796	2.80543	1.85353	0.362309	3.98107	0.465586	7.37904	1.18032	0.729742	2.0893	0.564937	2.46604	1.36773	0.572494	2.63027	0.519996	3.56451	0.870964	0.804895	2.0893	0.416869	1.8197	0.630957	0.466505	2.77971	0.229087	1.75388
128	8.1	8.1	19.39	16.7	14.54	tr|M0WLI6|M0WLI6_HORVD	Uncharacterized protein OS=Hordeum vulgare var. distichum PE=4 SV=1	HORVD	8	1.83654	0.358712	15.9956	0.114815	21.8776	1.78649	0.36907	23.5505	0.0758578	26.0615	1.18032	0.739103	2.72898	0.432514	3.22107	0.972747	0.964639	18.8799	0.0519996	18.3654	0.630957	0.456095	5.80764	0.107647	3.66438	0.648634	0.471789	22.2843	0.0409261	14.4544
267	5.89	6.99	11.51	10.83	9.137	tr|F2DTT5|F2DTT5_HORVD	Predicted protein OS=Hordeum vulgare var. distichum PE=2 SV=1	HORVD	5	0.717794	0.608354	1.33045	0.529663	0.954993	0.544503	0.408474	1.34276	0.398107	0.731139	1.19124	0.808102	1.70608	0.698232	2.07014	0.758578	0.641251	1.18032	0.636796	0.895365	1.65959	0.494451	1.6293	1.01859	2.75423	2.1677	0.346965	1.43219	1.51356	3.22107
698	2.26	2.26	12.64	6.513	3.065	tr|M8A0P8|M8A0P8_TRIUA	60S ribosomal protein L35-2 OS=Triticum urartu GN=TRIUR3_32782 PE=4 SV=1	TRIUA	2	0.870964	0.458101	1.39316	0.630957	1.21339	2.39883	0.58884	1.40605	1.70608	3.37287	1.19124	0.836901	1.13763	1.04713	1.41906	2.85759	0.463486	1.44544	1.97697	4.05509	1.35519	0.454645	1.40605	0.963829	1.88799	0.469894	0.745559	1.40605	0.337287	0.660694
553	3.54	4.66	8.939	7.542	4.19	tr|M8BUQ3|M8BUQ3_AEGTA	V-type proton ATPase subunit E OS=Aegilops tauschii GN=F775_29996 PE=4 SV=1	AEGTA	3	0.912011	0.811421	1.18032	0.765597	1.07647	1.69044	0.381454	1.2942	1.30617	2.208	1.19124	0.838731	1.18032	1.00925	1.57036	1.83654	0.327476	1.30617	1.40605	2.44343	1.2942	0.673039	1.25892	1.02802	1.65959	0.698232	0.440887	1.27057	0.539511	0.887156
722	2.18	2.61	15.92	14.65	13.06	tr|M7YTD3|M7YTD3_TRIUA	Annexin D1 OS=Triticum urartu GN=TRIUR3_03306 PE=4 SV=1	TRIUA	3	1.08643	0.857047	2.10863	0.515229	2.26987	0.591562	0.413924	2.10863	0.283139	1.24738	1.19124	0.72623	2.10863	0.564937	2.48886	0.539511	0.366015	2.10863	0.258226	1.13763	1.08643	0.855921	2.10863	0.515229	2.26987	1.97697	0.32684	2.0893	0.946237	4.16869
198	6.47	6.53	34.59	28.57	14.29	tr|M8CEV9|M8CEV9_AEGTA	Cortical cell-delineating protein OS=Aegilops tauschii GN=F775_32845 PE=4 SV=1	AEGTA	7	1.51356	0.674668	1.36773	1.10662	2.05116	1.52757	0.259461	1.36773	1.11686	2.07014	1.19124	0.201911	1.24738	0.954993	1.52757	1.10662	0.177518	1.38038	0.801678	1.49969	0.787046	0.299892	1.35519	0.580764	1.0666	0.737904	0.0754357	1.36773	0.539511	1.00925
1570	6.47	6.53	34.59	28.57	14.29	tr|M8CEV9|M8CEV9_AEGTA	Cortical cell-delineating protein OS=Aegilops tauschii GN=F775_32845 PE=4 SV=1	AEGTA	7	1.51356	0.674668	1.36773	1.10662	2.05116	1.52757	0.259461	1.36773	1.11686	2.07014	1.19124	0.201911	1.24738	0.954993	1.52757	1.10662	0.177518	1.38038	0.801678	1.49969	0.787046	0.299892	1.35519	0.580764	1.0666	0.737904	0.0754357	1.36773	0.539511	1.00925
530	3.72	4.08	9.337	8.133	6.024	tr|M7YH37|M7YH37_TRIUA	Uncharacterized protein OS=Triticum urartu GN=TRIUR3_22532 PE=4 SV=1	TRIUA	3	1.33045	0.626476	1.31826	1.00925	1.75388	1.65959	0.400321	1.36773	1.21339	2.26987	1.20226	0.68516	1.1695	1.02802	1.41906	1.23595	0.606907	1.58489	0.77983	1.95885	0.895365	0.920467	1.20226	0.751623	1.07647	0.717794	0.556835	1.47231	0.487529	1.05682
743	2.12	7.85	20.25	14.11	14.11	tr|R7VYI9|R7VYI9_AEGTA	Peroxidase 1 OS=Aegilops tauschii GN=F775_31512 PE=4 SV=1	AEGTA	6	0.801678	0.622135	3.53183	0.229087	2.83139	7.51623	0.130957	2.24905	3.34195	16.9044	1.21339	0.870193	8.70964	0.139316	10.4713	9.28966	0.115169	2.12814	4.36516	19.5884	1.48594	0.540049	2.46604	0.60256	3.66438	0.159956	0.136685	3.87258	0.0405509	0.619441
376	4.14	4.32	16.52	12.05	12.05	tr|R7WD45|R7WD45_AEGTA	Oxalate oxidase GF-2.8 OS=Aegilops tauschii GN=F775_18663 PE=4 SV=1	AEGTA	2	0.912011	0.882285	1.30617	0.704693	1.19124	0.349945	0.248093	1.24738	0.277971	0.436516	1.21339	0.631168	1.41906	0.855067	1.72187	0.380189	0.266484	1.24738	0.301995	0.474242	1.30617	0.554736	1.24738	1.04713	1.64437	3.43558	0.19931	1.25892	2.72898	4.32514
156	7.57	7.65	19.53	16.74	13.09	tr|R7W179|R7W179_AEGTA	Tubulin beta-2 chain OS=Aegilops tauschii GN=F775_28534 PE=4 SV=1	AEGTA	8	1.22462	0.291932	1.52757	0.801678	1.87068	3.37287	0.0219557	1.80302	1.87068	6.98232	1.21339	0.381533	1.23595	0.981748	1.51356	2.77971	0.0348067	1.80302	1.5417	5.80764	0.981748	0.789168	1.43219	0.685488	1.40605	0.353183	0.0312423	1.77011	0.169044	0.625173
73	10.47	10.47	23.08	21.4	17.73	tr|N1R1F5|N1R1F5_AEGTA	60S ribosomal protein L5-2 OS=Aegilops tauschii GN=F775_28891 PE=4 SV=1	AEGTA	6	1.80302	0.227995	1.2942	1.39316	2.33346	1.5417	0.375402	1.2942	1.19124	1.99526	1.22462	0.861118	1.11686	1.09648	1.36773	0.847227	0.698214	1.28233	0.666807	1.08643	0.672977	0.278399	1.25892	0.524808	0.847227	0.787046	0.480461	1.28233	0.608135	1.00925
590	3.19	3.43	7.134	3.312	2.548	tr|N1R385|N1R385_AEGTA	Uncharacterized protein OS=Aegilops tauschii GN=F775_28381 PE=4 SV=1	AEGTA	2	0.698232	0.535883	2.0893	0.331131	1.45881	1.7378	0.388492	8.09096	0.214783	14.3219	1.23595	0.672861	11.4815	0.107647	14.0605	2.46604	0.258765	6.30957	0.390841	15.7036	1.75388	0.382799	8.87156	0.197697	15.7036	0.704693	0.545785	2.0893	0.334195	1.47231
468	4	4.22	21.93	8.193	8.193	tr|N1QYL3|N1QYL3_AEGTA	Alcohol dehydrogenase OS=Aegilops tauschii GN=F775_08954 PE=4 SV=1	AEGTA	2	1.31826	0.499987	2.0893	0.630957	2.77971	1.51356	0.376548	2.75423	0.549541	4.16869	1.23595	0.555975	2.14783	0.57544	2.65461	1.1272	0.710606	2.0893	0.539511	2.35505	0.92045	0.897717	4.40555	0.20893	4.05509	0.809096	0.63272	5.91562	0.136773	4.7863
741	2.13	2.33	16.75	9.223	9.223	tr|M8CEJ8|M8CEJ8_AEGTA	fructose-bisphosphate aldolase 3, chloroplastic OS=Aegilops tauschii GN=F775_28855 PE=4 SV=1	AEGTA	3	0.855067	0.770985	2.0893	0.409261	1.78649	0.660694	0.48803	2.0893	0.313329	1.38038	1.24738	0.667028	2.10863	0.591562	2.60615	0.765597	0.627627	2.0893	0.363078	1.59956	1.43219	0.515419	2.0893	0.685488	3.01995	1.87068	0.352965	2.10863	0.887156	3.90841
794	2.06	2.11	11.3	3.766	3.766	tr|N1QPK5|N1QPK5_AEGTA	Uncharacterized protein OS=Aegilops tauschii GN=F775_06788 PE=4 SV=1	AEGTA	2	0.937562	0.912221	2.0893	0.448745	1.95885	1.58489	0.441288	2.0893	0.758578	3.34195	1.24738	0.661699	2.0893	0.597035	2.60615	1.67494	0.407553	2.0893	0.801678	3.53183	1.31826	0.59999	2.0893	0.630957	2.75423	0.77983	0.64851	2.0893	0.369828	1.6293
1144	2	2	30.65	16.13	16.13	tr|M8BRT9|M8BRT9_AEGTA	40S ribosomal protein S30 OS=Aegilops tauschii GN=F775_26942 PE=4 SV=1	AEGTA	2	1.24738	0.666323	2.10863	0.591562	2.60615	16.1436	0.088856	2.10863	7.65597	33.7287	1.24738	0.666718	2.10863	0.591562	2.60615	12.8233	0.0965947	2.10863	6.08135	27.0396	0.990832	0.999473	2.0893	0.474242	2.07014	0.0765597	0.0965827	2.0893	0.0363078	0.159956
158	7.51	7.58	25.57	17.35	14.61	tr|N1QS16|N1QS16_AEGTA	60S ribosomal protein L6 OS=Aegilops tauschii GN=F775_32781 PE=4 SV=1	AEGTA	4	1.52757	0.332773	1.34276	1.13763	2.05116	1.61436	0.276861	1.41906	1.13763	2.31206	1.24738	0.378501	1.15878	1.07647	1.45881	1.04713	0.774591	1.47231	0.711214	1.5417	0.816582	0.525693	1.41906	0.570164	1.15878	0.765597	0.586069	1.48594	0.519996	1.13763
225	6.15	6.4	18.18	8.457	6.131	tr|M0YIA7|M0YIA7_HORVD	Isocitrate dehydrogenase [NADP] OS=Hordeum vulgare var. distichum PE=3 SV=1	NADP	4	1.43219	0.184404	1.36773	1.04713	1.99526	1.55597	0.244751	1.52757	1.01859	2.37684	1.25892	0.409569	1.28233	0.981748	1.6293	1.07647	0.750845	1.51356	0.711214	1.6293	0.870964	0.438826	1.48594	0.580764	1.2942	0.801678	0.612199	1.51356	0.524808	1.21339
548	3.56	3.67	10.27	5.379	5.379	tr|M0XZ44|M0XZ44_HORVD	Uncharacterized protein (Fragment) OS=Hordeum vulgare var. distichum PE=3 SV=1	HORVD	2	0.83946	0.51398	1.31826	0.636796	1.10662	2.31206	0.0600268	1.41906	1.6293	3.37287	1.27057	0.993866	2.72898	0.465586	3.46737	2.72898	0.0550709	1.78649	1.52757	4.96592	1.49969	0.517197	2.72898	0.549541	4.09261	0.544503	0.0284667	2.60615	0.205116	1.41906
262	6	6	17.39	14.49	14.49	tr|N1QQ06|N1QQ06_AEGTA	60S ribosomal protein L8 OS=Aegilops tauschii GN=F775_32571 PE=4 SV=1	AEGTA	4	1.83654	0.17151	1.57036	1.1695	2.99226	1.83654	0.630271	1.55597	1.18032	2.88403	1.27057	0.486056	1.34276	0.946237	1.72187	1.08643	0.207062	1.59956	0.679204	1.70608	0.685488	0.235666	1.57036	0.428549	1.07647	0.666807	0.764084	1.57036	0.428549	1.04713
65	10.89	11.01	15.29	6.714	5.714	tr|Q0Q0I7|Q0Q0I7_WHEAT	Heat shock protein 90 OS=Triticum aestivum GN=HSP90-2 PE=2 SV=1	WHEAT	6	2.07014	0.0367632	1.22462	1.69044	2.53513	5.15229	0.00898565	1.31826	3.90841	6.66807	1.27057	0.200891	1.11686	1.13763	1.43219	2.44343	0.342147	1.25892	1.94089	3.01995	0.608135	0.13318	1.21339	0.49204	0.737904	0.239883	0.0323319	1.30617	0.185353	0.313329
204	6.35	7.31	14.7	13.26	7.205	tr|M7ZV03|M7ZV03_TRIUA	60S ribosomal protein L7-4 OS=Triticum urartu GN=TRIUR3_15076 PE=4 SV=1	TRIUA	3	1.52757	0.509531	1.8197	0.83946	2.77971	1.7378	0.445992	1.90546	0.912011	3.34195	1.28233	0.409037	1.22462	1.04713	1.59956	1.09648	0.897885	1.80302	0.608135	1.99526	0.83946	0.832638	1.78649	0.461318	1.49969	0.731139	0.933046	1.88799	0.387258	1.38038
814	2.04	3.06	11.58	6.842	6.842	tr|M7ZIA1|M7ZIA1_TRIUA	60S ribosomal protein L35a-1 OS=Triticum urartu GN=TRIUR3_11416 PE=4 SV=1	TRIUA	2	1.85353	0.585025	2.07014	0.895365	3.87258	4.13048	0.47324	2.1677	1.90546	8.24138	1.28233	0.859126	1.57036	0.816582	2.01372	2.12814	0.800127	2.01372	1.05682	4.20727	0.685488	0.685704	2.03236	0.322107	1.39316	0.325087	0.546788	2.07014	0.165959	0.672977
497	4	4	13.69	5.732	5.732	tr|Q0PCF4|Q0PCF4_HORVU	Deoxymugineic acid synthase1 OS=Hordeum vulgare GN=HvDMAS1 PE=2 SV=1	HORVU	2	0.420727	0.264702	1.87068	0.218776	0.787046	0.428549	0.275117	2.35505	0.175388	1.00925	1.2942	0.625725	1.41906	0.912011	1.83654	1	0.938634	1.57036	0.636796	1.57036	3.01995	0.209295	1.48594	2.03236	4.7863	2.99226	0.215907	2.14783	1.39316	6.72977
490	4	4.02	15.06	11.3	11.3	tr|M8B9E6|M8B9E6_AEGTA	Aspartate-semialdehyde dehydrogenase OS=Aegilops tauschii GN=F775_31763 PE=4 SV=1	AEGTA	3	0.539511	0.372327	4.83059	0.111686	2.60615	0.398107	0.261962	2.0893	0.188799	0.831764	1.2942	0.630672	4.57088	0.283139	5.91562	0.724436	0.577824	4.40555	0.164437	3.19154	2.37684	0.275391	2.10863	1.1272	4.96592	3.22107	0.208272	4.16869	0.772681	13.5519
1103	2	2.03	8.012	6.825	3.858	tr|M8CGN2|M8CGN2_AEGTA	Peroxidase 12 OS=Aegilops tauschii GN=F775_07179 PE=4 SV=1	AEGTA	2	0.887156	0.820741	2.0893	0.42462	1.85353	0.47863	0.315349	2.10863	0.229087	1.00925	1.2942	0.620322	2.0893	0.619441	2.70396	0.539511	0.362598	2.0893	0.255859	1.1272	1.44544	0.510309	2.0893	0.691831	3.01995	2.67917	0.239652	2.10863	1.27057	5.59758
557	3.52	4.41	15.97	15.97	15.97	tr|M8BVG7|M8BVG7_AEGTA	Eukaryotic translation initiation factor 5A OS=Aegilops tauschii GN=F775_31265 PE=4 SV=1	AEGTA	6	2.01372	0.357594	24.8886	0.0809096	28.0543	2.93765	0.262361	23.5505	0.124738	32.2107	1.2942	0.638186	2.0893	0.619441	2.72898	1.44544	0.611817	21.8776	0.0660693	23.1206	0.636796	0.516197	22.2843	0.0405509	14.1906	0.432514	0.347055	16.293	0.0394457	7.04693
162	7.43	7.43	27.54	18.26	6.886	tr|M7Z1M6|M7Z1M6_TRIUA	Uncharacterized protein OS=Triticum urartu GN=TRIUR3_00763 PE=4 SV=1	TRIUA	3	3.46737	0.12585	1.8197	1.90546	6.25173	2.83139	0.128006	1.72187	1.64437	5.24808	1.2942	0.353811	1.69044	0.765597	2.22844	0.731139	0.981412	1.7378	0.432514	1.27057	0.359749	0.310025	1.77011	0.20893	0.636796	0.452898	0.317174	1.70608	0.263027	0.772681
290	5.35	5.52	8.301	3.764	3.764	tr|M7YQT8|M7YQT8_TRIUA	Nuclease domain-containing protein 1 OS=Triticum urartu GN=TRIUR3_26718 PE=4 SV=1	TRIUA	3	1.47231	0.486462	21.8776	0.0672977	23.3346	1.85353	0.348401	20.3236	0.0912011	23.9883	1.30617	0.605936	2.0893	0.625173	2.75423	1.24738	0.657068	2.0893	0.597035	2.63027	0.870964	0.796465	19.7697	0.0487529	17.2187	0.691831	0.523524	19.0546	0.0474242	13.1826
465	4	4.25	8.207	5.832	4.752	tr|M8APX9|M8APX9_TRIUA	Uncharacterized protein OS=Triticum urartu GN=TRIUR3_35361 PE=4 SV=1	TRIUA	2	1.55597	0.483556	2.0893	0.744732	3.28095	2.26987	0.354982	25.8226	0.0879023	29.9226	1.30617	0.634501	2.0893	0.625173	2.75423	1.45881	0.679635	22.08	0.0660693	23.3346	0.831764	0.754344	2.0893	0.394457	1.7378	0.564937	0.514072	23.3346	0.0380189	13.1826
705	2.22	3.14	16	11.56	11.56	tr|F2D1N0|F2D1N0_HORVD	Predicted protein OS=Hordeum vulgare var. distichum PE=2 SV=1	HORVD	4	1.97697	0.335995	2.12814	0.928966	5.01187	0.190546	0.149278	2.14783	0.0870964	0.409261	1.30617	0.620673	2.10863	0.619441	2.75423	0.0963829	0.106857	2.29087	0.0299226	0.220801	0.648634	0.488318	2.10863	0.277971	1.36773	6.72977	0.129079	2.1677	3.10456	15.5597
170	7.22	7.38	18.67	12.45	7.676	tr|M8CVF3|M8CVF3_AEGTA	Proliferation-associated protein 2G4 OS=Aegilops tauschii GN=F775_30438 PE=4 SV=1	AEGTA	4	2.07014	0.108716	1.59956	1.2942	3.46737	2.29087	0.0795582	1.72187	1.33045	4.40555	1.30617	0.55262	1.44544	0.903649	1.92309	1.1272	0.637291	1.64437	0.685488	1.95885	0.625173	0.174008	1.52757	0.376704	0.954993	0.564937	0.119804	1.69044	0.296483	0.954993
499	4	4	8.531	4.739	4.739	tr|M8CQS4|M8CQS4_AEGTA	60S ribosomal protein L17-2 OS=Aegilops tauschii GN=F775_28570 PE=4 SV=1	AEGTA	2	2.14783	0.303531	8.79023	0.244343	18.5353	5.44503	0.146938	31.3329	0.17378	46.1318	1.30617	0.613742	2.10863	0.619441	2.72898	2.55859	0.259149	27.2898	0.0937562	31.6228	0.60256	0.431568	13.9316	0.0510505	8.3946	0.235505	0.174273	29.9226	0.0242103	7.04693
565	3.46	3.73	15.17	6.398	5.213	tr|F2D1J8|F2D1J8_HORVD	Predicted protein OS=Hordeum vulgare var. distichum PE=2 SV=1	HORVD	4	1.11686	0.548887	2.22844	0.501187	2.48886	0.57544	0.258453	23.3346	0.0383707	13.4277	1.31826	0.391062	12.0226	0.109648	15.7036	0.515229	0.193764	24.2103	0.0359749	12.4738	1.1695	0.674667	5.39511	0.21677	6.30957	2.24905	0.166151	25.8226	0.0870964	29.6483
481	4	4.07	17.96	12.24	12.24	tr|Q06I92|Q06I92_WHEAT	Fasciclin-like protein FLA14 OS=Triticum aestivum PE=2 SV=1	WHEAT	7	1.1695	0.748685	2.0893	0.559758	2.44343	2.72898	0.234821	2.10863	1.2942	5.70164	1.31826	0.601453	2.0893	0.630957	2.75423	2.31206	0.274867	2.0893	1.10662	4.87529	1.11686	0.810707	2.0893	0.534564	2.33346	0.47863	0.313483	2.0893	0.226986	1
51	11.88	11.96	26.87	20.33	17.29	tr|M8C0R4|M8C0R4_AEGTA	Uncharacterized protein OS=Aegilops tauschii GN=F775_29522 PE=4 SV=1	AEGTA	10	0.963829	0.566936	1.31826	0.731139	1.27057	1.52757	0.254912	1.57036	0.972747	2.39883	1.33045	0.16687	1.20226	1.10662	1.64437	1.55597	0.120959	1.5417	1.00925	2.44343	1.36773	0.139721	1.39316	0.981748	1.92309	0.870964	0.855799	1.55597	0.559758	1.35519
566	3.46	3.51	11.52	8.025	6.79	tr|F2DF21|F2DF21_HORVD	Predicted protein OS=Hordeum vulgare var. distichum PE=2 SV=1	HORVD	3	1.18032	0.73892	1.47231	0.801678	1.72187	2.05116	0.0677579	1.64437	1.24738	3.56451	1.33045	0.547154	1.38038	0.963829	1.85353	1.72187	0.0710317	1.6293	1.05682	2.96483	1.11686	0.743036	1.38038	0.809096	1.55597	0.642688	0.0313921	1.64437	0.376704	1.05682
275	5.75	5.96	22.44	17.31	14.74	tr|R7W3B6|R7W3B6_AEGTA	Uncharacterized protein OS=Aegilops tauschii GN=F775_26247 PE=4 SV=1	AEGTA	5	1.83654	0.654441	1.65959	1.10662	2.99226	2.0893	0.618725	1.67494	1.24738	3.49945	1.33045	0.543232	1.25892	1.05682	1.69044	1.13763	0.949632	1.6293	0.698232	1.87068	0.731139	0.832479	1.6293	0.448745	1.19124	0.630957	0.880403	1.65959	0.380189	1.04713
353	4.34	4.86	3.927	3.141	1.745	tr|M7ZGF0|M7ZGF0_TRIUA	Uncharacterized protein OS=Triticum urartu GN=TRIUR3_33554 PE=4 SV=1	TRIUA	2	3.43558	0.19511	2.10863	1.6293	7.24436	1.69044	0.400607	2.0893	0.809096	3.56451	1.33045	0.587646	2.0893	0.636796	2.80543	0.49204	0.324875	2.0893	0.233346	1.02802	0.387258	0.251007	2.0893	0.183654	0.809096	0.77983	0.648057	2.0893	0.369828	1.6293
258	6	6.1	8.696	6.049	6.049	tr|R7VZR7|R7VZR7_AEGTA	Serine hydroxymethyltransferase, mitochondrial OS=Aegilops tauschii GN=F775_31254 PE=4 SV=1	AEGTA	3	0.428549	0.279488	2.10863	0.205116	0.903649	0.265461	0.183396	2.0893	0.125893	0.554626	1.34276	0.575358	2.0893	0.642688	2.83139	0.608135	0.430756	2.0893	0.291072	1.27057	3.10456	0.210253	2.0893	1.48594	6.48634	5.05825	0.150109	2.10863	2.39883	10.5682
180	6.87	6.87	27.23	21.13	15.96	tr|N1QPR4|N1QPR4_AEGTA	40S ribosomal protein S2-3 OS=Aegilops tauschii GN=F775_26142 PE=4 SV=1	AEGTA	5	1.55597	0.607384	1.41906	1.09648	2.24905	1.87068	0.0167434	1.44544	1.2942	2.80543	1.34276	0.594227	1.33045	1.00925	1.8197	1.19124	0.0196559	1.45881	0.816582	1.75388	0.855067	0.343266	1.34276	0.630957	1.14815	0.711214	0.0026599	1.45881	0.47863	1.03753
551	3.55	4.07	8.703	3.552	2.842	tr|R7W1B1|R7W1B1_AEGTA	Aspartyl-tRNA synthetase, cytoplasmic OS=Aegilops tauschii GN=F775_27465 PE=4 SV=1	AEGTA	3	1.05682	0.994434	2.0893	0.505825	2.208	1.80302	0.387881	2.75423	0.654636	4.92039	1.35519	0.577844	1.38038	0.981748	1.92309	1.69044	0.386065	2.75423	0.613762	4.61318	1.28233	0.574401	1.65959	0.772681	2.12814	0.751623	0.63224	2.72898	0.275423	2.05116
38	13.22	13.41	48.68	38.82	31.58	tr|Q8L806|Q8L806_WHEAT	ribosomal protein S18 OS=Triticum aestivum PE=1 SV=1	WHEAT	11	1.1695	0.151734	1.18032	0.990832	1.39316	1.87068	0.0466172	1.27057	1.47231	2.39883	1.36773	0.0957729	1.1272	1.21339	1.5417	1.58489	0.331277	1.27057	1.24738	2.01372	1.15878	0.658642	1.13763	1.01859	1.31826	0.724436	0.572593	1.27057	0.570164	0.92045
392	4.1	4.37	9.421	4.98	3.23	tr|M7ZNK7|M7ZNK7_TRIUA	Uncharacterized protein OS=Triticum urartu GN=TRIUR3_33747 PE=4 SV=1	TRIUA	3	0.895365	0.590902	1.48594	0.608135	1.33045	3.04789	0.125989	1.57036	1.94089	4.57088	1.38038	0.639287	1.34276	1.02802	2.07014	3.37287	0.0863858	1.59956	2.10863	5.10505	1.52757	0.359024	1.49969	1.01859	2.29087	0.448745	0.183934	1.52757	0.299226	0.685488
1161	2	2	12.86	9.286	9.286	tr|M7ZM77|M7ZM77_TRIUA	Uncharacterized protein OS=Triticum urartu GN=TRIUR3_08231 PE=4 SV=1	TRIUA	8	2.33346	0.401224	1.45881	1.59956	3.59749	7.94328	0.221169	1.47231	5.39511	12.8233	1.38038	0.681714	1.24738	1.10662	1.7378	4.05509	0.39684	1.44544	2.80543	5.91562	0.586138	0.56102	1.44544	0.390841	0.847227	0.165959	0.269927	1.47231	0.10666	0.244343
58	11.27	11.4	27.63	18.92	16.52	tr|C3VNF1|C3VNF1_WHEAT	Malate dehydrogenase OS=Triticum aestivum PE=2 SV=1	WHEAT	12	0.912011	0.955793	1.23595	0.744732	1.1272	1.85353	0.104112	1.41906	1.30617	2.65461	1.39316	0.145325	1.31826	1.05682	1.83654	1.99526	0.110044	1.33045	1.49969	2.75423	1.51356	0.264286	1.39316	1.08643	2.10863	0.744732	0.835782	1.47231	0.505825	1.09648
202	6.42	6.42	15.49	11.97	11.97	tr|C7AE90|C7AE90_WHEAT	Ubiquitin-like protein OS=Triticum aestivum GN=UbiL2 PE=2 SV=1	WHEAT	6	1.01859	0.962396	2.10863	0.483059	2.12814	1.6293	0.424256	2.0893	0.77983	3.43558	1.39316	0.542718	2.0893	0.666807	2.93765	1.59956	0.439066	2.10863	0.758578	3.34195	1.36773	0.564696	2.10863	0.648634	2.85759	0.847227	0.759142	2.10863	0.405508	1.78649
1056	2	2.07	15.18	9.821	6.25	tr|Q7M1K2|Q7M1K2_HORVU	Beta-glucanase OS=Hordeum vulgare PE=3 SV=1	HORVU	3	0.92045	0.736866	8.16582	0.11272	7.51623	0.597035	0.392405	3.40408	0.17378	2.03236	1.41906	0.531908	2.10863	0.672977	2.96483	0.636796	0.508746	2.37684	0.267917	1.51356	1.52757	0.407447	10.3753	0.147231	15.7036	2.35505	0.25949	4.32514	0.544503	10.2802
286	5.46	5.91	9.875	5.643	5.016	tr|M7ZRM5|M7ZRM5_TRIUA	Programmed cell death protein 4 OS=Triticum urartu GN=TRIUR3_23617 PE=4 SV=1	TRIUA	3	1.31826	0.904495	1.69044	0.77983	2.208	3.34195	0.24833	1.75388	1.90546	6.25173	1.43219	0.518509	1.41906	1.00925	2.03236	2.51189	0.263023	1.7378	1.44544	4.48745	1.07647	0.573437	1.67494	0.642688	1.80302	0.420727	0.376548	1.7378	0.226986	0.731139
195	6.49	9.72	14.01	9.226	5.353	tr|F1DTB8|F1DTB8_WHEAT	Lipoxygenase OS=Triticum aestivum GN=LOX3 PE=2 SV=1	WHEAT	5	1.24738	0.547626	2.85759	0.436516	3.56451	1.7378	0.243411	10.9648	0.158489	18.197	1.45881	0.365613	2.31206	0.630957	3.37287	1.39316	0.350993	3.87258	0.359749	5.34564	1.15878	0.617695	2.0893	0.554626	2.44343	0.831764	0.519262	4.74242	0.175388	3.94457
48	12.2	12.52	27.73	19.55	19.55	tr|F2CPT7|F2CPT7_HORVD	Predicted protein OS=Hordeum vulgare var. distichum PE=2 SV=1	HORVD	8	0.903649	0.34413	1.36773	0.666807	1.23595	1.69044	0.388939	1.41906	1.19124	2.48886	1.47231	0.0721073	1.34276	1.09648	2.1677	1.87068	0.0107182	1.36773	1.36773	2.55859	1.57036	0.0157881	1.36773	1.14815	2.14783	0.831764	0.234033	1.38038	0.57544	1.14815
397	4.09	4.12	8.629	4.399	4.399	tr|R7VZA0|R7VZA0_AEGTA	Laccase-3 OS=Aegilops tauschii GN=F775_32102 PE=4 SV=1	AEGTA	2	0.990832	0.999931	2.0893	0.474242	2.07014	4.83059	0.153836	2.0893	2.31206	10.1859	1.48594	0.49207	2.10863	0.704693	3.10456	4.83059	0.15384	2.0893	2.31206	10.1859	1.48594	0.492104	2.10863	0.704693	3.10456	0.301995	0.202802	2.10863	0.144544	0.636796
899	2	8.52	23.94	19.68	19.68	tr|M8AWZ5|M8AWZ5_AEGTA	40S ribosomal protein S13-1 OS=Aegilops tauschii GN=F775_32715 PE=4 SV=1	AEGTA	6	1.10662	0.741283	2.70396	0.409261	2.99226	10.666	0.179879	3.83707	2.77971	38.0189	1.48594	0.632499	2.208	0.672977	3.28095	8.47227	0.160788	3.34195	2.53513	26.546	1.33045	0.475051	2.72898	0.487529	3.63078	0.134276	0.218867	3.76704	0.0337287	0.505825
457	4	4.36	12.8	7.583	7.583	tr|F6IB54|F6IB54_WHEAT	feruloyl transferase OS=Triticum aestivum GN=bahd3 PE=2 SV=1	WHEAT	3	1.57036	0.581096	1.58489	0.990832	2.65461	1.67494	0.843962	1.5417	1.08643	2.67917	1.49969	0.424478	1.43219	1.04713	2.29087	1.05682	0.492745	1.5417	0.685488	1.61436	0.92045	0.706	1.57036	0.534564	1.44544	0.887156	0.370305	1.51356	0.580764	1.34276
383	4.12	4.26	11.41	7.444	7.444	tr|M0UZ48|M0UZ48_HORVD	Uncharacterized protein OS=Hordeum vulgare var. distichum PE=4 SV=1	HORVD	3	0.937562	0.907581	2.0893	0.448745	1.95885	0.534564	0.358879	2.0893	0.255859	1.11686	1.51356	0.472666	2.0893	0.724436	3.19154	0.564937	0.387313	2.0893	0.270396	1.18032	1.61436	0.43306	2.10863	0.765597	3.37287	2.83139	0.228008	2.10863	1.34276	5.91562
912	2	6.07	18.82	11.24	8.708	tr|M0XL59|M0XL59_HORVD	Uncharacterized protein OS=Hordeum vulgare var. distichum PE=3 SV=1	HORVD	6	0.597035	0.420333	2.10863	0.285759	1.25892	0.505825	0.336118	2.10863	0.242103	1.0666	1.55597	0.453626	2.0893	0.744732	3.28095	0.83946	0.743146	2.0893	0.401791	1.75388	2.58226	0.247139	2.10863	1.22462	5.39511	3.04789	0.213298	2.0893	1.45881	6.42688
99	9.21	9.21	38.51	38.51	38.51	tr|Q3S4I1|Q3S4I1_WHEAT	Eukaryotic translation initiation factor 5A1 OS=Triticum aestivum PE=4 SV=1	WHEAT	10	0.758578	0.442655	2.58226	0.288403	1.95885	1.52757	0.267419	4.44631	0.343558	6.79204	1.55597	0.283002	3.90841	0.398107	7.44732	1.99526	0.13206	4.36516	0.457088	8.70964	2.07014	0.138085	4.52898	0.457088	10.0925	1.02802	0.952385	4.44631	0.231207	4.83059
861	2.02	15.13	51.92	29.49	29.49	tr|F2EF71|F2EF71_HORVD	Histone H2A OS=Hordeum vulgare var. distichum PE=2 SV=1	HORVD	28	1.28233	0.841873	3.10456	0.413047	3.98107	10.7647	0.182904	4.87529	2.208	43.6516	1.57036	0.577057	2.29087	0.685488	3.66438	10.1859	0.196827	5.15229	1.97697	42.0727	1.21339	0.689992	1.64437	0.737904	2.01372	0.111686	0.233651	5.19996	0.0260615	0.580764
152	7.65	8	13.25	10.67	7.745	tr|M8CF28|M8CF28_AEGTA	Pyrophosphate--fructose 6-phosphate 1-phosphotransferase subunit alpha OS=Aegilops tauschii GN=F775_31413 PE=4 SV=1	AEGTA	4	1.04713	0.804676	1.28233	0.816582	1.34276	1.95885	0.181257	1.92309	1.01859	3.80189	1.58489	0.152362	1.34276	1.18032	2.12814	1.85353	0.18188	1.77011	1.04713	3.34195	1.49969	0.199858	1.41906	1.05682	2.12814	0.801678	0.862989	1.92309	0.413047	1.5417
1145	2	2	17.31	8.974	8.974	tr|M8BIE1|M8BIE1_AEGTA	FK506-binding protein 2-2 OS=Aegilops tauschii GN=F775_27586 PE=4 SV=1	AEGTA	2	1.04713	0.90964	5.39511	0.194089	5.70164	0.534564	0.378804	10.8643	0.0515229	5.80764	1.59956	0.487987	12.2462	0.130617	18.0302	0.501187	0.352015	2.0893	0.237684	1.04713	1.51356	0.535036	2.26987	0.666807	3.43558	2.99226	0.24085	2.10863	1.41906	6.30957
147	7.78	8.63	10.69	5.521	5.076	tr|F2DL45|F2DL45_HORVD	Predicted protein OS=Hordeum vulgare var. distichum PE=2 SV=1	HORVD	5	1.45881	0.409208	3.94457	0.369828	5.70164	11.272	0.118944	4.69894	2.39883	48.3059	1.59956	0.403014	1.90546	0.83946	3.04789	7.7983	0.15768	4.69894	1.65959	36.6438	1.09648	0.982538	2.14783	0.510505	2.35505	0.138038	0.158737	4.69894	0.0277971	0.648634
428	4.04	4.1	10.95	7.851	6.405	tr|M8CFA5|M8CFA5_AEGTA	Heterogeneous nuclear ribonucleoprotein 27C OS=Aegilops tauschii GN=F775_06548 PE=4 SV=1	AEGTA	3	1.19124	0.0889188	2.0893	0.570164	2.48886	2.75423	0.0452794	27.7971	0.0990832	33.1131	1.6293	0.228291	22.9087	0.0711213	24.8886	2.29087	0.0458979	26.0615	0.0879023	29.9226	1.36773	0.0392238	21.4783	0.0636796	22.4905	0.586138	0.0182373	9.0365	0.0642688	5.29664
57	11.29	12.43	10.85	7.31	4.683	tr|M7Z6Q3|M7Z6Q3_TRIUA	Uncharacterized protein OS=Triticum urartu GN=TRIUR3_30538 PE=4 SV=1	TRIUA	7	1.5417	0.283668	1.31826	1.1695	2.07014	3.16228	0.0649057	1.44544	2.18776	4.44631	1.64437	0.254768	1.31826	1.24738	2.14783	2.07014	0.150241	1.38038	1.49969	2.75423	1.1695	0.909375	1.34276	0.870964	1.5417	0.474242	0.16443	1.48594	0.340408	0.704693
142	7.96	8.8	13.55	6.545	5.936	tr|M7ZYI7|M7ZYI7_TRIUA	DEAD-box ATP-dependent RNA helicase 56 OS=Triticum urartu GN=TRIUR3_28067 PE=4 SV=1	TRIUA	5	1.7378	0.0854558	1.43219	1.21339	2.51189	5.49541	0.0248638	1.85353	2.96483	11.695	1.65959	0.154868	1.38038	1.20226	2.33346	3.69828	0.0940859	1.83654	2.01372	7.7983	0.946237	0.437683	1.39316	0.679204	1.31826	0.258226	0.0575297	1.85353	0.125893	0.47863
118	8.29	8.47	11.93	6.534	5.682	tr|F2DQ23|F2DQ23_HORVD	Phenylalanine ammonia-lyase OS=Hordeum vulgare var. distichum PE=2 SV=1	HORVD	5	0.895365	0.65258	1.39316	0.636796	1.24738	3.98107	0.00737795	1.67494	2.37684	7.44732	1.67494	0.071733	1.27057	1.31826	2.18776	4.36516	0.00808533	1.65959	2.63027	7.87046	1.85353	0.095149	1.44544	1.28233	2.72898	0.413047	0.00271858	1.6293	0.224906	0.672977
648	2.63	2.76	7.036	4.051	4.051	tr|F2E475|F2E475_HORVD	Predicted protein OS=Hordeum vulgare var. distichum PE=2 SV=1	HORVD	2	1.36773	0.563258	2.0893	0.654636	2.85759	0.564937	0.386685	2.0893	0.270396	1.18032	1.67494	0.409936	2.10863	0.794328	3.49945	0.409261	0.265474	2.0893	0.195884	0.855067	1.21339	0.698012	2.0893	0.580764	2.53513	2.93765	0.220493	2.10863	1.39316	6.13762
253	6	10.08	19.7	18.47	14.78	tr|R7W209|R7W209_AEGTA	Glyceraldehyde-3-phosphate dehydrogenase, cytosolic OS=Aegilops tauschii GN=F775_28075 PE=4 SV=1	AEGTA	6	1.67494	0.185237	1.94089	0.862979	3.25087	2.14783	0.185814	1.95885	1.09648	4.28548	1.67494	0.176697	1.92309	0.870964	3.25087	1.27057	0.997048	1.94089	0.654636	2.46604	0.990832	0.954817	1.94089	0.515229	1.92309	0.772681	0.951874	1.94089	0.398107	1.49969
489	4	4.02	23.44	12.11	12.11	tr|Q8W429|Q8W429_WHEAT	Chitinase 1 OS=Triticum aestivum GN=Chi 1 PE=2 SV=1	WHEAT	4	0.772681	0.641973	2.0893	0.369828	1.61436	0.539511	0.362739	2.0893	0.255859	1.1272	1.69044	0.400557	2.0893	0.809096	3.56451	0.685488	0.522881	2.10863	0.328095	1.44544	2.1677	0.294642	2.0893	1.03753	4.57088	3.13329	0.209072	2.10863	1.48594	6.54636
687	2.29	2.29	31.67	15	15	tr|R7WAB1|R7WAB1_AEGTA	Cortical cell-delineating protein OS=Aegilops tauschii GN=F775_30914 PE=4 SV=1	AEGTA	2	0.0855067	0.172302	2.99226	0.0275423	0.255859	0.0895365	0.177204	3.01995	0.0291072	0.270396	1.72187	0.223115	2.75423	0.625173	5.29664	1.04713	0.933513	1.45881	0.717794	1.51356	22.08	0.0995976	3.04789	7.24436	61.9441	21.0863	0.101244	3.01995	6.98232	59.7035
375	4.15	4.15	14.37	5.865	5.865	tr|M7ZVP9|M7ZVP9_TRIUA	Tyrosyl-tRNA synthetase OS=Triticum urartu GN=TRIUR3_33495 PE=4 SV=1	TRIUA	2	3.7325	0.185977	30.761	0.121339	38.7258	12.8233	0.0900064	31.9154	0.401791	66.0693	1.72187	0.396491	23.5505	0.0731139	25.5859	5.05825	0.168015	31.3329	0.161436	44.8745	0.448745	0.30397	2.10863	0.212814	0.946237	0.12942	0.0365505	31.3329	0.018197	4.05509
271	5.84	5.89	16.89	14.48	14.48	tr|N1R1P0|N1R1P0_AEGTA	Uncharacterized protein OS=Aegilops tauschii GN=F775_02225 PE=4 SV=1	AEGTA	6	1.38038	0.532014	1.34276	1.02802	1.87068	3.87258	0.047645	1.8197	2.12814	6.54636	1.75388	0.146712	1.24738	1.40605	2.60615	2.80543	0.066979	1.77011	1.58489	4.92039	1.28233	0.257985	1.51356	0.847227	1.97697	0.448745	0.170335	1.67494	0.283139	0.751623
277	5.65	5.65	22.95	10.66	10.66	tr|F2EIG4|F2EIG4_HORVD	Predicted protein (Fragment) OS=Hordeum vulgare var. distichum PE=2 SV=1	HORVD	4	1.48594	0.304034	1.21339	1.22462	1.80302	1.94089	0.11355	1.36773	1.41906	2.65461	1.75388	0.213577	1.24738	1.40605	2.208	1.2942	0.312742	1.35519	0.954993	1.77011	1.1695	0.709178	1.2942	0.903649	1.52757	0.895365	0.459671	1.35519	0.660694	1.21339
102	9.16	11.25	30.92	24.57	17.63	tr|M7YWK9|M7YWK9_TRIUA	Peroxidase 2 OS=Triticum urartu GN=TRIUR3_03935 PE=4 SV=1	TRIUA	7	1.1695	0.486974	1.20226	0.972747	1.40605	1.92309	0.350929	1.41906	1.35519	2.80543	1.77011	0.287494	1.21339	1.45881	2.24905	1.6293	0.663151	1.41906	1.14815	2.35505	1.51356	0.493704	1.33045	1.13763	2.05116	0.92045	0.738659	1.41906	0.642688	1.30617
328	4.7	4.7	28.09	25.42	22.74	tr|M8B053|M8B053_TRIUA	Uncharacterized protein OS=Triticum urartu GN=TRIUR3_05091 PE=4 SV=1	TRIUA	5	0.293765	0.198063	2.0893	0.139316	0.613762	0.334195	0.220887	2.10863	0.159956	0.704693	1.78649	0.371034	2.0893	0.855067	3.76704	1.13763	0.788884	2.0893	0.544503	2.37684	6.08135	0.135509	2.10863	2.88403	12.7057	5.29664	0.146039	2.0893	2.53513	11.0662
36	13.55	13.55	31.01	27.25	27.25	tr|F2CQR0|F2CQR0_HORVD	Malate dehydrogenase OS=Hordeum vulgare var. distichum PE=2 SV=1	HORVD	8	0.954993	0.674933	1.43219	0.672977	1.36773	2.26987	0.268082	1.75388	1.2942	5.39511	1.90546	0.422301	1.70608	1.11686	3.34195	2.35505	0.314313	1.77011	1.33045	5.7544	1.95885	0.404011	1.64437	1.19124	3.37287	0.809096	0.639608	1.72187	0.291072	1.39316
303	5.17	6.23	7.287	3.863	2.195	tr|M8C7K1|M8C7K1_AEGTA	importin-7-like protein OS=Aegilops tauschii GN=F775_28979 PE=4 SV=1	AEGTA	3	2.58226	0.247221	2.10863	1.22462	5.39511	1.7378	0.386133	2.0893	0.831764	3.66438	1.90546	0.342531	2.0893	0.912011	4.01791	0.666807	0.499062	2.10863	0.319154	1.40605	0.731139	0.582793	2.10863	0.349945	1.5417	1.08643	0.853497	2.0893	0.519996	2.26987
334	4.53	5.87	50.21	29.96	23.21	tr|Q9SWU2|Q9SWU2_WHEAT	Histone H1 WH1A.2 OS=Triticum aestivum PE=2 SV=1	WHEAT	6	2.24905	0.3274	1.18032	1.90546	2.70396	5.05825	0.182446	1.38038	3.66438	8.3946	1.94089	0.34601	1.10662	1.75388	2.18776	2.24905	0.35148	1.33045	1.69044	3.53183	0.855067	0.927174	1.13763	0.744732	0.972747	0.380189	0.332347	1.34276	0.237684	0.510505
614	2.99	3.05	16.01	8.761	5.438	tr|F2D032|F2D032_HORVD	Predicted protein OS=Hordeum vulgare var. distichum PE=2 SV=1	HORVD	3	2.39883	0.265979	2.10863	1.13763	5.01187	18.7068	0.0845938	2.24905	8.31764	49.2039	1.95885	0.333546	2.10863	0.928966	4.09261	7.7983	0.120303	2.22844	3.49945	19.9526	0.809096	0.693793	2.0893	0.383707	1.69044	0.102802	0.10961	2.22844	0.0398107	0.229087
603	3.09	3.31	12.3	4.96	4.96	tr|M8BY60|M8BY60_AEGTA	Glucan 1,3-beta-glucosidase OS=Aegilops tauschii GN=F775_09469 PE=4 SV=1	AEGTA	2	0.809096	0.693888	2.0893	0.383707	1.69044	0.167494	0.138331	2.10863	0.0801678	0.353183	1.97697	0.328361	2.0893	0.946237	4.13048	0.207014	0.155666	2.0893	0.0981748	0.432514	2.42103	0.262581	2.0893	1.15878	5.10505	11.695	0.100321	2.10863	5.54626	24.4343
850	2.03	2.07	16.95	3.874	2.421	tr|F2CUT7|F2CUT7_HORVD	Predicted protein OS=Hordeum vulgare var. distichum PE=2 SV=1	HORVD	2	1.67494	0.408572	2.0893	0.801678	3.49945	1.70608	0.397227	2.0893	0.816582	3.56451	2.07014	0.31227	2.10863	0.981748	4.32514	1.00925	0.967593	2.0893	0.483059	2.10863	1.22462	0.687568	2.0893	0.586138	2.55859	1.20226	0.71333	2.10863	0.570164	2.51189
749	2.11	3.24	48	39.56	28.44	tr|Q8S4P7|Q8S4P7_WHEAT	Thaumatin-like protein OS=Triticum aestivum PE=2 SV=1	WHEAT	4	1.10662	0.826487	2.0893	0.529663	2.31206	0.452898	0.295449	2.0893	0.21677	0.946237	2.10863	0.305425	2.10863	1	4.40555	0.405508	0.263412	2.10863	0.194089	0.855067	1.88799	0.348169	2.10863	0.895365	3.94457	4.61318	0.159022	2.10863	2.18776	9.63829
1080	2	2.04	14.75	11.06	11.06	tr|M8C7T6|M8C7T6_AEGTA	Ras-related protein RIC2 OS=Aegilops tauschii GN=F775_32848 PE=4 SV=1	AEGTA	2	12.2462	0.256374	31.9154	0.383707	64.8634	10.9648	0.235336	31.9154	0.343558	61.9441	2.10863	0.504211	25.1189	0.083946	28.5759	0.990832	0.854067	18.8799	0.0524807	18.7068	0.0831764	0.403498	31.6228	0.0152757	2.63027	0.185353	0.356703	31.3329	0.0214783	5.80764
197	6.48	6.85	47.13	40.8	38.51	tr|F8S6U7|F8S6U7_WHEAT	Pathogenesis-related protein 1-17 OS=Triticum aestivum PE=4 SV=1	WHEAT	9	1.31826	0.57367	5.05825	0.260615	6.66807	0.580764	0.371498	23.1206	0.0387258	13.4277	2.12814	0.231714	21.677	0.0981748	27.2898	0.436516	0.260458	9.37562	0.0487529	4.09261	1.61436	0.3179	22.9087	0.0704693	24.8886	3.63078	0.150897	30.479	0.119124	38.3707
902	2	7.92	19.26	10	7.222	tr|F2DNL6|F2DNL6_HORVD	Predicted protein OS=Hordeum vulgare var. distichum PE=2 SV=1	HORVD	5	0.816582	0.710212	2.10863	0.390841	1.72187	0.559758	0.382222	2.0893	0.265461	1.1695	2.18776	0.293684	2.10863	1.03753	4.57088	0.679204	0.509372	2.0893	0.322107	1.41906	2.63027	0.242134	2.0893	1.25892	5.54626	3.87258	0.178518	2.10863	1.83654	8.09096
574	3.36	4.54	10.41	5.206	4.309	tr|M0W7R3|M0W7R3_HORVD	Uncharacterized protein OS=Hordeum vulgare var. distichum PE=4 SV=1	HORVD	2	1.8197	0.365815	2.10863	0.862979	3.80189	0.529663	0.35449	2.0893	0.251189	1.10662	2.48886	0.255645	2.0893	1.19124	5.24808	0.288403	0.195655	2.10863	0.138038	0.608135	1.35519	0.566372	2.0893	0.648634	2.85759	4.65586	0.157423	2.0893	2.22844	9.81748
554	3.54	3.72	9.877	6.702	4.056	tr|Q1PBI3|Q1PBI3_WHEAT	Glucose-6-phosphate isomerase OS=Triticum aestivum GN=GPI PE=2 SV=1	WHEAT	2	0.496592	0.30793	1.55597	0.316228	0.772681	1.61436	0.413539	1.58489	1.01859	2.67917	2.63027	0.160068	1.99526	1.31826	5.15229	3.19154	0.191686	1.44544	2.208	5.10505	4.57088	0.108755	1.95885	2.33346	8.95365	1.83654	0.235698	2.03236	0.903649	3.59749
4	26.16	26.16	40.07	29	25.31	tr|Q1XH05|Q1XH05_WHEAT	Beta-glucosidase OS=Triticum aestivum GN=Taglu1b PE=1 SV=1	WHEAT	26	2.0893	0.384956	1.30617	1.59956	2.75423	2.67917	0.507452	1.31826	2.03236	3.69828	2.72898	0.184926	1.2942	2.10863	3.56451	1.27057	0.753845	1.2942	0.981748	1.64437	1.35519	0.324543	1.31826	1.02802	1.75388	0.990832	0.349461	1.30617	0.751623	1.2942
675	2.42	20.64	30.5	20.57	19.5	tr|D5MTF8|D5MTF8_WHEAT	Beta-glucosidase OS=Triticum aestivum GN=TaGlu1d PE=2 SV=1	WHEAT	21	4.7863	0.246113	2.91072	1.64437	15.1356	22.9087	0.119217	3.01995	7.58578	65.4636	2.75423	0.267073	1.75388	1.57036	5.05825	5.7544	0.216881	2.91072	1.97697	24.8886	0.549541	0.865576	2.88403	0.155597	1.58489	0.0855067	0.202612	3.22107	0.0226987	0.275423
717	2.19	3.22	33.45	15.27	2.545	tr|Q9XHL9|Q9XHL9_WHEAT	Histone H1 WH1B.1 OS=Triticum aestivum PE=2 SV=1	WHEAT	3	5.7544	0.192347	1.51356	3.80189	8.70964	2.39883	0.49054	1.38038	1.7378	3.34195	2.75423	0.221909	1.24738	2.208	3.76704	0.405508	0.273991	1.36773	0.296483	0.554626	0.409261	0.727255	1.45881	0.285759	0.597035	1.14815	0.335017	1.33045	0.862979	1.52757
540	3.61	3.77	17.79	6.767	6.767	tr|F2DQL9|F2DQL9_HORVD	Sulfurtransferase OS=Hordeum vulgare var. distichum PE=2 SV=1	HORVD	2	9.12011	0.55189	31.6228	0.288403	58.0764	1.7378	0.443275	23.9883	0.0724436	30.1995	3.13329	0.427898	17.8649	0.175388	40.9261	0.387258	0.289518	30.479	0.0291072	11.8032	0.265461	0.753533	33.7287	0.0248886	8.95365	1.70608	0.246442	31.9154	0.0534564	25.8226
433	4.03	4.04	14.87	8.163	8.163	tr|M7Z013|M7Z013_TRIUA	Eukaryotic translation initiation factor 3 subunit H OS=Triticum urartu GN=TRIUR3_26974 PE=4 SV=1	TRIUA	2	9.72747	0.109058	2.37684	4.09261	43.2514	2.53513	0.251876	2.10863	1.20226	5.34564	3.40408	0.197139	2.12814	1.59956	7.24436	0.255859	0.182818	2.26987	0.0613762	0.580764	0.340408	0.229333	2.22844	0.0887156	0.758578	1.33045	0.598074	2.10863	0.630957	2.77971
134	8.02	8.02	19.62	14.17	14.17	tr|M0W4D6|M0W4D6_HORVD	Uncharacterized protein OS=Hordeum vulgare var. distichum PE=3 SV=1	HORVD	4	0.895365	0.840963	2.0893	0.428549	1.87068	0.544503	0.367465	2.0893	0.258226	1.13763	3.83707	0.179669	2.10863	1.8197	8.01678	0.60256	0.422087	2.0893	0.285759	1.25892	4.20727	0.167878	2.0893	2.01372	8.87156	6.98232	0.12605	2.10863	3.31131	14.5881
54	11.69	11.84	31.92	25.73	22.8	tr|M0Z139|M0Z139_HORVD	Uncharacterized protein OS=Hordeum vulgare var. distichum PE=3 SV=1	HORVD	7	0.409261	0.0768889	1.45881	0.267917	0.597035	2.42103	0.273444	2.37684	1.01859	7.51623	4.01791	0.11256	2.208	1.8197	8.87156	5.86138	0.0393613	2.48886	2.35505	17.2187	8.01678	0.0256929	2.22844	3.59749	18.197	2.24905	0.34452	3.10456	0.724436	5.05825
578	3.32	3.4	11.53	5.241	5.241	tr|M7ZVX4|M7ZVX4_TRIUA	Chitin elicitor-binding protein OS=Triticum urartu GN=TRIUR3_13792 PE=4 SV=1	TRIUA	2	0.452898	0.393505	2.24905	0.165959	1.01859	0.369828	0.26859	4.48745	0.0809096	1.65959	9.72747	0.269202	4.52898	2.14783	40.1791	0.831764	0.562165	4.44631	0.187068	3.69828	17.0608	0.1712	4.52898	3.76704	60.256	23.9883	0.140721	4.52898	5.29664	72.4436
507	4	4	19.39	19.39	19.39	tr|M0Z6V6|M0Z6V6_HORVD	Uncharacterized protein (Fragment) OS=Hordeum vulgare var. distichum PE=4 SV=1	HORVD	4	0.0496592	0.171743	6.60694	0.0103753	0.328095	0.060256	0.187902	6.60694	0.0103753	0.398107	10.4713	0.202138	4.61318	2.26987	47.4242	1.21339	0.798594	1.38038	0.879022	1.69044	21.8776	0.0948893	4.61318	4.74242	69.1831	20.3236	0.0997171	4.61318	4.40555	66.6807
895	2	10.08	46.3	35.19	35.19	tr|F2DY33|F2DY33_HORVD	Histone H4 OS=Hordeum vulgare var. distichum PE=3 SV=1	HORVD	10	16.4437	0.152299	32.2107	0.510505	71.7794	4.09261	0.240835	31.0456	0.131826	40.5508	23.3346	0.125139	32.8095	0.711214	80.1678	0.187068	0.358506	31.3329	0.0214783	5.86138	1.43219	0.525964	18.5353	0.0772681	20.7014	7.58578	0.241753	31.3329	0.242103	53.9511
