# Supplementary material for: Proteomic Profiling of the Interactions of Cd/Zn in the Roots of Dwarf Polish Wheat (Triticum polonicum L.)
Source: Front Plant Sci. 2016 Sep 14;7:1378. doi: 10.3389/fpls.2016.01378 (PMC5021758; doi:10.3389/fpls.2016.01378)
Supplement: Data Sheet 4 — Proteins induced by Cd+Zn stress. [file DataSheet4.xlsx]

## Sheet: Sheet4
N	Unused	Total	%Cov	%Cov(50)	%Cov(95)	Accession	Name	Species	Peptides(95%)	CK/Cd	PVal CK/Cd	EF CK/Cd	LowerCI CK/Cd	UpperCI CK/Cd	CK/Zn	PVal CK/Zn	EF CK/Zn	LowerCI CK/Zn	UpperCI CK/Zn	CK/Cd+Zn	PVal CK/Cd+Zn	EF CK/Cd+Zn	LowerCI CK/Cd+Zn	UpperCI CK/Cd+Zn	Cd/Zn	PVal Cd/Zn	EF Cd/Zn	LowerCI Cd/Zn	UpperCI Cd/Zn	Cd/Cd+Zn	PVal Cd/Cd+Zn	EF Cd/Cd+Zn	LowerCI Cd/Cd+Zn	UpperCI Cd/Cd+Zn	Zn/Cd+Zn	PVal Zn/Cd+Zn	EF Zn/Cd+Zn	LowerCI Zn/Cd+Zn	UpperCI Zn/Cd+Zn
981	2	2.3	11.49	8.784	7.432	tr|M8ARL3|M8ARL3_AEGTA	5-formyltetrahydrofolate cyclo-ligase OS=Aegilops tauschii GN=F775_31716 PE=4 SV=1	AEGTA	2	0.0704693	0.249906	31.9154	0.0143219	2.24905	0.0809096	0.341158	31.6228	0.0149968	2.55859	0.057544	0.234689	32.2107	0.0134276	1.85353	1.45881	0.59802	2.44343	0.597035	3.56451	1.48594	0.890709	22.08	0.0672977	23.5505	1.00925	0.531831	19.0546	0.0529663	18.8799
700	2.24	2.29	6.114	3.55	3.55	tr|M8BPM4|M8BPM4_AEGTA	Uncharacterized protein OS=Aegilops tauschii GN=F775_30248 PE=4 SV=1	AEGTA	2	0.981748	0.755906	18.7068	0.049204	18.3654	0.334195	0.239643	27.7971	0.0267917	9.28966	0.0636796	0.403039	31.9154	0.0123595	2.03236	0.990832	0.279842	18.8799	0.0524807	18.7068	0.139316	0.513232	31.6228	0.0188799	4.40555	0.187068	0.450981	31.3329	0.0214783	5.86138
621	2.91	2.91	33.62	25	19.83	tr|M8BY97|M8BY97_AEGTA	Uncharacterized protein OS=Aegilops tauschii GN=F775_32079 PE=4 SV=1	AEGTA	5	0.0870964	0.493905	31.9154	0.0155597	2.77971	0.613762	0.1734	23.3346	0.0337287	14.3219	0.0809096	0.293969	31.9154	0.0151356	2.58226	6.08135	0.13629	34.9945	0.17378	51.9996	0.398107	0.503163	26.546	0.0313329	10.5682	0.077983	0.112701	16.293	0.0138038	1.27057
141	8	8	36.28	36.28	36.28	tr|Q7XY25|Q7XY25_WHEAT	Glutaredoxin OS=Triticum aestivum PE=4 SV=1	WHEAT	5	0.155597	0.00295136	4.44631	0.0349945	0.691831	0.122462	0.00278438	4.44631	0.0285759	0.544503	0.119124	0.00260133	4.48745	0.0280543	0.534564	0.862979	0.640359	4.44631	0.194089	3.83707	0.744732	0.352423	1.75388	0.420727	1.30617	0.847227	0.578797	4.44631	0.190546	3.76704
131	8.04	8.04	30.25	27.78	24.07	tr|M8CH28|M8CH28_AEGTA	Uncharacterized protein OS=Aegilops tauschii GN=F775_43934 PE=4 SV=1	AEGTA	8	0.37325	0.0797694	1.48594	0.203236	0.554626	0.180302	0.120763	1.6293	0.092045	0.293765	0.180302	0.0126267	1.59956	0.0895365	0.288403	0.47863	0.357324	1.30617	0.363078	0.625173	0.47863	0.069941	1.24738	0.366438	0.597035	0.981748	0.568427	1.28233	0.772681	1.25892
466	4	4.24	19.16	12.87	8.383	tr|Q9XEN5|Q9XEN5_WHEAT	Beta-1,3-glucanase OS=Triticum aestivum GN=Glb3 PE=2 SV=1	WHEAT	2	0.49204	0.325515	2.10863	0.235505	1.03753	0.380189	0.246637	2.0893	0.180302	0.794328	0.242103	0.172278	2.0893	0.114815	0.505825	0.765597	0.624855	2.0893	0.363078	1.59956	0.487529	0.319497	2.0893	0.231207	1.01859	0.630957	0.454592	2.0893	0.301995	1.31826
559	3.51	3.7	13.61	6.903	6.903	tr|M0UG18|M0UG18_HORVD	Citrate synthase OS=Hordeum vulgare var. distichum PE=3 SV=1	HORVD	4	0.244343	0.17306	2.0893	0.115878	0.510505	0.0519996	0.0840434	2.0893	0.0246604	0.108643	0.244343	0.174082	2.10863	0.11695	0.515229	0.210863	0.158111	2.10863	0.100925	0.444631	1	0.985903	2.0893	0.47863	2.0893	4.69894	0.157263	2.10863	2.22844	9.81748
245	6.02	8.15	16.25	14.69	14.69	tr|M8BW98|M8BW98_AEGTA	Peroxidase 4 OS=Aegilops tauschii GN=F775_26608 PE=4 SV=1	AEGTA	6	1.08643	0.405667	4.44631	0.244343	4.83059	0.887156	0.0999342	6.19441	0.194089	5.49541	0.270396	0.960663	4.48745	0.0608135	1.21339	0.801678	0.126478	5.64937	0.175388	4.52898	0.246604	0.392127	4.48745	0.0554626	1.10662	0.398107	0.03505	4.57088	0.0642688	1.8197
132	8.04	8.04	50	45.12	45.12	tr|R7W0I1|R7W0I1_AEGTA	40S ribosomal protein S21 OS=Aegilops tauschii GN=F775_27682 PE=4 SV=1	AEGTA	6	3.22107	0.22756	18.8799	0.170608	32.8095	0.625173	0.461468	2.75423	0.226986	1.72187	0.272898	0.192878	2.10863	0.12942	0.57544	0.192309	0.163553	6.98232	0.0310456	1.34276	0.0847227	0.107306	9.63829	0.0175388	0.816582	0.432514	0.286497	2.0893	0.205116	0.903649
509	4	4	14.49	14.49	14.49	tr|Q9ZP25|Q9ZP25_WHEAT	Small heat shock protein Hsp23.5 OS=Triticum aestivum PE=2 SV=1	WHEAT	4	0.233346	0.19834	2.53513	0.0570164	0.591562	0.172187	0.155234	2.53513	0.0457088	0.436516	0.296483	0.230306	2.24905	0.0591562	0.666807	0.717794	0.528506	1.48594	0.47863	1.0666	1.24738	0.724148	1.64437	0.758578	2.10863	1.72187	0.399895	1.99526	0.862979	3.53183
458	4	4.32	16.19	12.55	10.93	tr|M8AVR4|M8AVR4_AEGTA	20 kDa chaperonin, chloroplastic OS=Aegilops tauschii GN=F775_32594 PE=4 SV=1	AEGTA	4	0.465586	0.651423	1.94089	0.239883	0.903649	0.870964	0.856892	1.94089	0.448745	1.69044	0.316228	0.397929	1.94089	0.16293	0.613762	1.65959	0.555821	1.92309	0.862979	3.22107	0.679204	0.579829	1.85353	0.366438	1.25892	0.405508	0.353039	1.92309	0.20893	0.77983
79	10.21	10.28	36.4	25	22.37	tr|Q8LL15|Q8LL15_WHEAT	Glutathione-S-transferase 28e45 OS=Triticum aestivum PE=2 SV=1	WHEAT	13	1.15878	0.278528	1.78649	0.648634	2.0893	0.322107	0.18568	1.87068	0.165959	0.60256	0.328095	0.185406	1.87068	0.167494	0.613762	0.275423	0.0744277	1.88799	0.136773	0.519996	0.285759	0.0743515	1.67494	0.138038	0.47863	1.00925	0.998595	1.78649	0.564937	1.78649
521	3.85	6.98	13.55	11.17	9.218	tr|M8A2J7|M8A2J7_TRIUA	Ubiquilin-1 OS=Triticum urartu GN=TRIUR3_26492 PE=4 SV=1	TRIUA	3	0.679204	0.861668	23.3346	0.0420727	15.8489	10.2802	0.628458	31.6228	0.325087	60.8135	0.331131	0.481961	28.5759	0.0283139	9.46237	6.79204	0.736345	31.3329	0.21677	51.0505	0.515229	0.422421	7.7983	0.0474242	4.01791	0.0963829	0.335472	31.6228	0.0161436	3.04789
1191	2	2	8.537	8.537	8.537	tr|M0YBS3|M0YBS3_HORVD	Uncharacterized protein OS=Hordeum vulgare var. distichum PE=4 SV=1	HORVD	3	0.448745	0.452454	1.69044	0.244343	0.758578	0.597035	0.325704	1.75388	0.316228	1.04713	0.337287	0.30811	1.65959	0.17378	0.559758	1.21339	0.64702	1.61436	0.751623	1.95885	0.744732	0.594199	1.6293	0.457088	1.21339	0.570164	0.923154	1.61436	0.353183	0.92045
244	6.03	6.03	36.81	36.81	33.13	tr|M8BJE3|M8BJE3_AEGTA	Blue copper protein OS=Aegilops tauschii GN=F775_27589 PE=4 SV=1	AEGTA	5	0.49204	0.324744	2.0893	0.235505	1.02802	0.432514	0.280763	2.0893	0.207014	0.903649	0.346737	0.228087	2.10863	0.165959	0.731139	0.870964	0.796388	2.0893	0.416869	1.8197	0.698232	0.53938	2.10863	0.334195	1.47231	0.801678	0.678832	2.0893	0.380189	1.67494
788	2.06	2.5	15.68	10.17	8.475	tr|M0ULA3|M0ULA3_HORVD	Uncharacterized protein OS=Hordeum vulgare var. distichum PE=4 SV=1	HORVD	2	0.180302	0.00343657	4.48745	0.0401791	0.809096	0.113763	0.00235995	4.48745	0.0265461	0.510505	0.359749	0.00368752	6.98232	0.0801678	2.51189	0.325087	0.0715755	4.52898	0.0691831	1.47231	1.30617	0.613719	4.48745	0.291072	6.98232	3.80189	0.0540165	4.16869	0.912011	24.6604
1019	2	2.18	9.615	9.615	7.051	tr|M8CCW1|M8CCW1_AEGTA	Uncharacterized protein OS=Aegilops tauschii GN=F775_26613 PE=4 SV=1	AEGTA	3	0.794328	0.780282	2.65461	0.293765	2.10863	0.580764	0.649702	4.48745	0.130617	2.60615	0.363078	0.343711	4.16869	0.0847227	1.51356	0.731139	0.841694	4.44631	0.164437	3.25087	0.457088	0.415282	3.7325	0.115878	1.70608	0.613762	0.482909	2.46604	0.246604	1.51356
456	4	4.38	13.43	9.259	7.407	tr|M7ZFE2|M7ZFE2_TRIUA	Uncharacterized protein OS=Triticum urartu GN=TRIUR3_27359 PE=4 SV=1	TRIUA	2	0.862979	0.529567	1.45881	0.586138	1.25892	0.847227	0.431966	1.48594	0.57544	1.25892	0.366438	0.17703	1.43219	0.242103	0.524808	0.972747	0.79756	1.48594	0.660694	1.44544	0.420727	0.234427	1.39316	0.291072	0.586138	0.42462	0.264932	1.49969	0.277971	0.636796
405	4.06	4.48	21.92	14.61	14.61	tr|Q8LGN5|Q8LGN5_WHEAT	Glutathione-S-transferase 19E50 OS=Triticum aestivum PE=2 SV=1	WHEAT	4	0.416869	0.327547	26.3027	0.0322107	10.9648	0.21677	0.188427	6.13762	0.0369828	1.33045	0.380189	0.304372	24.8886	0.0316228	9.46237	0.519996	0.372311	22.08	0.0387258	11.4815	0.903649	0.898533	5.15229	0.175388	4.65586	1.7378	0.40596	4.69894	0.369828	8.16582
928	2	4	14.71	14.71	14.71	tr|R7WFH8|R7WFH8_AEGTA	steroid-binding protein 3 OS=Aegilops tauschii GN=F775_29084 PE=4 SV=1	AEGTA	2	7.04693	0.237079	33.7287	0.20893	52.4808	0.301995	0.383932	29.3765	0.0270396	8.87156	0.387258	0.538198	27.0396	0.0310456	10.4713	0.0444631	0.155508	25.1189	0.0120226	1.11686	0.0559758	0.179772	34.6737	0.012942	1.94089	1.28233	0.672392	14.4544	0.0887156	16.5959
941	2	2.75	13.1	6.548	5.357	tr|R7WBG9|R7WBG9_AEGTA	50S ribosomal protein L7/L12 OS=Aegilops tauschii GN=F775_27175 PE=4 SV=1	AEGTA	2	0.879022	0.627114	3.40408	0.258226	2.99226	0.432514	0.305016	1.69044	0.253513	0.731139	0.428549	0.340082	1.49969	0.285759	0.642688	0.487529	0.426694	3.53183	0.135519	1.72187	0.483059	0.491512	4.36516	0.110662	2.10863	0.981748	0.853334	2.35505	0.416869	2.31206
479	4	4.09	34.41	18.28	18.28	tr|F2DT61|F2DT61_HORVD	Predicted protein OS=Hordeum vulgare var. distichum PE=2 SV=1	HORVD	2	0.586138	0.311449	3.16228	0.107647	1.85353	0.0263027	0.0843806	4.57088	0.0101859	0.120226	0.432514	0.247157	4.44631	0.0376704	1.92309	0.042462	0.112064	4.48745	0.0108643	0.190546	0.787046	0.671765	1.70608	0.376704	1.34276	17.7011	0.124325	4.44631	3.98107	60.8135
470	4	4.22	20.14	14.39	14.39	tr|F2CY98|F2CY98_HORVD	Predicted protein OS=Hordeum vulgare var. distichum PE=2 SV=1	HORVD	2	0.711214	0.852519	17.7011	0.049204	12.5892	0.685488	0.561687	2.10863	0.325087	1.44544	0.432514	0.35305	4.32514	0.0954993	1.87068	0.963829	0.662116	16.9044	0.057544	16.293	0.597035	0.399525	4.74242	0.127057	2.83139	0.619441	0.573712	4.65586	0.130617	2.88403
779	2.07	2.78	16.83	6.883	3.059	tr|M8BVI3|M8BVI3_AEGTA	Glucan endo-1,3-beta-glucosidase 12 OS=Aegilops tauschii GN=F775_13354 PE=4 SV=1	AEGTA	2	0.398107	0.257392	2.0893	0.188799	0.831764	0.387258	0.252099	2.10863	0.185353	0.816582	0.440555	0.287201	2.10863	0.210863	0.928966	0.972747	0.965155	2.0893	0.465586	2.03236	1.10662	0.830394	2.0893	0.529663	2.31206	1.1272	0.798404	2.0893	0.539511	2.35505
504	4	4	18.77	17.24	17.24	tr|M8CBC2|M8CBC2_AEGTA	Uncharacterized protein OS=Aegilops tauschii GN=F775_29635 PE=4 SV=1	AEGTA	3	1.0666	0.576173	4.01791	0.265461	7.17794	3.66438	0.831562	4.44631	0.824138	16.293	0.440555	0.495529	3.31131	0.0619441	1.45881	3.49945	0.697532	4.48745	0.77983	15.5597	0.405508	0.85681	5.64937	0.0413047	2.29087	0.203236	0.593109	4.44631	0.0457088	0.903649
549	3.56	3.57	10.96	5.479	5.479	tr|F2DV01|F2DV01_HORVD	Predicted protein OS=Hordeum vulgare var. distichum PE=2 SV=1	HORVD	4	0.816582	0.787547	2.44343	0.334195	1.99526	0.801678	0.790916	1.72187	0.465586	1.38038	0.444631	0.329904	2.58226	0.169044	1.14815	0.972747	0.996233	1.70608	0.570164	1.65959	0.539511	0.393339	1.38038	0.387258	0.744732	0.549541	0.392078	1.8197	0.299226	1
321	4.8	7.08	45.65	30.43	26.09	tr|F2E6W2|F2E6W2_HORVD	Predicted protein OS=Hordeum vulgare var. distichum PE=2 SV=1	HORVD	4	0.831764	0.911708	1.64437	0.505825	1.36773	0.862979	0.815768	1.69044	0.515229	1.45881	0.444631	0.460636	1.36773	0.316228	0.608135	1.02802	0.900136	1.67494	0.613762	1.72187	0.524808	0.502424	1.69044	0.30761	0.887156	0.505825	0.557373	1.69044	0.299226	0.855067
1088	2	2.04	15.73	11.24	11.24	tr|R7WA20|R7WA20_AEGTA	Uncharacterized protein OS=Aegilops tauschii GN=F775_28600 PE=4 SV=1	AEGTA	2	1.10662	0.817945	2.0893	0.529663	2.33346	0.416869	0.270283	2.0893	0.199526	0.870964	0.448745	0.290954	2.0893	0.212814	0.937562	0.369828	0.241698	2.10863	0.177011	0.77983	0.398107	0.258333	2.0893	0.190546	0.831764	1.0666	0.887489	2.0893	0.510505	2.22844
188	6.65	6.74	29.82	17.19	12.98	tr|Q5CAQ1|Q5CAQ1_TRIDB	Dehydrin OS=Triticum durum GN=dhn11 PE=2 SV=1	TRIDB	5	0.824138	0.913536	1.34276	0.613762	1.10662	4.32514	0.00964801	1.55597	2.77971	6.85488	0.448745	0.164714	1.27057	0.334195	0.570164	4.92039	0.00988315	1.55597	3.16228	8.01678	0.534564	0.151112	1.24738	0.428549	0.666807	0.120226	0.00182946	1.48594	0.0744732	0.178649
263	6	6	23	23	23	tr|M8B1C1|M8B1C1_AEGTA	10 kDa chaperonin OS=Aegilops tauschii GN=F775_28933 PE=4 SV=1	AEGTA	3	3.46737	0.020848	1.40605	2.46604	5.29664	1.48594	0.193013	1.22462	1.21339	1.88799	0.452898	0.0686959	1.1272	0.383707	0.510505	0.428549	0.0394496	1.28233	0.340408	0.549541	0.135519	0.00906263	1.44544	0.0862978	0.195884	0.299226	0.0309824	1.2942	0.218776	0.387258
1008	2	2.19	13.33	11.43	9.048	tr|F2CZH0|F2CZH0_HORVD	Predicted protein OS=Hordeum vulgare var. distichum PE=2 SV=1	HORVD	2	1.01859	0.957079	2.0893	0.487529	2.12814	0.613762	0.433722	2.0893	0.291072	1.28233	0.457088	0.296934	2.0893	0.21677	0.954993	0.597035	0.41722	2.0893	0.283139	1.24738	0.444631	0.288471	2.0893	0.210863	0.928966	0.737904	0.589179	2.0893	0.353183	1.5417
306	5.07	5.19	21.05	17.94	12.92	tr|M8B5W8|M8B5W8_AEGTA	Calmodulin-related protein OS=Aegilops tauschii GN=F775_28887 PE=4 SV=1	AEGTA	3	0.648634	0.288456	21.2814	0.042462	13.8038	1.2942	0.171278	2.37684	0.544503	3.19154	0.457088	0.188898	9.37562	0.0515229	4.28548	1.97697	0.110932	24.6604	0.0801678	27.7971	0.698232	0.437927	3.22107	0.214783	2.24905	0.349945	0.0916592	20.5116	0.0319154	7.17794
1112	2	2.03	23	18	18	tr|M7YEG2|M7YEG2_TRIUA	Uncharacterized protein OS=Triticum urartu GN=TRIUR3_32047 PE=4 SV=1	TRIUA	3	0.625173	0.448352	2.0893	0.296483	1.30617	2.58226	0.248443	2.10863	1.22462	5.64937	0.461318	0.300998	2.0893	0.218776	0.963829	4.09261	0.172125	2.12814	1.92309	9.12011	0.731139	0.57907	2.0893	0.346737	1.52757	0.177011	0.142707	2.14783	0.0794328	0.380189
288	5.39	8.59	45.19	34.07	23.7	tr|M8CBL2|M8CBL2_AEGTA	Histone H2A.4 OS=Aegilops tauschii GN=F775_30694 PE=4 SV=1	AEGTA	10	0.534564	0.361911	2.10863	0.255859	1.1272	0.801678	0.681538	2.0893	0.383707	1.67494	0.465586	0.303274	2.0893	0.220801	0.972747	1.47231	0.494094	2.0893	0.704693	3.0761	0.855067	0.772958	2.0893	0.409261	1.78649	0.57544	0.396743	2.0893	0.275423	1.20226
287	5.43	5.43	61.06	56.64	45.13	tr|M8A407|M8A407_TRIUA	60S acidic ribosomal protein P2B OS=Triticum urartu GN=TRIUR3_28523 PE=4 SV=1	TRIUA	7	0.409261	0.289645	2.22844	0.167494	0.912011	0.981748	0.508245	2.18776	0.448745	2.14783	0.483059	0.353784	1.77011	0.226986	0.855067	2.37684	0.478567	2.24905	1.05682	5.64937	1.14815	0.739406	1.7378	0.660694	2.01372	0.483059	0.639437	2.22844	0.201372	1.07647
384	4.12	4.23	13.6	7.721	7.721	tr|M7Z6H3|M7Z6H3_TRIUA	Monothiol glutaredoxin-S4, mitochondrial OS=Triticum urartu GN=TRIUR3_19635 PE=4 SV=1	TRIUA	3	1.13763	0.525244	1.65959	0.685488	1.85353	0.280543	0.293971	1.80302	0.180302	0.505825	0.487529	0.837496	1.67494	0.313329	0.816582	0.30761	0.209178	1.65959	0.183654	0.510505	0.487529	0.446324	1.64437	0.291072	0.801678	1.70608	0.330738	1.52757	1.11686	2.63027
1108	2	2.03	17.65	12.94	12.94	tr|R7WFJ0|R7WFJ0_AEGTA	Uncharacterized protein OS=Aegilops tauschii GN=F775_43797 PE=4 SV=1	AEGTA	4	12.3595	0.120917	2.60615	4.74242	40.9261	1.02802	0.52336	1.94089	0.529663	1.99526	0.487529	0.423584	1.43219	0.334195	0.698232	0.0765597	0.146376	2.65461	0.016293	0.203236	0.0401791	0.0975374	2.51189	0.0125892	0.100925	0.469894	0.271219	1.94089	0.242103	0.912011
355	4.32	4.44	20.09	10.68	8.547	tr|M0XIC3|M0XIC3_HORVD	Cytochrome b-c1 complex subunit Rieske, mitochondrial OS=Hordeum vulgare var. distichum PE=3 SV=1	HORVD	2	1.94089	0.336492	2.10863	0.92045	4.05509	1.1695	0.748252	2.0893	0.559758	2.44343	0.496592	0.329136	2.10863	0.237684	1.04713	0.597035	0.418629	2.0893	0.283139	1.24738	0.253513	0.17857	2.10863	0.121339	0.534564	0.42462	0.274221	2.0893	0.201372	0.887156
394	4.09	6.07	18.49	10.57	10.57	tr|M8D3H8|M8D3H8_AEGTA	40S ribosomal protein S4 OS=Aegilops tauschii GN=F775_29120 PE=4 SV=1	AEGTA	5	0.420727	0.886128	1.78649	0.235505	0.751623	0.366438	0.595611	1.78649	0.205116	0.654636	0.501187	0.936769	1.78649	0.280543	0.895365	0.77983	0.527225	1.77011	0.436516	1.38038	1.03753	0.94845	1.78649	0.580764	1.85353	1.31826	0.556423	1.78649	0.737904	2.35505
1060	2	2.07	15.08	7.821	7.821	tr|F2DXR4|F2DXR4_HORVD	Predicted protein OS=Hordeum vulgare var. distichum PE=2 SV=1	HORVD	3	0.972747	0.96735	2.0893	0.465586	2.03236	0.380189	0.24702	2.0893	0.18197	0.794328	0.501187	0.331291	2.0893	0.239883	1.04713	0.387258	0.251784	2.10863	0.185353	0.816582	0.510505	0.339552	2.0893	0.244343	1.0666	1.30617	0.610523	2.0893	0.625173	2.72898
875	2.01	2.29	14.29	8.388	7.864	tr|M7YIW7|M7YIW7_TRIUA	Uncharacterized protein OS=Triticum urartu GN=TRIUR3_07577 PE=4 SV=1	TRIUA	4	1.15878	0.944019	4.44631	0.260615	5.15229	0.903649	0.796443	2.29087	0.398107	2.07014	0.501187	0.364364	1.38038	0.359749	0.691831	0.77983	0.848275	4.2462	0.18197	3.31131	0.428549	0.381512	4.40555	0.0963829	1.88799	0.549541	0.436857	1.75388	0.30761	0.963829
583	3.29	3.29	32.95	32.95	23.86	tr|M0W024|M0W024_HORVD	Uncharacterized protein OS=Hordeum vulgare var. distichum PE=4 SV=1	HORVD	2	0.519996	0.346392	2.0893	0.248886	1.08643	0.903649	0.848682	2.0893	0.432514	1.88799	0.505825	0.335998	2.0893	0.242103	1.05682	1.72187	0.392609	2.0893	0.824138	3.59749	0.963829	0.960184	2.0893	0.461318	2.01372	0.554626	0.379658	2.10863	0.265461	1.1695
222	6.17	6.58	18.51	10.77	9.392	tr|M7ZGU7|M7ZGU7_TRIUA	Uncharacterized protein OS=Triticum urartu GN=TRIUR3_28228 PE=4 SV=1	TRIUA	3	0.679204	0.316857	1.8197	0.37325	1.23595	1.38038	0.380012	4.44631	0.310456	6.13762	0.505825	0.142408	1.39316	0.366438	0.704693	2.01372	0.13478	4.44631	0.452898	8.95365	0.737904	0.409363	2.46604	0.299226	1.8197	0.366438	0.0737448	4.44631	0.0816582	1.6293
581	3.3	4.33	30.54	27.54	13.77	tr|Q41518|Q41518_WHEAT	Single-stranded nucleic acid binding protein OS=Triticum aestivum GN=whGRP-1 PE=2 SV=1	WHEAT	11	1.34276	0.597207	1.31826	1.01859	1.8197	2.35505	0.533396	1.39316	1.69044	3.59749	0.505825	0.387432	1.14815	0.428549	0.580764	1.70608	0.894681	1.30617	1.30617	2.26987	0.37325	0.275087	1.35519	0.263027	0.505825	0.224906	0.257563	1.40605	0.145881	0.316228
1012	2	2.18	14.55	8.209	6.343	tr|R7W4R0|R7W4R0_AEGTA	50S ribosomal protein L12-1, chloroplastic OS=Aegilops tauschii GN=F775_30238 PE=4 SV=1	AEGTA	2	0.879022	0.682611	2.70396	0.322107	2.37684	2.75423	0.726873	2.72898	1.00925	7.44732	0.505825	0.336573	2.60615	0.195884	1.31826	3.16228	0.499405	2.72898	1.15878	8.62979	0.57544	0.450915	2.70396	0.210863	1.55597	0.192309	0.274983	2.72898	0.0711213	0.524808
970	2	2.35	26.99	19.63	8.589	tr|Q0KIW2|Q0KIW2_WHEAT	Glycine-rich RNA-binding protein OS=Triticum aestivum GN=TaGRP2 PE=2 SV=1	WHEAT	5	1.27057	0.673064	1.57036	0.809096	1.97697	1.2942	0.952272	1.59956	0.809096	2.0893	0.510505	0.403779	1.45881	0.340408	0.744732	1.00925	0.710502	1.57036	0.642688	1.61436	0.398107	0.305232	1.58489	0.248886	0.630957	0.394457	0.387573	1.6293	0.242103	0.642688
90	10	10	30.25	27.73	27.73	tr|M7ZIY8|M7ZIY8_TRIUA	Uncharacterized protein OS=Triticum urartu GN=TRIUR3_14987 PE=4 SV=1	TRIUA	5	1.15878	0.731183	1.51356	0.765597	1.7378	1.64437	0.343331	1.52757	1.07647	2.67917	0.510505	0.22219	1.2942	0.387258	0.660694	1.41906	0.49082	1.48594	0.954993	2.12814	0.440555	0.165139	1.52757	0.280543	0.672977	0.30761	0.0964851	1.58489	0.178649	0.487529
839	2.04	2.04	13.68	9.402	9.402	tr|F2DN51|F2DN51_HORVD	Predicted protein OS=Hordeum vulgare var. distichum PE=4 SV=1	HORVD	3	0.679204	0.480567	1.78649	0.380189	1.21339	0.539511	0.386995	1.35519	0.390841	0.731139	0.519996	0.372114	1.34276	0.376704	0.698232	0.787046	0.772027	1.78649	0.440555	1.40605	0.758578	0.73165	1.69044	0.440555	1.28233	0.954993	0.952871	1.35519	0.698232	1.2942
183	6.7	6.77	32.53	26.99	20.76	tr|F2E048|F2E048_HORVD	Predicted protein OS=Hordeum vulgare var. distichum PE=2 SV=1	HORVD	5	0.564937	0.316889	2.58226	0.218776	1.45881	0.47863	0.23576	2.72898	0.175388	1.30617	0.524808	0.350442	2.72898	0.192309	1.43219	0.83946	0.596299	1.67494	0.501187	1.40605	0.92045	0.86766	2.03236	0.452898	1.87068	1.08643	0.51753	1.8197	0.597035	1.97697
561	3.49	14.2	22.69	18.46	18.46	tr|M7ZLY3|M7ZLY3_TRIUA	Enolase 2 OS=Triticum urartu GN=TRIUR3_10258 PE=4 SV=1	TRIUA	12	0.972747	0.981071	18.8799	0.0519996	18.3654	7.17794	0.183001	31.3329	0.229087	52.4808	0.524808	0.334702	23.9883	0.0366438	12.5892	5.10505	0.181492	31.0456	0.164437	44.8745	0.529663	0.339533	10.2802	0.0529663	5.44503	0.122462	0.0376907	31.3329	0.0177011	3.83707
112	8.47	8.47	18.34	14.07	14.07	tr|M9T1P9|M9T1P9_TRIDB	ATP sulfurylase OS=Triticum durum GN=ATPSul2 PE=2 SV=1	TRIDB	5	0.175388	0.152234	31.6228	0.0205116	5.54626	0.316228	0.2333	29.1072	0.0275423	9.2045	0.534564	0.3934	11.272	0.0519996	6.0256	1.80302	0.375049	22.2843	0.0809096	25.1189	2.93765	0.226195	15.8489	0.185353	29.3765	1.61436	0.442632	22.9087	0.0704693	24.6604
159	7.51	7.51	23.11	23.11	23.11	tr|N1QZ03|N1QZ03_AEGTA	Uncharacterized protein OS=Aegilops tauschii GN=F775_26852 PE=4 SV=1	AEGTA	5	0.679204	0.704653	2.18776	0.310456	1.48594	0.483059	0.168994	1.94089	0.246604	0.937562	0.534564	0.39595	2.18776	0.244343	1.1695	0.704693	0.23582	1.7378	0.405508	1.22462	0.77983	0.590532	1.40605	0.554626	1.09648	1.09648	0.407267	1.78649	0.613762	1.95885
690	2.28	2.31	7.229	3.614	3.614	tr|R7W1J6|R7W1J6_AEGTA	Nuclear transcription factor Y subunit B-3 OS=Aegilops tauschii GN=F775_04529 PE=4 SV=1	AEGTA	2	0.801678	0.681168	2.0893	0.383707	1.67494	2.63027	0.243521	2.10863	1.24738	5.49541	0.534564	0.360843	2.0893	0.255859	1.11686	3.25087	0.202763	2.10863	1.5417	6.79204	0.660694	0.49252	2.10863	0.316228	1.39316	0.203236	0.153866	2.0893	0.0963829	0.42462
291	5.35	5.35	27.43	23.01	23.01	tr|M8BK26|M8BK26_AEGTA	Cytochrome c OS=Aegilops tauschii GN=F775_27451 PE=4 SV=1	AEGTA	9	1.8197	0.177359	1.23595	1.47231	2.31206	1.23595	0.780863	1.21339	1.01859	1.49969	0.539511	0.203536	1.09648	0.483059	0.591562	0.672977	0.226027	1.21339	0.554626	0.816582	0.293765	0.0596503	1.23595	0.222843	0.363078	0.432514	0.161026	1.22462	0.346737	0.529663
248	6.01	16.49	40.46	31.95	26.9	tr|M7ZIZ5|M7ZIZ5_TRIUA	Peroxidase 66 OS=Triticum urartu GN=TRIUR3_06320 PE=4 SV=1	TRIUA	33	0.619441	0.735515	1.83654	0.331131	1.13763	0.409261	0.313409	1.83654	0.220801	0.751623	0.544503	0.530194	1.85353	0.280543	1.00925	0.642688	0.3899	1.78649	0.359749	1.14815	0.870964	0.721211	1.65959	0.524808	1.44544	1.34276	0.514622	1.65959	0.809096	2.24905
346	4.39	4.85	13.97	12.88	10.92	tr|M0X5B5|M0X5B5_HORVD	Uncharacterized protein OS=Hordeum vulgare var. distichum PE=4 SV=1	HORVD	3	0.679204	0.509308	1.43219	0.469894	0.972747	1.41906	0.670845	1.43219	0.990832	2.14783	0.544503	0.409288	1.44544	0.37325	0.787046	2.0893	0.366677	1.52757	1.36773	3.34195	0.794328	0.777872	1.35519	0.586138	1.07647	0.376704	0.30793	1.59956	0.231207	0.60256
163	7.36	8.22	19.73	7.982	7.095	tr|M7ZP50|M7ZP50_TRIUA	Uncharacterized protein OS=Triticum urartu GN=TRIUR3_26766 PE=4 SV=1	TRIUA	7	1.19124	0.969104	1.43219	0.831764	1.72187	3.10456	0.335376	1.45881	2.12814	4.52898	0.544503	0.180303	1.1695	0.457088	0.636796	2.91072	0.34857	1.44544	2.01372	4.20727	0.452898	0.174618	1.44544	0.301995	0.654636	0.194089	0.0816416	1.47231	0.12942	0.285759
453	4	4.5	16.51	9.346	8.1	tr|F2EFS3|F2EFS3_HORVD	Predicted protein OS=Hordeum vulgare var. distichum PE=2 SV=1	HORVD	4	1.38038	0.198955	2.91072	0.474242	5.19996	3.49945	0.357241	3.0761	1.13763	13.4277	0.544503	0.145321	1.33045	0.183654	0.724436	2.0893	0.0386506	3.16228	0.660694	5.80764	0.394457	0.0331888	3.01995	0.0794328	1.19124	0.187068	0.224781	3.04789	0.0469894	0.570164
449	4	6.54	9.663	5.124	4.539	tr|F2DNK3|F2DNK3_HORVD	Predicted protein OS=Hordeum vulgare var. distichum PE=2 SV=1	HORVD	4	0.990832	0.87647	1.39316	0.704693	1.38038	1.15878	0.698224	1.61436	0.717794	1.87068	0.549541	0.398972	1.24738	0.42462	0.685488	1.14815	0.804842	1.48594	0.772681	1.75388	0.549541	0.359666	1.23595	0.436516	0.679204	0.469894	0.309244	1.6293	0.285759	0.765597
498	4	4	12.03	6.304	6.304	tr|N1QRI4|N1QRI4_AEGTA	Hsp70 nucleotide exchange factor fes1 OS=Aegilops tauschii GN=F775_31883 PE=4 SV=1	AEGTA	5	1	0.758211	2.72898	0.366438	2.70396	1.24738	0.881989	2.72898	0.457088	3.37287	0.549541	0.347525	2.65461	0.207014	1.45881	1.23595	0.867213	1.55597	0.794328	1.99526	0.549541	0.430299	1.47231	0.359749	0.809096	0.440555	0.382589	2.22844	0.187068	0.981748
483	4	4.06	17.8	9.424	9.424	sp|Q949H0|RS7_HORVU	40S ribosomal protein S7 OS=Hordeum vulgare GN=RPS7 PE=2 SV=1	HORVU	2	0.672977	0.547624	1.78649	0.376704	1.20226	0.366438	0.294895	1.78649	0.207014	0.654636	0.554626	0.501423	1.78649	0.310456	0.990832	0.544503	0.457973	1.78649	0.30479	0.972747	0.816582	0.914585	1.78649	0.457088	1.45881	1.48594	0.497905	1.59956	0.928966	2.37684
401	4.07	4.45	37.05	22.32	12.95	sp|Q03968|LEA3_WHEAT	Late embryogenesis abundant protein, group 3 OS=Triticum aestivum PE=2 SV=1	WHEAT	2	2.88403	0.223033	2.0893	1.38038	6.08135	1.18032	0.733322	2.0893	0.564937	2.46604	0.554626	0.376034	2.0893	0.263027	1.15878	0.405508	0.26197	2.0893	0.192309	0.847227	0.188799	0.147856	2.10863	0.0903649	0.398107	0.465586	0.303448	2.0893	0.220801	0.972747
109	8.62	8.71	25.8	13.07	10.95	tr|M7ZNI1|M7ZNI1_TRIUA	calcium-binding protein CML7 OS=Triticum urartu GN=TRIUR3_30313 PE=4 SV=1	TRIUA	5	1.35519	0.594519	1.34276	1.00925	1.83654	1.48594	0.583469	1.27057	1.1695	1.90546	0.554626	0.307288	1.87068	0.299226	1.03753	1.08643	0.982683	1.69044	0.642688	1.83654	0.409261	0.229869	1.64437	0.242103	0.672977	0.37325	0.227727	1.94089	0.190546	0.724436
691	2.27	2.53	20.76	7.895	4.678	tr|F2DI83|F2DI83_HORVD	Predicted protein OS=Hordeum vulgare var. distichum PE=2 SV=1	HORVD	4	0.887156	0.737285	1.8197	0.487529	1.61436	0.369828	0.128368	2.72898	0.136773	1.00925	0.564937	0.23783	2.70396	0.207014	1.52757	0.413047	0.118074	2.37684	0.17378	0.981748	0.625173	0.205542	2.37684	0.265461	1.48594	1.49969	0.257022	1.88799	0.794328	2.83139
731	2.14	4.47	18.4	8.962	8.962	tr|M7ZH04|M7ZH04_TRIUA	glutathione S-transferase GSTU6 OS=Triticum urartu GN=TRIUR3_08149 PE=4 SV=1	TRIUA	2	0.765597	0.627487	2.0893	0.366438	1.59956	0.394457	0.256453	2.0893	0.188799	0.824138	0.564937	0.385655	2.0893	0.270396	1.18032	0.510505	0.341126	2.10863	0.244343	1.07647	0.731139	0.577828	2.0893	0.349945	1.52757	1.40605	0.532441	2.0893	0.672977	2.93765
609	3.04	3.4	18.9	9.041	9.041	tr|M0Y2S5|M0Y2S5_HORVD	Uncharacterized protein OS=Hordeum vulgare var. distichum PE=4 SV=1	HORVD	2	0.586138	0.44602	23.1206	0.0387258	13.5519	0.272898	0.212357	19.0546	0.0285759	5.19996	0.570164	0.462316	8.24138	0.0685488	4.69894	0.457088	0.338494	7.51623	0.0608135	3.43558	0.972747	0.961982	15.2757	0.0636796	14.8594	2.0893	0.328959	2.29087	0.912011	4.7863
93	9.94	9.94	39.11	32.18	28.71	tr|R7WGF5|R7WGF5_AEGTA	Pleckstrin homology domain-containing family A member 8 OS=Aegilops tauschii GN=F775_28375 PE=4 SV=1	AEGTA	7	0.772681	0.565155	1.48594	0.515229	1.14815	1.1695	0.927585	1.80302	0.648634	2.1677	0.570164	0.438557	1.20226	0.469894	0.685488	1.49969	0.611422	1.80302	0.831764	2.80543	0.731139	0.757399	1.51356	0.483059	1.10662	0.483059	0.469667	1.8197	0.255859	0.879022
412	4.06	4.06	6.713	5.68	5.68	tr|F2D7S5|F2D7S5_HORVD	Predicted protein (Fragment) OS=Hordeum vulgare var. distichum PE=2 SV=1	HORVD	2	0.409261	0.270303	22.2843	0.0343558	9.12011	0.448745	0.300284	12.1339	0.0444631	5.44503	0.57544	0.412468	2.10863	0.275423	1.21339	1.09648	0.843143	19.5884	0.0559758	19.7697	1.40605	0.536735	18.5353	0.0758578	20.1372	1.28233	0.637891	13.4277	0.0954993	16.1436
588	3.22	3.27	27.12	22.88	18.64	tr|M0ZDX2|M0ZDX2_HORVD	Uncharacterized protein OS=Hordeum vulgare var. distichum PE=4 SV=1	HORVD	2	1.64437	0.1603	2.10863	0.77983	3.43558	1.21339	0.589209	7.7983	0.155597	9.46237	0.57544	0.335577	23.3346	0.0383707	13.4277	0.731139	0.19661	6.91831	0.10666	5.05825	0.353183	0.112395	27.7971	0.0293765	9.81748	0.474242	0.244827	25.1189	0.0343558	11.9124
643	2.68	2.73	7.057	4.527	1.864	tr|F2DV95|F2DV95_HORVD	Predicted protein OS=Hordeum vulgare var. distichum PE=2 SV=1	HORVD	2	0.642688	0.238082	10.5682	0.0613762	6.79204	0.731139	0.128188	21.0863	0.0440555	15.417	0.580764	0.204423	19.5884	0.0436516	11.3763	1.11686	0.0849773	16.1436	0.0691831	16.4437	0.887156	0.726405	2.0893	0.42462	1.85353	0.787046	0.0323365	9.28966	0.0847227	7.31139
1139	2	2	17.92	17.92	10.98	tr|R7W3V9|R7W3V9_AEGTA	Eukaryotic translation initiation factor 5A-4 OS=Aegilops tauschii GN=F775_27901 PE=4 SV=1	AEGTA	2	1.51356	0.478842	2.208	0.685488	3.37287	1.09648	0.765496	6.85488	0.159956	7.51623	0.580764	0.431673	2.10863	0.277971	1.22462	0.717794	0.618606	3.0761	0.231207	2.208	0.380189	0.260058	2.10863	0.18197	0.801678	0.529663	0.350761	4.83059	0.108643	2.55859
1189	2	2	18.75	18.75	18.75	tr|M7YJB9|M7YJB9_TRIUA	Uncharacterized protein OS=Triticum urartu GN=TRIUR3_17508 PE=4 SV=1	TRIUA	2	2.72898	0.335153	1.48594	1.83654	6.0256	1.55597	0.866279	1.40605	1.10662	2.18776	0.580764	0.462021	1.19124	0.487529	0.691831	0.570164	0.372873	1.41906	0.316228	0.809096	0.212814	0.21499	1.51356	0.103753	0.322107	0.376704	0.408089	1.41906	0.260615	0.534564
396	4.09	4.18	30.41	16.49	10.82	tr|M8D7T6|M8D7T6_AEGTA	Uncharacterized protein OS=Aegilops tauschii GN=F775_31652 PE=4 SV=1	AEGTA	2	0.855067	0.44143	1.57036	0.524808	1.34276	0.895365	0.451863	1.94089	0.465586	1.7378	0.586138	0.280133	1.5417	0.353183	0.903649	1.04713	0.974966	1.94089	0.539511	2.03236	0.672977	0.526276	1.90546	0.353183	1.28233	0.642688	0.512983	1.90546	0.331131	1.22462
387	4.11	4.29	19.44	10.07	10.07	tr|O81958|O81958_HORVU	Endonuclease OS=Hordeum vulgare PE=2 SV=1	HORVU	4	0.679204	0.59884	1.75388	0.383707	1.19124	0.704693	0.91301	2.65461	0.263027	1.87068	0.591562	0.51382	1.87068	0.313329	1.10662	1.02802	0.659797	1.61436	0.636796	1.67494	0.862979	0.857187	1.23595	0.691831	1.0666	0.824138	0.562759	1.48594	0.559758	1.22462
520	3.86	4.09	14.7	9.265	9.265	tr|M8CAG2|M8CAG2_AEGTA	Alpha-soluble NSF attachment protein OS=Aegilops tauschii GN=F775_26357 PE=4 SV=1	AEGTA	4	0.586138	0.4062	2.0893	0.277971	1.22462	0.744732	0.598813	2.0893	0.356451	1.55597	0.591562	0.41411	2.0893	0.283139	1.23595	1.25892	0.647059	2.0893	0.60256	2.63027	1	0.978079	2.0893	0.47863	2.0893	0.787046	0.663156	2.0893	0.376704	1.64437
122	8.24	8.35	54.67	48.89	45.33	tr|M8BXT5|M8BXT5_AEGTA	Membrane steroid-binding protein 2 OS=Aegilops tauschii GN=F775_27693 PE=4 SV=1	AEGTA	5	1.7378	0.388179	2.10863	0.824138	3.63078	0.474242	0.310387	2.37684	0.199526	1.1272	0.597035	0.413988	22.6987	0.0394457	13.5519	0.270396	0.186386	2.10863	0.12942	0.570164	0.343558	0.222318	28.3139	0.0291072	9.72747	1.23595	0.669582	20.7014	0.0597035	21.0863
105	8.98	9.18	11.64	6.727	4.545	tr|R7W978|R7W978_AEGTA	1,2-dihydroxy-3-keto-5-methylthiopentene dioxygenase 2 OS=Aegilops tauschii GN=F775_30508 PE=4 SV=1	AEGTA	5	0.529663	0.175976	1.47231	0.349945	0.77983	1.23595	0.659386	1.52757	0.809096	1.88799	0.597035	0.21553	1.49969	0.390841	0.895365	2.42103	0.123947	1.64437	1.47231	3.76704	1.11686	0.813798	1.47231	0.758578	1.65959	0.461318	0.148024	1.61436	0.299226	0.744732
59	11.23	11.23	43.65	40.48	40.48	tr|R7W3W0|R7W3W0_AEGTA	Cytochrome b-c1 complex subunit 7 OS=Aegilops tauschii GN=F775_06102 PE=4 SV=1	AEGTA	9	0.855067	0.66792	1.13763	0.751623	0.972747	1.05682	0.823005	1.52757	0.691831	1.61436	0.60256	0.182446	1.2942	0.461318	0.77983	1.22462	0.530402	1.51356	0.809096	1.85353	0.698232	0.270143	1.36773	0.501187	0.954993	0.564937	0.152067	1.36773	0.405508	0.772681
167	7.27	7.92	37.66	32.47	26.62	tr|M8AVN8|M8AVN8_AEGTA	HMG-Y-related protein A OS=Aegilops tauschii GN=F775_30087 PE=4 SV=1	AEGTA	8	1.14815	0.716232	1.51356	0.758578	1.75388	3.25087	0.0268099	1.70608	1.90546	6.42688	0.60256	0.34084	1.35519	0.444631	0.816582	2.80543	0.0308022	1.69044	1.65959	5.49541	0.519996	0.23915	1.38038	0.369828	0.717794	0.185353	0.0186311	1.72187	0.0937562	0.319154
424	4.05	4.05	12.3	9.626	9.626	tr|M7ZZ97|M7ZZ97_TRIUA	Lactoylglutathione lyase OS=Triticum urartu GN=TRIUR3_16591 PE=4 SV=1	TRIUA	2	1.52757	0.260097	1.64437	0.928966	2.58226	0.394457	0.193918	1.6293	0.226986	0.642688	0.608135	0.359869	1.6293	0.37325	0.990832	0.285759	0.114689	1.65959	0.161436	0.474242	0.398107	0.160331	1.67494	0.214783	0.666807	1.5417	0.354847	1.61436	0.954993	2.51189
930	2	3.47	12.09	8.372	8.372	tr|Q70WD6|Q70WD6_HORVD	RAB-like small G-protein OS=Hordeum vulgare var. distichum GN=rab2 PE=2 SV=1	HORVD	2	1.10662	0.824153	2.0893	0.529663	2.31206	0.283139	0.193282	2.10863	0.135519	0.597035	0.613762	0.438076	2.10863	0.293765	1.2942	0.253513	0.178362	2.10863	0.121339	0.534564	0.549541	0.374388	2.10863	0.263027	1.15878	2.14783	0.298299	2.0893	1.02802	4.48745
187	6.66	6.66	20.54	20.54	16.62	tr|D8L9Q2|D8L9Q2_WHEAT	Glucan endo-1,3-beta-glucosidase GII,, expressed OS=Triticum aestivum GN=TAA_ctg0661b.00070.1 PE=3 SV=1	WHEAT	6	0.972747	0.966401	1.38038	0.704693	1.34276	1	0.862764	2.01372	0.496592	2.01372	0.613762	0.458647	1.38038	0.444631	0.847227	1.01859	0.895186	1.59956	0.636796	1.6293	0.625173	0.444387	1.39316	0.452898	0.870964	0.613762	0.404052	1.97697	0.30479	1.21339
342	4.43	4.71	17.11	11.78	6	tr|M8B6Q5|M8B6Q5_AEGTA	Uncharacterized protein OS=Aegilops tauschii GN=F775_07994 PE=4 SV=1	AEGTA	6	0.809096	0.923351	1.34276	0.60256	1.08643	1.05682	0.827154	1.34276	0.787046	1.41906	0.613762	0.274564	1.34276	0.452898	0.824138	1.30617	0.755309	1.33045	0.981748	1.75388	0.744732	0.250884	1.20226	0.608135	0.895365	0.559758	0.340015	1.35519	0.413047	0.758578
454	4	4.44	4.897	3.791	2.37	tr|M8A828|M8A828_TRIUA	Uncharacterized protein OS=Triticum urartu GN=TRIUR3_18779 PE=4 SV=1	TRIUA	5	0.717794	0.0411766	1.61436	0.444631	1.15878	1.36773	0.0290669	1.61436	0.847227	2.208	0.613762	0.0347469	1.61436	0.380189	0.990832	1.67494	0.0979581	1.59956	1.04713	2.70396	0.847227	0.213839	1.43219	0.591562	1.21339	0.510505	0.173258	1.61436	0.316228	0.824138
605	3.08	3.12	41.38	32.18	32.18	tr|M7Z721|M7Z721_TRIUA	Uncharacterized protein OS=Triticum urartu GN=TRIUR3_30639 PE=4 SV=1	TRIUA	2	1.07647	0.880047	4.69894	0.229087	5.05825	2.46604	0.266442	2.65461	0.928966	6.48634	0.613762	0.438227	2.0893	0.293765	1.28233	2.24905	0.288013	12.3595	0.18197	22.4905	0.564937	0.3935	4.09261	0.138038	2.31206	0.246604	0.178925	3.04789	0.0816582	0.751623
213	6.27	6.95	9.228	6.968	6.497	tr|M0ZCD6|M0ZCD6_HORVD	Uncharacterized protein OS=Hordeum vulgare var. distichum PE=4 SV=1	HORVD	4	0.672977	0.502531	2.0893	0.322107	1.40605	0.731139	0.57917	2.0893	0.349945	1.52757	0.619441	0.439779	2.0893	0.293765	1.2942	1.07647	0.865599	2.0893	0.515229	2.24905	0.912011	0.863618	2.0893	0.436516	1.90546	0.83946	0.740462	2.0893	0.401791	1.75388
897	2	9.67	44.49	34.8	30.84	tr|M8BB60|M8BB60_AEGTA	Prohibitin-1, mitochondrial OS=Aegilops tauschii GN=F775_29475 PE=4 SV=1	AEGTA	10	0.794328	0.628795	2.0893	0.376704	1.65959	0.794328	0.758698	5.29664	0.149969	4.20727	0.619441	0.308576	22.6987	0.0398107	14.0605	0.990832	0.837293	10.1859	0.0972747	10.0925	0.765597	0.432215	18.7068	0.0496592	14.3219	0.765597	0.374209	20.893	0.0452898	15.9956
165	7.32	7.38	14.05	12.97	9.459	tr|M8ASB4|M8ASB4_AEGTA	GDSL esterase/lipase OS=Aegilops tauschii GN=F775_07097 PE=4 SV=1	AEGTA	5	1.2942	0.624797	2.33346	0.554626	3.01995	0.559758	0.388008	7.17794	0.0787046	4.01791	0.625173	0.453092	3.31131	0.188799	2.07014	0.428549	0.282808	3.04789	0.140605	1.30617	0.47863	0.318668	7.72681	0.0619441	3.69828	1.10662	0.83036	18.0302	0.0613762	18.197
472	4	4.18	9.877	6.173	6.173	tr|M7Z534|M7Z534_TRIUA	Glutaredoxin-C8 OS=Triticum urartu GN=TRIUR3_18444 PE=4 SV=1	TRIUA	2	1.07647	0.8728	1.92309	0.559758	2.07014	1.59956	0.40088	1.61436	0.990832	2.63027	0.625173	0.461737	1.61436	0.383707	1.00925	1.47231	0.45026	1.90546	0.772681	2.83139	0.57544	0.410301	1.92309	0.296483	1.10662	0.387258	0.242199	1.94089	0.197697	0.751623
890	2	14.53	37.89	37.89	33.85	tr|R7W4A1|R7W4A1_AEGTA	Peroxidase 52 OS=Aegilops tauschii GN=F775_11178 PE=4 SV=1	AEGTA	17	0.758578	0.615665	2.0893	0.359749	1.58489	0.383707	0.248331	2.0893	0.18197	0.801678	0.630957	0.452004	2.0893	0.299226	1.31826	0.501187	0.331656	2.0893	0.239883	1.04713	0.824138	0.718309	2.0893	0.394457	1.72187	1.6293	0.42492	2.0893	0.77983	3.40408
440	4.01	13.71	30.55	26.69	25.08	tr|N1R303|N1R303_AEGTA	Peroxidase 12 OS=Aegilops tauschii GN=F775_07405 PE=4 SV=1	AEGTA	24	0.972747	0.972865	2.0893	0.465586	2.03236	0.387258	0.252168	2.10863	0.185353	0.816582	0.630957	0.455345	2.0893	0.301995	1.31826	0.394457	0.256273	2.10863	0.188799	0.831764	0.642688	0.467273	2.0893	0.30761	1.34276	1.61436	0.432048	2.0893	0.772681	3.37287
908	2	6.53	48.31	33.71	28.65	tr|M7ZW44|M7ZW44_TRIUA	Cationic peroxidase SPC4 OS=Triticum urartu GN=TRIUR3_06319 PE=4 SV=1	TRIUA	14	0.534564	0.358091	2.0893	0.253513	1.11686	0.608135	0.43183	2.0893	0.291072	1.27057	0.630957	0.453375	2.0893	0.301995	1.31826	1.13763	0.788299	2.0893	0.544503	2.37684	1.1695	0.742607	2.0893	0.559758	2.44343	1.02802	0.947584	2.0893	0.49204	2.14783
517	3.92	4.19	7.494	5.168	5.168	tr|M8B8E6|M8B8E6_AEGTA	Uncharacterized protein OS=Aegilops tauschii GN=F775_28222 PE=4 SV=1	AEGTA	2	0.887156	0.703292	19.5884	0.049204	17.378	0.296483	0.311303	29.6483	0.0267917	8.79023	0.636796	0.880343	22.2843	0.0405509	14.1906	0.325087	0.253001	2.10863	0.155597	0.685488	0.704693	0.614101	2.10863	0.337287	1.48594	2.14783	0.340288	2.10863	1.01859	4.48745
381	4.13	4.33	25.73	16.37	12.28	tr|M8AZT0|M8AZT0_AEGTA	Uncharacterized protein OS=Aegilops tauschii GN=F775_31843 PE=4 SV=1	AEGTA	2	0.751623	0.606486	2.0893	0.359749	1.57036	1.51356	0.471561	2.0893	0.724436	3.19154	0.636796	0.461875	2.0893	0.30479	1.33045	2.01372	0.322128	2.10863	0.954993	4.20727	0.83946	0.748772	2.0893	0.401791	1.75388	0.416869	0.269312	2.0893	0.197697	0.870964
62	11.04	18.15	18.35	13.82	12.43	tr|M8BTS6|M8BTS6_AEGTA	Lipoxygenase 2 OS=Aegilops tauschii GN=F775_28158 PE=4 SV=1	AEGTA	12	1.7378	0.572139	4.61318	0.376704	9.0365	1.72187	0.922095	4.48745	0.383707	7.65597	0.636796	0.874325	4.44631	0.143219	2.83139	1.04713	0.526981	5.10505	0.205116	4.92039	0.366438	0.501383	4.69894	0.0672977	1.72187	0.363078	0.951059	4.44631	0.0816582	1.61436
363	4.24	6.94	30.22	25.18	21.58	tr|R7W283|R7W283_AEGTA	histone H2A variant 3 OS=Aegilops tauschii GN=F775_29688 PE=4 SV=1	AEGTA	9	0.862979	0.728422	1.5417	0.549541	1.33045	1.90546	0.896774	2.05116	0.928966	3.59749	0.636796	0.345371	1.44544	0.428549	0.92045	2.14783	0.647559	2.05116	1.04713	4.05509	0.731139	0.441165	1.51356	0.47863	1.10662	0.349945	0.319499	2.03236	0.183654	0.711214
575	3.35	3.46	30.34	22.47	16.85	tr|M8A7A7|M8A7A7_TRIUA	26S proteasome non-ATPase regulatory subunit RPN12A OS=Triticum urartu GN=TRIUR3_27145 PE=4 SV=1	TRIUA	5	0.862979	0.460784	1.55597	0.554626	1.34276	1.21339	0.520683	1.57036	0.772681	1.94089	0.642688	0.500006	1.21339	0.519996	0.77983	1.39316	0.877756	1.57036	0.887156	2.24905	0.737904	0.916774	1.51356	0.483059	1.11686	0.524808	0.959987	1.58489	0.325087	0.831764
1179	2	2	11.83	11.83	11.83	tr|M8BYN4|M8BYN4_AEGTA	Mitochondrial import inner membrane translocase subunit Tim9 OS=Aegilops tauschii GN=F775_05179 PE=4 SV=1	AEGTA	2	0.457088	0.29925	2.10863	0.218776	0.963829	0.990832	0.996508	2.0893	0.474242	2.07014	0.648634	0.475358	2.0893	0.310456	1.35519	2.14783	0.298535	2.0893	1.02802	4.48745	1.40605	0.537804	2.0893	0.672977	2.93765	0.648634	0.473752	2.0893	0.310456	1.35519
616	2.98	2.98	36.42	29.01	29.01	tr|M8CQP1|M8CQP1_AEGTA	Cytochrome c oxidase subunit 6B OS=Aegilops tauschii GN=F775_27142 PE=4 SV=1	AEGTA	2	0.501187	0.342698	24.4343	0.0356451	12.2462	8.55067	0.103597	32.8095	0.260615	56.4937	0.648634	0.491855	21.4783	0.0416869	13.9316	7.31139	0.0815318	31.3329	0.233346	52.9663	1.27057	0.63363	20.893	0.0608135	21.4783	0.11272	0.0336847	31.6228	0.0170608	3.56451
422	4.05	4.06	20	10.45	10.45	tr|F2CR13|F2CR13_HORVD	6,7-dimethyl-8-ribityllumazine synthase OS=Hordeum vulgare var. distichum PE=2 SV=1	HORVD	2	0.625173	0.454812	1.61436	0.380189	1.00925	0.203236	0.182471	4.16869	0.0465586	0.847227	0.654636	0.534014	1.43219	0.452898	0.937562	0.322107	0.267334	4.44631	0.0717794	1.43219	1.04713	0.84128	1.67494	0.625173	1.7378	3.19154	0.242737	3.83707	0.831764	12.7057
270	5.84	5.93	26.19	23.81	19.05	tr|Q6S5B1|Q6S5B1_TRIDB	Alpha amylase inhibitor CM3 OS=Triticum durum GN=AAI CM3 PE=4 SV=1	TRIDB	6	0.524808	0.283365	2.24905	0.212814	1.18032	0.293765	0.172226	2.22844	0.121339	0.654636	0.654636	0.836335	2.1677	0.255859	1.41906	0.49204	0.372474	1.97697	0.239883	0.972747	1.2942	0.317888	1.92309	0.672977	2.70396	2.55859	0.185045	1.92309	1.33045	6.13762
307	5.04	5.3	20.41	16.67	16.67	tr|O81987|O81987_HORVU	Cp31AHv protein OS=Hordeum vulgare PE=2 SV=1	HORVU	4	1.99526	0.926166	4.48745	0.444631	8.95365	0.92045	0.854632	2.75423	0.334195	2.53513	0.654636	0.310156	3.10456	0.210863	2.03236	0.457088	0.786292	4.48745	0.101859	2.05116	0.325087	0.327229	4.48745	0.0717794	1.45881	0.704693	0.280596	4.44631	0.158489	3.13329
563	3.48	3.48	14.57	6.623	6.623	tr|R7W8F3|R7W8F3_AEGTA	RNA-binding Musashi-2-like protein OS=Aegilops tauschii GN=F775_28479 PE=4 SV=1	AEGTA	3	0.928966	0.979216	1.59956	0.57544	1.48594	1.58489	0.774047	1.61436	0.981748	2.53513	0.654636	0.358292	1.48594	0.436516	0.972747	1.51356	0.792519	1.59956	0.946237	2.44343	0.704693	0.352459	1.5417	0.452898	1.08643	0.465586	0.300902	1.61436	0.288403	0.751623
543	3.6	3.6	11.16	11.16	11.16	tr|F2DHV1|F2DHV1_HORVD	Predicted protein OS=Hordeum vulgare var. distichum PE=2 SV=1	HORVD	2	0.870964	0.745907	3.83707	0.226986	3.34195	0.801678	0.47462	2.0893	0.383707	1.67494	0.660694	0.32306	4.16869	0.158489	2.75423	0.912011	0.628026	3.0761	0.296483	2.80543	0.751623	0.399931	2.0893	0.359749	1.57036	0.816582	0.604679	3.34195	0.244343	2.72898
642	2.68	2.75	16.79	13.87	13.87	tr|N1R599|N1R599_AEGTA	Dihydroneopterin aldolase OS=Aegilops tauschii GN=F775_19360 PE=4 SV=1	AEGTA	2	0.903649	0.785176	2.03236	0.444631	1.83654	1.14815	0.590865	4.32514	0.265461	4.96592	0.660694	0.349976	1.38038	0.47863	0.912011	1.27057	0.469833	2.29087	0.554626	2.91072	0.731139	0.421937	2.14783	0.340408	1.57036	0.570164	0.253163	4.44631	0.128233	2.53513
688	2.29	2.29	17.93	15.17	15.17	tr|M8A040|M8A040_TRIUA	60S ribosomal protein L27a-3 OS=Triticum urartu GN=TRIUR3_23905 PE=4 SV=1	TRIUA	3	0.946237	0.491531	2.72898	0.349945	2.58226	2.88403	0.422008	3.10456	0.928966	9.2045	0.660694	0.555131	1.85353	0.353183	1.22462	2.80543	0.841728	2.96483	0.946237	8.09096	0.691831	0.31302	2.42103	0.277971	1.67494	0.242103	0.280467	3.04789	0.0816582	0.737904
1110	2	2.03	8.295	6.452	6.452	tr|N1QVY7|N1QVY7_AEGTA	Uncharacterized protein OS=Aegilops tauschii GN=F775_32418 PE=4 SV=1	AEGTA	2	0.862979	0.861855	1.61436	0.529663	1.39316	0.383707	0.250592	4.48745	0.0862978	1.72187	0.666807	0.629836	4.01791	0.164437	2.67917	0.444631	0.272979	4.13048	0.10666	1.83654	0.765597	0.737838	4.16869	0.183654	3.19154	1.70608	0.3304	2.24905	0.758578	3.87258
649	2.62	4.32	28.97	22.9	17.76	tr|F2CPW5|F2CPW5_HORVD	Predicted protein OS=Hordeum vulgare var. distichum PE=2 SV=1	HORVD	4	0.519996	0.812936	24.2103	0.0363078	12.5892	0.990832	0.314587	11.1686	0.0887156	11.0662	0.666807	0.393737	2.10863	0.319154	1.40605	1.88799	0.364088	24.2103	0.077983	27.0396	1.28233	0.337226	20.893	0.0613762	21.677	0.666807	0.189402	5.64937	0.118032	3.76704
958	2	2.44	17.96	10.18	10.18	tr|M7YD03|M7YD03_TRIUA	Small ubiquitin-related modifier 1 OS=Triticum urartu GN=TRIUR3_13823 PE=4 SV=1	TRIUA	2	1.0666	0.971075	4.61318	0.231207	4.92039	3.13329	0.374032	29.1072	0.107647	35.3183	0.666807	0.527846	2.0893	0.316228	1.39316	2.91072	0.383115	28.3139	0.102802	34.0408	0.619441	0.51246	2.93765	0.210863	1.8197	0.212814	0.249677	31.3329	0.0229087	6.66807
164	7.34	8.35	20.96	16.86	14.81	tr|M7YLN2|M7YLN2_TRIUA	Aspartate aminotransferase, cytoplasmic OS=Triticum urartu GN=TRIUR3_04934 PE=4 SV=1	TRIUA	6	0.83946	0.722848	1.70608	0.49204	1.43219	4.65586	0.102428	2.70396	1.72187	12.7057	0.666807	0.472779	2.39883	0.277971	1.59956	5.7544	0.0953495	2.70396	2.12814	15.7036	0.77983	0.644712	1.87068	0.416869	1.45881	0.139316	0.0334473	2.72898	0.0515229	0.380189
383	4.12	4.26	11.41	7.444	7.444	tr|M0UZ48|M0UZ48_HORVD	Uncharacterized protein OS=Hordeum vulgare var. distichum PE=4 SV=1	HORVD	3	0.937562	0.907581	2.0893	0.448745	1.95885	0.534564	0.358879	2.0893	0.255859	1.11686	1.51356	0.472666	2.0893	0.724436	3.19154	0.564937	0.387313	2.0893	0.270396	1.18032	1.61436	0.43306	2.10863	0.765597	3.37287	2.83139	0.228008	2.10863	1.34276	5.91562
169	7.24	7.32	5.91	3.31	2.837	tr|M7ZJZ7|M7ZJZ7_TRIUA	Heat shock 70 kDa protein 4L OS=Triticum urartu GN=TRIUR3_16823 PE=4 SV=1	TRIUA	4	1.90546	0.145215	1.94089	0.981748	4.05509	1.48594	0.135871	2.03236	0.731139	3.10456	1.51356	0.255076	1.27057	1.19124	2.01372	0.765597	0.930188	2.18776	0.346737	1.67494	0.787046	0.531387	1.67494	0.436516	1.31826	1.00925	0.485223	2.1677	0.465586	2.208
869	2.01	7.04	12.72	9.649	6.725	tr|F2E3Z5|F2E3Z5_HORVD	Predicted protein OS=Hordeum vulgare var. distichum PE=2 SV=1	HORVD	5	1.52757	0.465247	2.0893	0.731139	3.22107	0.698232	0.539661	2.10863	0.334195	1.47231	1.5417	0.460948	2.0893	0.737904	3.22107	0.452898	0.2954	2.0893	0.21677	0.946237	1	0.990278	2.0893	0.47863	2.0893	2.18776	0.293465	2.10863	1.03753	4.57088
748	2.11	15.42	40.1	30.46	24.87	tr|M7YB04|M7YB04_TRIUA	S-adenosylmethionine synthase 1 OS=Triticum urartu GN=TRIUR3_22199 PE=4 SV=1	TRIUA	13	2.31206	0.274955	2.0893	1.10662	4.87529	1.13763	0.785734	2.0893	0.544503	2.37684	1.5417	0.459703	2.0893	0.737904	3.22107	0.487529	0.319898	2.0893	0.231207	1.01859	0.660694	0.489291	2.0893	0.316228	1.38038	1.34276	0.576129	2.0893	0.642688	2.83139
486	4	4.04	6.217	3.908	3.908	tr|F2E5S3|F2E5S3_HORVD	Predicted protein OS=Hordeum vulgare var. distichum PE=2 SV=1	HORVD	3	1.20226	0.619824	2.0893	0.57544	2.51189	1.20226	0.548384	2.0893	0.57544	2.53513	1.5417	0.428206	6.72977	0.229087	10.3753	1	0.887563	2.24905	0.444631	2.24905	1.27057	0.667583	5.7544	0.220801	7.31139	1.27057	0.759433	12.942	0.0981748	15.8489
912	2	6.07	18.82	11.24	8.708	tr|M0XL59|M0XL59_HORVD	Uncharacterized protein OS=Hordeum vulgare var. distichum PE=3 SV=1	HORVD	6	0.597035	0.420333	2.10863	0.285759	1.25892	0.505825	0.336118	2.10863	0.242103	1.0666	1.55597	0.453626	2.0893	0.744732	3.28095	0.83946	0.743146	2.0893	0.401791	1.75388	2.58226	0.247139	2.10863	1.22462	5.39511	3.04789	0.213298	2.0893	1.45881	6.42688
99	9.21	9.21	38.51	38.51	38.51	tr|Q3S4I1|Q3S4I1_WHEAT	Eukaryotic translation initiation factor 5A1 OS=Triticum aestivum PE=4 SV=1	WHEAT	10	0.758578	0.442655	2.58226	0.288403	1.95885	1.52757	0.267419	4.44631	0.343558	6.79204	1.55597	0.283002	3.90841	0.398107	7.44732	1.99526	0.13206	4.36516	0.457088	8.70964	2.07014	0.138085	4.52898	0.457088	10.0925	1.02802	0.952385	4.44631	0.231207	4.83059
861	2.02	15.13	51.92	29.49	29.49	tr|F2EF71|F2EF71_HORVD	Histone H2A OS=Hordeum vulgare var. distichum PE=2 SV=1	HORVD	28	1.28233	0.841873	3.10456	0.413047	3.98107	10.7647	0.182904	4.87529	2.208	43.6516	1.57036	0.577057	2.29087	0.685488	3.66438	10.1859	0.196827	5.15229	1.97697	42.0727	1.21339	0.689992	1.64437	0.737904	2.01372	0.111686	0.233651	5.19996	0.0260615	0.580764
74	10.45	10.5	27.92	26.62	23.38	tr|M8CFC4|M8CFC4_AEGTA	40S ribosomal protein SA OS=Aegilops tauschii GN=F775_32135 PE=4 SV=1	AEGTA	9	1.27057	0.403339	1.21339	1.04713	1.5417	0.963829	0.950826	1.28233	0.744732	1.23595	1.58489	0.0997234	1.34276	1.18032	2.12814	0.751623	0.506595	1.30617	0.57544	0.981748	1.23595	0.236334	1.36773	0.903649	1.69044	1.6293	0.32385	1.36773	1.19124	2.22844
218	6.23	6.27	34.12	22.35	22.35	tr|R7W056|R7W056_AEGTA	Uncharacterized protein OS=Aegilops tauschii GN=F775_52330 PE=4 SV=1	AEGTA	7	1.33045	0.507408	1.58489	0.83946	2.10863	1.27057	0.845671	1.75388	0.724436	2.26987	1.58489	0.216165	1.8197	0.870964	2.83139	0.946237	0.598682	1.78649	0.534564	1.69044	1.2942	0.314903	1.85353	0.698232	2.33346	1.27057	0.235093	1.8197	0.698232	2.26987
152	7.65	8	13.25	10.67	7.745	tr|M8CF28|M8CF28_AEGTA	Pyrophosphate--fructose 6-phosphate 1-phosphotransferase subunit alpha OS=Aegilops tauschii GN=F775_31413 PE=4 SV=1	AEGTA	4	1.04713	0.804676	1.28233	0.816582	1.34276	1.95885	0.181257	1.92309	1.01859	3.80189	1.58489	0.152362	1.34276	1.18032	2.12814	1.85353	0.18188	1.77011	1.04713	3.34195	1.49969	0.199858	1.41906	1.05682	2.12814	0.801678	0.862989	1.92309	0.413047	1.5417
1145	2	2	17.31	8.974	8.974	tr|M8BIE1|M8BIE1_AEGTA	FK506-binding protein 2-2 OS=Aegilops tauschii GN=F775_27586 PE=4 SV=1	AEGTA	2	1.04713	0.90964	5.39511	0.194089	5.70164	0.534564	0.378804	10.8643	0.0515229	5.80764	1.59956	0.487987	12.2462	0.130617	18.0302	0.501187	0.352015	2.0893	0.237684	1.04713	1.51356	0.535036	2.26987	0.666807	3.43558	2.99226	0.24085	2.10863	1.41906	6.30957
173	7.1	7.17	18.45	14.21	9.41	tr|M0YH60|M0YH60_HORVD	Uncharacterized protein OS=Hordeum vulgare var. distichum PE=4 SV=1	HORVD	3	1.65959	0.411543	2.0893	0.794328	3.49945	0.903649	0.858609	2.0893	0.432514	1.88799	1.59956	0.436884	2.0893	0.765597	3.34195	0.539511	0.364576	2.0893	0.258226	1.1272	0.954993	0.933864	2.0893	0.457088	1.99526	1.7378	0.38503	2.0893	0.831764	3.66438
815	2.04	2.84	11.05	2.561	1.887	tr|M8C1D6|M8C1D6_AEGTA	Succinate dehydrogenase (Ubiquinone) flavoprotein subunit, mitochondrial OS=Aegilops tauschii GN=F775_26895 PE=4 SV=1	AEGTA	2	1.48594	0.489878	2.0893	0.711214	3.10456	1.01859	0.949479	2.0893	0.487529	2.12814	1.59956	0.433821	2.0893	0.765597	3.37287	0.685488	0.515387	2.0893	0.325087	1.43219	1.07647	0.873937	2.10863	0.510505	2.24905	1.55597	0.454715	2.0893	0.744732	3.25087
519	3.89	4.02	21.49	20	7.463	sp|Q9ZQV7|NAS2_HORVU	Probable nicotianamine synthase 2 OS=Hordeum vulgare GN=NAS2 PE=2 SV=1	HORVU	2	0.559758	0.381157	2.0893	0.265461	1.1695	1.04713	0.903439	2.0893	0.501187	2.208	1.59956	0.438171	2.10863	0.758578	3.34195	1.87068	0.352322	2.10863	0.887156	3.90841	2.83139	0.227234	2.0893	1.35519	5.91562	1.49969	0.480554	2.0893	0.717794	3.16228
913	2	6.02	24.9	20.23	17.12	tr|M8C829|M8C829_AEGTA	40S ribosomal protein S3a OS=Aegilops tauschii GN=F775_26634 PE=4 SV=1	AEGTA	6	2.35505	0.270013	2.0893	1.1272	4.96592	1.13763	0.784444	2.0893	0.544503	2.37684	1.59956	0.434984	2.0893	0.765597	3.37287	0.47863	0.313691	2.0893	0.226986	1	0.672977	0.504402	2.0893	0.322107	1.40605	1.39316	0.541941	2.0893	0.666807	2.91072
147	7.78	8.63	10.69	5.521	5.076	tr|F2DL45|F2DL45_HORVD	Predicted protein OS=Hordeum vulgare var. distichum PE=2 SV=1	HORVD	5	1.45881	0.409208	3.94457	0.369828	5.70164	11.272	0.118944	4.69894	2.39883	48.3059	1.59956	0.403014	1.90546	0.83946	3.04789	7.7983	0.15768	4.69894	1.65959	36.6438	1.09648	0.982538	2.14783	0.510505	2.35505	0.138038	0.158737	4.69894	0.0277971	0.648634
348	4.38	4.87	15.73	11.52	5.337	tr|R7WC35|R7WC35_AEGTA	succinyl-CoA ligase (GDP-forming) subunit alpha, mitochondrial OS=Aegilops tauschii GN=F775_29243 PE=4 SV=1	AEGTA	2	1.39316	0.895848	1.61436	0.862979	2.26987	1.24738	0.609496	1.61436	0.772681	2.01372	1.61436	0.474044	1.58489	1.01859	2.63027	0.887156	0.685321	1.61436	0.549541	1.43219	1.15878	0.526517	1.61436	0.717794	1.85353	1.2942	0.768224	1.61436	0.801678	2.0893
2	26.81	26.81	38.93	28.35	23.7	tr|M8AD47|M8AD47_TRIUA	Luminal-binding protein 3 OS=Triticum urartu GN=TRIUR3_32340 PE=4 SV=1	TRIUA	18	0.564937	0.0335919	1.36773	0.401791	0.772681	1.39316	0.259978	1.40605	0.990832	1.94089	1.6293	0.210632	1.40605	1.15878	2.29087	2.48886	0.00489521	1.45881	1.70608	3.59749	2.91072	0.00600172	1.47231	1.97697	4.2462	1.15878	0.644197	1.38038	0.83946	1.61436
428	4.04	4.1	10.95	7.851	6.405	tr|M8CFA5|M8CFA5_AEGTA	Heterogeneous nuclear ribonucleoprotein 27C OS=Aegilops tauschii GN=F775_06548 PE=4 SV=1	AEGTA	3	1.19124	0.0889188	2.0893	0.570164	2.48886	2.75423	0.0452794	27.7971	0.0990832	33.1131	1.6293	0.228291	22.9087	0.0711213	24.8886	2.29087	0.0458979	26.0615	0.0879023	29.9226	1.36773	0.0392238	21.4783	0.0636796	22.4905	0.586138	0.0182373	9.0365	0.0642688	5.29664
332	4.59	5.33	11.5	8.214	5.133	tr|M0Y7W4|M0Y7W4_HORVD	Uncharacterized protein OS=Hordeum vulgare var. distichum PE=3 SV=1	HORVD	2	0.946237	0.925549	18.8799	0.0519996	17.8649	1.22462	0.675319	20.5116	0.0597035	21.0863	1.64437	0.41701	8.70964	0.188799	14.3219	1.28233	0.621198	20.893	0.0613762	21.677	1.70608	0.390759	23.3346	0.0731139	25.3513	1.31826	0.59344	13.0617	0.100925	16.293
402	4.07	4.22	7.68	3.758	3.758	tr|M0X7V3|M0X7V3_HORVD	Uncharacterized protein OS=Hordeum vulgare var. distichum PE=4 SV=1	HORVD	2	1.14815	0.774368	2.0893	0.549541	2.39883	1.33045	0.586862	2.0893	0.636796	2.77971	1.64437	0.416421	2.0893	0.787046	3.46737	1.15878	0.764093	2.10863	0.549541	2.42103	1.43219	0.521642	2.0893	0.685488	2.99226	1.22462	0.68198	2.0893	0.586138	2.55859
2379	4.07	4.22	7.68	3.758	3.758	tr|M0X7V3|M0X7V3_HORVD	Uncharacterized protein OS=Hordeum vulgare var. distichum PE=4 SV=1	HORVD	2	1.14815	0.774368	2.0893	0.549541	2.39883	1.33045	0.586862	2.0893	0.636796	2.77971	1.64437	0.416421	2.0893	0.787046	3.46737	1.15878	0.764093	2.10863	0.549541	2.42103	1.43219	0.521642	2.0893	0.685488	2.99226	1.22462	0.68198	2.0893	0.586138	2.55859
57	11.29	12.43	10.85	7.31	4.683	tr|M7Z6Q3|M7Z6Q3_TRIUA	Uncharacterized protein OS=Triticum urartu GN=TRIUR3_30538 PE=4 SV=1	TRIUA	7	1.5417	0.283668	1.31826	1.1695	2.07014	3.16228	0.0649057	1.44544	2.18776	4.44631	1.64437	0.254768	1.31826	1.24738	2.14783	2.07014	0.150241	1.38038	1.49969	2.75423	1.1695	0.909375	1.34276	0.870964	1.5417	0.474242	0.16443	1.48594	0.340408	0.704693
142	7.96	8.8	13.55	6.545	5.936	tr|M7ZYI7|M7ZYI7_TRIUA	DEAD-box ATP-dependent RNA helicase 56 OS=Triticum urartu GN=TRIUR3_28067 PE=4 SV=1	TRIUA	5	1.7378	0.0854558	1.43219	1.21339	2.51189	5.49541	0.0248638	1.85353	2.96483	11.695	1.65959	0.154868	1.38038	1.20226	2.33346	3.69828	0.0940859	1.83654	2.01372	7.7983	0.946237	0.437683	1.39316	0.679204	1.31826	0.258226	0.0575297	1.85353	0.125893	0.47863
648	2.63	2.76	7.036	4.051	4.051	tr|F2E475|F2E475_HORVD	Predicted protein OS=Hordeum vulgare var. distichum PE=2 SV=1	HORVD	2	1.36773	0.563258	2.0893	0.654636	2.85759	0.564937	0.386685	2.0893	0.270396	1.18032	1.67494	0.409936	2.10863	0.794328	3.49945	0.409261	0.265474	2.0893	0.195884	0.855067	1.21339	0.698012	2.0893	0.580764	2.53513	2.93765	0.220493	2.10863	1.39316	6.13762
253	6	10.08	19.7	18.47	14.78	tr|R7W209|R7W209_AEGTA	Glyceraldehyde-3-phosphate dehydrogenase, cytosolic OS=Aegilops tauschii GN=F775_28075 PE=4 SV=1	AEGTA	6	1.67494	0.185237	1.94089	0.862979	3.25087	2.14783	0.185814	1.95885	1.09648	4.28548	1.67494	0.176697	1.92309	0.870964	3.25087	1.27057	0.997048	1.94089	0.654636	2.46604	0.990832	0.954817	1.94089	0.515229	1.92309	0.772681	0.951874	1.94089	0.398107	1.49969
118	8.29	8.47	11.93	6.534	5.682	tr|F2DQ23|F2DQ23_HORVD	Phenylalanine ammonia-lyase OS=Hordeum vulgare var. distichum PE=2 SV=1	HORVD	5	0.895365	0.65258	1.39316	0.636796	1.24738	3.98107	0.00737795	1.67494	2.37684	7.44732	1.67494	0.071733	1.27057	1.31826	2.18776	4.36516	0.00808533	1.65959	2.63027	7.87046	1.85353	0.095149	1.44544	1.28233	2.72898	0.413047	0.00271858	1.6293	0.224906	0.672977
489	4	4.02	23.44	12.11	12.11	tr|Q8W429|Q8W429_WHEAT	Chitinase 1 OS=Triticum aestivum GN=Chi 1 PE=2 SV=1	WHEAT	4	0.772681	0.641973	2.0893	0.369828	1.61436	0.539511	0.362739	2.0893	0.255859	1.1272	1.69044	0.400557	2.0893	0.809096	3.56451	0.685488	0.522881	2.10863	0.328095	1.44544	2.1677	0.294642	2.0893	1.03753	4.57088	3.13329	0.209072	2.10863	1.48594	6.54636
50	12	12.11	35.18	30.43	30.43	tr|Q9FS79|Q9FS79_WHEAT	Triosephosphate isomerase OS=Triticum aestivum GN=tpis PE=2 SV=1	WHEAT	18	0.751623	0.64285	1.21339	0.613762	0.912011	0.711214	0.0271394	1.23595	0.580764	0.879022	1.69044	0.151603	1.27057	1.33045	2.18776	0.946237	0.335962	1.22462	0.772681	1.15878	2.1677	0.269042	1.27057	1.70608	2.75423	2.14783	0.0358283	1.25892	1.70608	2.70396
33	14.65	14.74	27.72	22.77	21.29	tr|F2D4A4|F2D4A4_HORVD	Predicted protein OS=Hordeum vulgare var. distichum PE=2 SV=1	HORVD	13	1.39316	0.291731	1.64437	0.847227	2.31206	0.765597	0.552667	2.48886	0.30479	1.90546	1.70608	0.160209	2.03236	0.83946	3.56451	0.544503	0.16736	1.64437	0.325087	0.895365	1.21339	0.522446	1.85353	0.654636	2.29087	2.208	0.101485	1.88799	1.1695	4.32514
687	2.29	2.29	31.67	15	15	tr|R7WAB1|R7WAB1_AEGTA	Cortical cell-delineating protein OS=Aegilops tauschii GN=F775_30914 PE=4 SV=1	AEGTA	2	0.0855067	0.172302	2.99226	0.0275423	0.255859	0.0895365	0.177204	3.01995	0.0291072	0.270396	1.72187	0.223115	2.75423	0.625173	5.29664	1.04713	0.933513	1.45881	0.717794	1.51356	22.08	0.0995976	3.04789	7.24436	61.9441	21.0863	0.101244	3.01995	6.98232	59.7035
375	4.15	4.15	14.37	5.865	5.865	tr|M7ZVP9|M7ZVP9_TRIUA	Tyrosyl-tRNA synthetase OS=Triticum urartu GN=TRIUR3_33495 PE=4 SV=1	TRIUA	2	3.7325	0.185977	30.761	0.121339	38.7258	12.8233	0.0900064	31.9154	0.401791	66.0693	1.72187	0.396491	23.5505	0.0731139	25.5859	5.05825	0.168015	31.3329	0.161436	44.8745	0.448745	0.30397	2.10863	0.212814	0.946237	0.12942	0.0365505	31.3329	0.018197	4.05509
511	3.96	4.17	12.37	6.529	6.529	tr|Q94IC3|Q94IC3_HORVU	Peroxisome type ascorbate peroxidase OS=Hordeum vulgare GN=HvAPX1 PE=2 SV=1	HORVU	2	0.824138	0.616921	1.55597	0.515229	1.28233	1.44544	0.072195	1.80302	0.801678	2.53513	1.7378	0.261373	1.52757	1.13763	2.91072	1.77011	0.0669984	1.87068	0.946237	3.16228	2.0893	0.20586	1.5417	1.35519	3.66438	1.19124	0.0348523	1.72187	0.691831	2.03236
277	5.65	5.65	22.95	10.66	10.66	tr|F2EIG4|F2EIG4_HORVD	Predicted protein (Fragment) OS=Hordeum vulgare var. distichum PE=2 SV=1	HORVD	4	1.48594	0.304034	1.21339	1.22462	1.80302	1.94089	0.11355	1.36773	1.41906	2.65461	1.75388	0.213577	1.24738	1.40605	2.208	1.2942	0.312742	1.35519	0.954993	1.77011	1.1695	0.709178	1.2942	0.903649	1.52757	0.895365	0.459671	1.35519	0.660694	1.21339
271	5.84	5.89	16.89	14.48	14.48	tr|N1R1P0|N1R1P0_AEGTA	Uncharacterized protein OS=Aegilops tauschii GN=F775_02225 PE=4 SV=1	AEGTA	6	1.38038	0.532014	1.34276	1.02802	1.87068	3.87258	0.047645	1.8197	2.12814	6.54636	1.75388	0.146712	1.24738	1.40605	2.60615	2.80543	0.066979	1.77011	1.58489	4.92039	1.28233	0.257985	1.51356	0.847227	1.97697	0.448745	0.170335	1.67494	0.283139	0.751623
26	16.88	16.89	48.39	45.16	45.16	tr|F2DAF1|F2DAF1_HORVD	Predicted protein OS=Hordeum vulgare var. distichum PE=2 SV=1	HORVD	11	1.14815	0.773664	2.0893	0.549541	2.39883	0.77983	0.65157	2.0893	0.37325	1.6293	1.77011	0.378659	2.0893	0.847227	3.69828	0.672977	0.506197	2.0893	0.322107	1.40605	1.52757	0.467745	2.0893	0.731139	3.19154	2.24905	0.284398	2.10863	1.0666	4.69894
102	9.16	11.25	30.92	24.57	17.63	tr|M7YWK9|M7YWK9_TRIUA	Peroxidase 2 OS=Triticum urartu GN=TRIUR3_03935 PE=4 SV=1	TRIUA	7	1.1695	0.486974	1.20226	0.972747	1.40605	1.92309	0.350929	1.41906	1.35519	2.80543	1.77011	0.287494	1.21339	1.45881	2.24905	1.6293	0.663151	1.41906	1.14815	2.35505	1.51356	0.493704	1.33045	1.13763	2.05116	0.92045	0.738659	1.41906	0.642688	1.30617
328	4.7	4.7	28.09	25.42	22.74	tr|M8B053|M8B053_TRIUA	Uncharacterized protein OS=Triticum urartu GN=TRIUR3_05091 PE=4 SV=1	TRIUA	5	0.293765	0.198063	2.0893	0.139316	0.613762	0.334195	0.220887	2.10863	0.159956	0.704693	1.78649	0.371034	2.0893	0.855067	3.76704	1.13763	0.788884	2.0893	0.544503	2.37684	6.08135	0.135509	2.10863	2.88403	12.7057	5.29664	0.146039	2.0893	2.53513	11.0662
1302	1.4	1.4	4.977	4.072	4.072	tr|M8A9Z3|M8A9Z3_TRIUA	Peroxidase 2 OS=Triticum urartu GN=TRIUR3_04079 PE=4 SV=1	TRIUA	2	1.19124	0.802953	1.52757	0.77983	1.8197	1.34276	0.716542	4.44631	0.301995	5.97035	1.83654	0.383043	2.12814	0.862979	3.94457	1.11686	0.900601	4.44631	0.251189	4.96592	1.52757	0.459346	3.22107	0.474242	5.01187	1.35519	0.506686	4.36516	0.310456	5.97035
303	5.17	6.23	7.287	3.863	2.195	tr|M8C7K1|M8C7K1_AEGTA	importin-7-like protein OS=Aegilops tauschii GN=F775_28979 PE=4 SV=1	AEGTA	3	2.58226	0.247221	2.10863	1.22462	5.39511	1.7378	0.386133	2.0893	0.831764	3.66438	1.90546	0.342531	2.0893	0.912011	4.01791	0.666807	0.499062	2.10863	0.319154	1.40605	0.731139	0.582793	2.10863	0.349945	1.5417	1.08643	0.853497	2.0893	0.519996	2.26987
36	13.55	13.55	31.01	27.25	27.25	tr|F2CQR0|F2CQR0_HORVD	Malate dehydrogenase OS=Hordeum vulgare var. distichum PE=2 SV=1	HORVD	8	0.954993	0.674933	1.43219	0.672977	1.36773	2.26987	0.268082	1.75388	1.2942	5.39511	1.90546	0.422301	1.70608	1.11686	3.34195	2.35505	0.314313	1.77011	1.33045	5.7544	1.95885	0.404011	1.64437	1.19124	3.37287	0.809096	0.639608	1.72187	0.291072	1.39316
671	2.46	2.7	9.545	2.496	2.496	tr|R7W910|R7W910_AEGTA	Uncharacterized protein OS=Aegilops tauschii GN=F775_22746 PE=4 SV=1	AEGTA	2	0.737904	0.592938	2.10863	0.353183	1.55597	0.724436	0.570054	2.0893	0.346737	1.51356	1.94089	0.334245	2.0893	0.928966	4.09261	0.972747	0.963509	2.0893	0.465586	2.03236	2.60615	0.244903	2.0893	1.24738	5.44503	2.65461	0.239859	2.0893	1.27057	5.59758
334	4.53	5.87	50.21	29.96	23.21	tr|Q9SWU2|Q9SWU2_WHEAT	Histone H1 WH1A.2 OS=Triticum aestivum PE=2 SV=1	WHEAT	6	2.24905	0.3274	1.18032	1.90546	2.70396	5.05825	0.182446	1.38038	3.66438	8.3946	1.94089	0.34601	1.10662	1.75388	2.18776	2.24905	0.35148	1.33045	1.69044	3.53183	0.855067	0.927174	1.13763	0.744732	0.972747	0.380189	0.332347	1.34276	0.237684	0.510505
614	2.99	3.05	16.01	8.761	5.438	tr|F2D032|F2D032_HORVD	Predicted protein OS=Hordeum vulgare var. distichum PE=2 SV=1	HORVD	3	2.39883	0.265979	2.10863	1.13763	5.01187	18.7068	0.0845938	2.24905	8.31764	49.2039	1.95885	0.333546	2.10863	0.928966	4.09261	7.7983	0.120303	2.22844	3.49945	19.9526	0.809096	0.693793	2.0893	0.383707	1.69044	0.102802	0.10961	2.22844	0.0398107	0.229087
603	3.09	3.31	12.3	4.96	4.96	tr|M8BY60|M8BY60_AEGTA	Glucan 1,3-beta-glucosidase OS=Aegilops tauschii GN=F775_09469 PE=4 SV=1	AEGTA	2	0.809096	0.693888	2.0893	0.383707	1.69044	0.167494	0.138331	2.10863	0.0801678	0.353183	1.97697	0.328361	2.0893	0.946237	4.13048	0.207014	0.155666	2.0893	0.0981748	0.432514	2.42103	0.262581	2.0893	1.15878	5.10505	11.695	0.100321	2.10863	5.54626	24.4343
37	13.33	13.35	27.6	20.07	18.28	tr|M7YK71|M7YK71_TRIUA	T-complex protein 1 subunit gamma OS=Triticum urartu GN=TRIUR3_16327 PE=4 SV=1	TRIUA	7	0.831764	0.424666	1.78649	0.457088	1.48594	0.847227	0.405305	1.78649	0.469894	1.51356	1.99526	0.199394	1.99526	1	4.01791	1.00925	0.851926	1.78649	0.564937	1.80302	1.95885	0.250735	1.95885	1	3.69828	1.95885	0.267748	1.95885	1	3.63078
537	3.63	7.33	25.93	17.78	14.57	tr|M8ACE0|M8ACE0_TRIUA	Malate dehydrogenase 1, mitochondrial OS=Triticum urartu GN=TRIUR3_21621 PE=4 SV=1	TRIUA	5	1.03753	0.908418	5.64937	0.183654	5.91562	0.772681	0.612546	4.01791	0.194089	3.10456	2.03236	0.347386	3.0761	0.660694	6.30957	0.737904	0.554581	18.8799	0.0487529	13.9316	1.92309	0.373916	17.5388	0.109648	23.1206	2.60615	0.256727	2.0893	1.24738	5.49541
176	6.94	7.68	10.13	6.533	4.02	tr|M7Z141|M7Z141_TRIUA	Lysyl-tRNA synthetase OS=Triticum urartu GN=TRIUR3_15184 PE=4 SV=1	TRIUA	5	0.816582	0.707893	2.0893	0.390841	1.70608	0.758578	0.615294	2.0893	0.363078	1.58489	2.05116	0.312601	2.0893	0.981748	4.32514	0.92045	0.876505	2.0893	0.440555	1.92309	2.48886	0.254751	2.0893	1.19124	5.24808	2.70396	0.237025	2.0893	1.2942	5.64937
726	2.17	2.65	32.64	13.19	2.431	tr|O65795|O65795_WHEAT	Histone H1 OS=Triticum aestivum PE=3 SV=1	WHEAT	2	9.90832	0.152962	1.70608	5.80764	21.677	1.14815	0.724649	1.61436	0.711214	1.85353	2.07014	0.283196	1.36773	1.51356	2.93765	0.113763	0.171589	1.70608	0.0534564	0.194089	0.180302	0.29724	1.70608	0.0765597	0.30761	1.78649	0.349274	1.5417	1.15878	2.77971
850	2.03	2.07	16.95	3.874	2.421	tr|F2CUT7|F2CUT7_HORVD	Predicted protein OS=Hordeum vulgare var. distichum PE=2 SV=1	HORVD	2	1.67494	0.408572	2.0893	0.801678	3.49945	1.70608	0.397227	2.0893	0.816582	3.56451	2.07014	0.31227	2.10863	0.981748	4.32514	1.00925	0.967593	2.0893	0.483059	2.10863	1.22462	0.687568	2.0893	0.586138	2.55859	1.20226	0.71333	2.10863	0.570164	2.51189
130	8.08	8.36	50	50	25.71	tr|M8AAC0|M8AAC0_TRIUA	Subtilisin-chymotrypsin inhibitor-2B OS=Triticum urartu GN=TRIUR3_07546 PE=4 SV=1	TRIUA	6	3.22107	0.225962	1.51356	2.12814	5.91562	1.10662	0.814545	1.44544	0.765597	1.59956	2.0893	0.423978	1.48594	1.40605	3.10456	0.343558	0.2515	1.43219	0.18197	0.49204	0.660694	0.389472	1.48594	0.405508	0.981748	1.85353	0.508761	1.48594	1.24738	2.75423
749	2.11	3.24	48	39.56	28.44	tr|Q8S4P7|Q8S4P7_WHEAT	Thaumatin-like protein OS=Triticum aestivum PE=2 SV=1	WHEAT	4	1.10662	0.826487	2.0893	0.529663	2.31206	0.452898	0.295449	2.0893	0.21677	0.946237	2.10863	0.305425	2.10863	1	4.40555	0.405508	0.263412	2.10863	0.194089	0.855067	1.88799	0.348169	2.10863	0.895365	3.94457	4.61318	0.159022	2.10863	2.18776	9.63829
1080	2	2.04	14.75	11.06	11.06	tr|M8C7T6|M8C7T6_AEGTA	Ras-related protein RIC2 OS=Aegilops tauschii GN=F775_32848 PE=4 SV=1	AEGTA	2	12.2462	0.256374	31.9154	0.383707	64.8634	10.9648	0.235336	31.9154	0.343558	61.9441	2.10863	0.504211	25.1189	0.083946	28.5759	0.990832	0.854067	18.8799	0.0524807	18.7068	0.0831764	0.403498	31.6228	0.0152757	2.63027	0.185353	0.356703	31.3329	0.0214783	5.80764
197	6.48	6.85	47.13	40.8	38.51	tr|F8S6U7|F8S6U7_WHEAT	Pathogenesis-related protein 1-17 OS=Triticum aestivum PE=4 SV=1	WHEAT	9	1.31826	0.57367	5.05825	0.260615	6.66807	0.580764	0.371498	23.1206	0.0387258	13.4277	2.12814	0.231714	21.677	0.0981748	27.2898	0.436516	0.260458	9.37562	0.0487529	4.09261	1.61436	0.3179	22.9087	0.0704693	24.8886	3.63078	0.150897	30.479	0.119124	38.3707
902	2	7.92	19.26	10	7.222	tr|F2DNL6|F2DNL6_HORVD	Predicted protein OS=Hordeum vulgare var. distichum PE=2 SV=1	HORVD	5	0.816582	0.710212	2.10863	0.390841	1.72187	0.559758	0.382222	2.0893	0.265461	1.1695	2.18776	0.293684	2.10863	1.03753	4.57088	0.679204	0.509372	2.0893	0.322107	1.41906	2.63027	0.242134	2.0893	1.25892	5.54626	3.87258	0.178518	2.10863	1.83654	8.09096
786	2.06	3.48	4.733	1.985	1.298	tr|M8CBF9|M8CBF9_AEGTA	Fructose-bisphosphate aldolase OS=Aegilops tauschii GN=F775_29158 PE=4 SV=1	AEGTA	2	1.0666	0.874736	2.0893	0.510505	2.24905	0.801678	0.687576	2.0893	0.383707	1.67494	2.18776	0.292368	2.10863	1.03753	4.57088	0.744732	0.597028	2.0893	0.356451	1.55597	2.01372	0.319433	2.0893	0.963829	4.2462	2.70396	0.237368	2.10863	1.28233	5.64937
242	6.03	6.23	9.657	5.043	3.219	tr|M8ALL6|M8ALL6_AEGTA	RuBisCO large subunit-binding protein subunit beta, chloroplastic OS=Aegilops tauschii GN=F775_26695 PE=4 SV=1	AEGTA	3	1.1695	0.819942	3.19154	0.366438	3.7325	0.672977	0.478911	21.8776	0.0420727	14.7231	2.24905	0.355529	25.8226	0.0870964	29.6483	0.57544	0.403815	23.1206	0.0383707	13.3045	1.90546	0.415107	24.2103	0.0787046	27.0396	3.37287	0.228215	2.60615	1.2942	8.70964
116	8.3	8.52	19.03	11.34	6.478	tr|M8BZV2|M8BZV2_AEGTA	Fumarate hydratase 2, chloroplastic OS=Aegilops tauschii GN=F775_30744 PE=4 SV=1	AEGTA	4	1.22462	0.425171	1.67494	0.731139	2.07014	1.15878	0.955452	1.69044	0.685488	1.97697	2.29087	0.0704753	1.72187	1.33045	3.87258	0.937562	0.665763	1.67494	0.554626	1.57036	1.99526	0.164023	1.75388	1.13763	3.40408	2.12814	0.285045	1.75388	1.21339	3.66438
138	8	8.12	23.35	19.38	19.38	tr|M8D9D1|M8D9D1_AEGTA	40S ribosomal protein S3-3 OS=Aegilops tauschii GN=F775_28666 PE=4 SV=1	AEGTA	6	1.47231	0.368434	1.45881	1.00925	2.22844	1.07647	0.594478	1.2942	0.831764	1.40605	2.31206	0.0995407	1.51356	1.52757	3.49945	0.724436	0.652208	1.47231	0.483059	1.0666	1.6293	0.217743	1.48594	1.09648	2.39883	2.14783	0.148102	1.51356	1.41906	3.22107
1240	1.7	2.27	10.6	5.301	4.337	tr|N1R591|N1R591_AEGTA	Beta-hexosaminidase subunit B2 OS=Aegilops tauschii GN=F775_29504 PE=4 SV=1	AEGTA	2	1.78649	0.374959	2.10863	0.847227	3.7325	1.08643	0.856206	2.0893	0.519996	2.26987	2.42103	0.262918	2.0893	1.15878	5.05825	0.60256	0.42536	2.0893	0.288403	1.25892	1.34276	0.576195	2.0893	0.642688	2.80543	2.208	0.288643	2.0893	1.05682	4.61318
574	3.36	4.54	10.41	5.206	4.309	tr|M0W7R3|M0W7R3_HORVD	Uncharacterized protein OS=Hordeum vulgare var. distichum PE=4 SV=1	HORVD	2	1.8197	0.365815	2.10863	0.862979	3.80189	0.529663	0.35449	2.0893	0.251189	1.10662	2.48886	0.255645	2.0893	1.19124	5.24808	0.288403	0.195655	2.10863	0.138038	0.608135	1.35519	0.566372	2.0893	0.648634	2.85759	4.65586	0.157423	2.0893	2.22844	9.81748
554	3.54	3.72	9.877	6.702	4.056	tr|Q1PBI3|Q1PBI3_WHEAT	Glucose-6-phosphate isomerase OS=Triticum aestivum GN=GPI PE=2 SV=1	WHEAT	2	0.496592	0.30793	1.55597	0.316228	0.772681	1.61436	0.413539	1.58489	1.01859	2.67917	2.63027	0.160068	1.99526	1.31826	5.15229	3.19154	0.191686	1.44544	2.208	5.10505	4.57088	0.108755	1.95885	2.33346	8.95365	1.83654	0.235698	2.03236	0.903649	3.59749
4	26.16	26.16	40.07	29	25.31	tr|Q1XH05|Q1XH05_WHEAT	Beta-glucosidase OS=Triticum aestivum GN=Taglu1b PE=1 SV=1	WHEAT	26	2.0893	0.384956	1.30617	1.59956	2.75423	2.67917	0.507452	1.31826	2.03236	3.69828	2.72898	0.184926	1.2942	2.10863	3.56451	1.27057	0.753845	1.2942	0.981748	1.64437	1.35519	0.324543	1.31826	1.02802	1.75388	0.990832	0.349461	1.30617	0.751623	1.2942
717	2.19	3.22	33.45	15.27	2.545	tr|Q9XHL9|Q9XHL9_WHEAT	Histone H1 WH1B.1 OS=Triticum aestivum PE=2 SV=1	WHEAT	3	5.7544	0.192347	1.51356	3.80189	8.70964	2.39883	0.49054	1.38038	1.7378	3.34195	2.75423	0.221909	1.24738	2.208	3.76704	0.405508	0.273991	1.36773	0.296483	0.554626	0.409261	0.727255	1.45881	0.285759	0.597035	1.14815	0.335017	1.33045	0.862979	1.52757
675	2.42	20.64	30.5	20.57	19.5	tr|D5MTF8|D5MTF8_WHEAT	Beta-glucosidase OS=Triticum aestivum GN=TaGlu1d PE=2 SV=1	WHEAT	21	4.7863	0.246113	2.91072	1.64437	15.1356	22.9087	0.119217	3.01995	7.58578	65.4636	2.75423	0.267073	1.75388	1.57036	5.05825	5.7544	0.216881	2.91072	1.97697	24.8886	0.549541	0.865576	2.88403	0.155597	1.58489	0.0855067	0.202612	3.22107	0.0226987	0.275423
540	3.61	3.77	17.79	6.767	6.767	tr|F2DQL9|F2DQL9_HORVD	Sulfurtransferase OS=Hordeum vulgare var. distichum PE=2 SV=1	HORVD	2	9.12011	0.55189	31.6228	0.288403	58.0764	1.7378	0.443275	23.9883	0.0724436	30.1995	3.13329	0.427898	17.8649	0.175388	40.9261	0.387258	0.289518	30.479	0.0291072	11.8032	0.265461	0.753533	33.7287	0.0248886	8.95365	1.70608	0.246442	31.9154	0.0534564	25.8226
433	4.03	4.04	14.87	8.163	8.163	tr|M7Z013|M7Z013_TRIUA	Eukaryotic translation initiation factor 3 subunit H OS=Triticum urartu GN=TRIUR3_26974 PE=4 SV=1	TRIUA	2	9.72747	0.109058	2.37684	4.09261	43.2514	2.53513	0.251876	2.10863	1.20226	5.34564	3.40408	0.197139	2.12814	1.59956	7.24436	0.255859	0.182818	2.26987	0.0613762	0.580764	0.340408	0.229333	2.22844	0.0887156	0.758578	1.33045	0.598074	2.10863	0.630957	2.77971
371	4.19	4.66	11.46	9.663	7.416	tr|M7ZEB3|M7ZEB3_TRIUA	Xylose isomerase OS=Triticum urartu GN=TRIUR3_24523 PE=4 SV=1	TRIUA	3	3.04789	0.561331	1.92309	1.58489	5.91562	0.672977	0.318654	1.65959	0.405508	1.11686	3.69828	0.140161	1.97697	1.87068	7.51623	0.258226	0.229565	1.94089	0.133045	0.501187	0.831764	0.170477	1.97697	0.42462	1.64437	5.39511	0.100269	1.97697	2.72898	11.1686
134	8.02	8.02	19.62	14.17	14.17	tr|M0W4D6|M0W4D6_HORVD	Uncharacterized protein OS=Hordeum vulgare var. distichum PE=3 SV=1	HORVD	4	0.895365	0.840963	2.0893	0.428549	1.87068	0.544503	0.367465	2.0893	0.258226	1.13763	3.83707	0.179669	2.10863	1.8197	8.01678	0.60256	0.422087	2.0893	0.285759	1.25892	4.20727	0.167878	2.0893	2.01372	8.87156	6.98232	0.12605	2.10863	3.31131	14.5881
54	11.69	11.84	31.92	25.73	22.8	tr|M0Z139|M0Z139_HORVD	Uncharacterized protein OS=Hordeum vulgare var. distichum PE=3 SV=1	HORVD	7	0.409261	0.0768889	1.45881	0.267917	0.597035	2.42103	0.273444	2.37684	1.01859	7.51623	4.01791	0.11256	2.208	1.8197	8.87156	5.86138	0.0393613	2.48886	2.35505	17.2187	8.01678	0.0256929	2.22844	3.59749	18.197	2.24905	0.34452	3.10456	0.724436	5.05825
833	2.04	2.09	10.22	7.43	5.573	tr|M8AU57|M8AU57_TRIUA	Thaumatin-like protein OS=Triticum urartu GN=TRIUR3_20725 PE=4 SV=1	TRIUA	6	0.30761	0.756005	4.61318	0.0666807	1.41906	1.14815	0.123449	4.83059	0.237684	5.29664	4.32514	0.454111	4.96592	0.870964	20.7014	5.01187	0.114593	4.83059	1.03753	22.2843	5.29664	0.36311	4.61318	1.14815	23.5505	1.48594	0.0404905	4.44631	0.334195	6.60694
1045	2	2.09	14.93	11.64	8.955	tr|M8CIJ6|M8CIJ6_AEGTA	Peroxidase 72 OS=Aegilops tauschii GN=F775_07846 PE=4 SV=1	AEGTA	3	1.07647	0.69372	5.80764	0.185353	6.91831	0.758578	0.926042	10.2802	0.0731139	7.7983	4.57088	0.870747	34.0408	0.134276	48.3059	0.679204	0.75485	17.378	0.0474242	11.8032	4.48745	0.599443	32.8095	0.136773	48.7528	5.05825	0.801357	34.3558	0.147231	49.2039
431	4.03	4.43	14.57	11.42	7.283	tr|Q401N7|Q401N7_WHEAT	Aspartic proteinase OS=Triticum aestivum GN=WAP1 PE=2 SV=1	WHEAT	3	2.75423	0.771325	5.59758	0.49204	12.942	0.946237	0.568222	4.92039	0.157036	4.65586	5.01187	0.747996	4.44631	1.1272	22.2843	0.642688	0.741334	4.83059	0.127057	3.10456	5.86138	0.573017	4.44631	1.31826	26.0615	3.7325	0.436184	4.44631	0.83946	16.5959
299	5.23	9.6	39.24	31.65	26.9	tr|Q41577|Q41577_WHEAT	Pox1 protein OS=Triticum aestivum GN=pox1 PE=2 SV=1	WHEAT	8	0.801678	0.838274	5.39511	0.141906	4.32514	0.809096	0.826999	13.0617	0.0648634	10.5682	8.09096	0.41391	35.3183	0.229087	60.256	0.990832	0.98791	3.01995	0.334195	2.99226	8.79023	0.360205	34.9945	0.251189	60.8135	8.55067	0.35676	34.6737	0.246604	59.7035
578	3.32	3.4	11.53	5.241	5.241	tr|M7ZVX4|M7ZVX4_TRIUA	Chitin elicitor-binding protein OS=Triticum urartu GN=TRIUR3_13792 PE=4 SV=1	TRIUA	2	0.452898	0.393505	2.24905	0.165959	1.01859	0.369828	0.26859	4.48745	0.0809096	1.65959	9.72747	0.269202	4.52898	2.14783	40.1791	0.831764	0.562165	4.44631	0.187068	3.69828	17.0608	0.1712	4.52898	3.76704	60.256	23.9883	0.140721	4.52898	5.29664	72.4436
60	11.09	11.14	60.56	54.93	54.93	tr|M7YGF5|M7YGF5_TRIUA	Subtilisin-chymotrypsin inhibitor-2A OS=Triticum urartu GN=TRIUR3_15081 PE=4 SV=1	TRIUA	8	3.46737	0.277424	1.58489	2.18776	5.91562	1.00925	0.916253	1.38038	0.731139	1.39316	9.72747	0.145774	1.78649	5.44503	21.0863	0.285759	0.29323	1.72187	0.16293	0.49204	3.04789	0.277954	1.72187	1.77011	5.86138	9.37562	0.150244	1.78649	5.24808	20.3236
507	4	4	19.39	19.39	19.39	tr|M0Z6V6|M0Z6V6_HORVD	Uncharacterized protein (Fragment) OS=Hordeum vulgare var. distichum PE=4 SV=1	HORVD	4	0.0496592	0.171743	6.60694	0.0103753	0.328095	0.060256	0.187902	6.60694	0.0103753	0.398107	10.4713	0.202138	4.61318	2.26987	47.4242	1.21339	0.798594	1.38038	0.879022	1.69044	21.8776	0.0948893	4.61318	4.74242	69.1831	20.3236	0.0997171	4.61318	4.40555	66.6807
654	2.6	3.02	20.26	10.56	8.405	tr|N1QQW8|N1QQW8_AEGTA	Uncharacterized protein OS=Aegilops tauschii GN=F775_32137 PE=4 SV=1	AEGTA	5	3.10456	0.298848	28.8403	0.107647	35.3183	1.19124	0.727773	20.3236	0.0586138	20.893	13.6773	0.215196	31.9154	0.428549	67.9204	0.380189	0.248799	27.0396	0.030479	10.2802	10.2802	0.542971	31.6228	0.325087	60.8135	9.37562	0.187288	31.6228	0.296483	58.6138
895	2	10.08	46.3	35.19	35.19	tr|F2DY33|F2DY33_HORVD	Histone H4 OS=Hordeum vulgare var. distichum PE=3 SV=1	HORVD	10	16.4437	0.152299	32.2107	0.510505	71.7794	4.09261	0.240835	31.0456	0.131826	40.5508	23.3346	0.125139	32.8095	0.711214	80.1678	0.187068	0.358506	31.3329	0.0214783	5.86138	1.43219	0.525964	18.5353	0.0772681	20.7014	7.58578	0.241753	31.3329	0.242103	53.9511
