# Supplementary material for: Proteomic Profiling of the Interactions of Cd/Zn in the Roots of Dwarf Polish Wheat (Triticum polonicum L.)
Source: Front Plant Sci. 2016 Sep 14;7:1378. doi: 10.3389/fpls.2016.01378 (PMC5021758; doi:10.3389/fpls.2016.01378)
Supplement: Data Sheet 5 — Proteins induced by all three treatments. [file DataSheet5.xlsx]

## Sheet: Sheet5
N	Unused	Total	%Cov	%Cov(50)	%Cov(95)	Accession	Name	Species	Peptides(95%)	CK/Cd	PVal CK/Cd	EF CK/Cd	LowerCI CK/Cd	UpperCI CK/Cd	CK/Zn	PVal CK/Zn	EF CK/Zn	LowerCI CK/Zn	UpperCI CK/Zn	CK/Cd+Zn	PVal CK/Cd+Zn	EF CK/Cd+Zn	LowerCI CK/Cd+Zn	UpperCI CK/Cd+Zn	Cd/Zn	PVal Cd/Zn	EF Cd/Zn	LowerCI Cd/Zn	UpperCI Cd/Zn	Cd/Cd+Zn	PVal Cd/Cd+Zn	EF Cd/Cd+Zn	LowerCI Cd/Cd+Zn	UpperCI Cd/Cd+Zn	Zn/Cd+Zn	PVal Zn/Cd+Zn	EF Zn/Cd+Zn	LowerCI Zn/Cd+Zn	UpperCI Zn/Cd+Zn
132	8.04	8.04	50	45.12	45.12	tr|R7W0I1|R7W0I1_AEGTA	40S ribosomal protein S21 OS=Aegilops tauschii GN=F775_27682 PE=4 SV=1	AEGTA	6	3.22107	0.22756	18.8799	0.170608	32.8095	0.625173	0.461468	2.75423	0.226986	1.72187	0.272898	0.192878	2.10863	0.12942	0.57544	0.192309	0.163553	6.98232	0.0310456	1.34276	0.0847227	0.107306	9.63829	0.0175388	0.816582	0.432514	0.286497	2.0893	0.205116	0.903649
394	4.09	6.07	18.49	10.57	10.57	tr|M8D3H8|M8D3H8_AEGTA	40S ribosomal protein S4 OS=Aegilops tauschii GN=F775_29120 PE=4 SV=1	AEGTA	5	0.420727	0.886128	1.78649	0.235505	0.751623	0.366438	0.595611	1.78649	0.205116	0.654636	0.501187	0.936769	1.78649	0.280543	0.895365	0.77983	0.527225	1.77011	0.436516	1.38038	1.03753	0.94845	1.78649	0.580764	1.85353	1.31826	0.556423	1.78649	0.737904	2.35505
981	2	2.3	11.49	8.784	7.432	tr|M8ARL3|M8ARL3_AEGTA	5-formyltetrahydrofolate cyclo-ligase OS=Aegilops tauschii GN=F775_31716 PE=4 SV=1	AEGTA	2	0.0704693	0.249906	31.9154	0.0143219	2.24905	0.0809096	0.341158	31.6228	0.0149968	2.55859	0.057544	0.234689	32.2107	0.0134276	1.85353	1.45881	0.59802	2.44343	0.597035	3.56451	1.48594	0.890709	22.08	0.0672977	23.5505	1.00925	0.531831	19.0546	0.0529663	18.8799
422	4.05	4.06	20	10.45	10.45	tr|F2CR13|F2CR13_HORVD	6,7-dimethyl-8-ribityllumazine synthase OS=Hordeum vulgare var. distichum PE=2 SV=1	HORVD	2	0.625173	0.454812	1.61436	0.380189	1.00925	0.203236	0.182471	4.16869	0.0465586	0.847227	0.654636	0.534014	1.43219	0.452898	0.937562	0.322107	0.267334	4.44631	0.0717794	1.43219	1.04713	0.84128	1.67494	0.625173	1.7378	3.19154	0.242737	3.83707	0.831764	12.7057
270	5.84	5.93	26.19	23.81	19.05	tr|Q6S5B1|Q6S5B1_TRIDB	Alpha amylase inhibitor CM3 OS=Triticum durum GN=AAI CM3 PE=4 SV=1	TRIDB	6	0.524808	0.283365	2.24905	0.212814	1.18032	0.293765	0.172226	2.22844	0.121339	0.654636	0.654636	0.836335	2.1677	0.255859	1.41906	0.49204	0.372474	1.97697	0.239883	0.972747	1.2942	0.317888	1.92309	0.672977	2.70396	2.55859	0.185045	1.92309	1.33045	6.13762
112	8.47	8.47	18.34	14.07	14.07	tr|M9T1P9|M9T1P9_TRIDB	ATP sulfurylase OS=Triticum durum GN=ATPSul2 PE=2 SV=1	TRIDB	5	0.175388	0.152234	31.6228	0.0205116	5.54626	0.316228	0.2333	29.1072	0.0275423	9.2045	0.534564	0.3934	11.272	0.0519996	6.0256	1.80302	0.375049	22.2843	0.0809096	25.1189	2.93765	0.226195	15.8489	0.185353	29.3765	1.61436	0.442632	22.9087	0.0704693	24.6604
466	4	4.24	19.16	12.87	8.383	tr|Q9XEN5|Q9XEN5_WHEAT	Beta-1,3-glucanase OS=Triticum aestivum GN=Glb3 PE=2 SV=1	WHEAT	2	0.49204	0.325515	2.10863	0.235505	1.03753	0.380189	0.246637	2.0893	0.180302	0.794328	0.242103	0.172278	2.0893	0.114815	0.505825	0.765597	0.624855	2.0893	0.363078	1.59956	0.487529	0.319497	2.0893	0.231207	1.01859	0.630957	0.454592	2.0893	0.301995	1.31826
4	26.16	26.16	40.07	29	25.31	tr|Q1XH05|Q1XH05_WHEAT	Beta-glucosidase OS=Triticum aestivum GN=Taglu1b PE=1 SV=1	WHEAT	26	2.0893	0.384956	1.30617	1.59956	2.75423	2.67917	0.507452	1.31826	2.03236	3.69828	2.72898	0.184926	1.2942	2.10863	3.56451	1.27057	0.753845	1.2942	0.981748	1.64437	1.35519	0.324543	1.31826	1.02802	1.75388	0.990832	0.349461	1.30617	0.751623	1.2942
675	2.42	20.64	30.5	20.57	19.5	tr|D5MTF8|D5MTF8_WHEAT	Beta-glucosidase OS=Triticum aestivum GN=TaGlu1d PE=2 SV=1	WHEAT	21	4.7863	0.246113	2.91072	1.64437	15.1356	22.9087	0.119217	3.01995	7.58578	65.4636	2.75423	0.267073	1.75388	1.57036	5.05825	5.7544	0.216881	2.91072	1.97697	24.8886	0.549541	0.865576	2.88403	0.155597	1.58489	0.0855067	0.202612	3.22107	0.0226987	0.275423
244	6.03	6.03	36.81	36.81	33.13	tr|M8BJE3|M8BJE3_AEGTA	Blue copper protein OS=Aegilops tauschii GN=F775_27589 PE=4 SV=1	AEGTA	5	0.49204	0.324744	2.0893	0.235505	1.02802	0.432514	0.280763	2.0893	0.207014	0.903649	0.346737	0.228087	2.10863	0.165959	0.731139	0.870964	0.796388	2.0893	0.416869	1.8197	0.698232	0.53938	2.10863	0.334195	1.47231	0.801678	0.678832	2.0893	0.380189	1.67494
908	2	6.53	48.31	33.71	28.65	tr|M7ZW44|M7ZW44_TRIUA	Cationic peroxidase SPC4 OS=Triticum urartu GN=TRIUR3_06319 PE=4 SV=1	TRIUA	14	0.534564	0.358091	2.0893	0.253513	1.11686	0.608135	0.43183	2.0893	0.291072	1.27057	0.630957	0.453375	2.0893	0.301995	1.31826	1.13763	0.788299	2.0893	0.544503	2.37684	1.1695	0.742607	2.0893	0.559758	2.44343	1.02802	0.947584	2.0893	0.49204	2.14783
578	3.32	3.4	11.53	5.241	5.241	tr|M7ZVX4|M7ZVX4_TRIUA	Chitin elicitor-binding protein OS=Triticum urartu GN=TRIUR3_13792 PE=4 SV=1	TRIUA	2	0.452898	0.393505	2.24905	0.165959	1.01859	0.369828	0.26859	4.48745	0.0809096	1.65959	9.72747	0.269202	4.52898	2.14783	40.1791	0.831764	0.562165	4.44631	0.187068	3.69828	17.0608	0.1712	4.52898	3.76704	60.256	23.9883	0.140721	4.52898	5.29664	72.4436
559	3.51	3.7	13.61	6.903	6.903	tr|M0UG18|M0UG18_HORVD	Citrate synthase OS=Hordeum vulgare var. distichum PE=3 SV=1	HORVD	4	0.244343	0.17306	2.0893	0.115878	0.510505	0.0519996	0.0840434	2.0893	0.0246604	0.108643	0.244343	0.174082	2.10863	0.11695	0.515229	0.210863	0.158111	2.10863	0.100925	0.444631	1	0.985903	2.0893	0.47863	2.0893	4.69894	0.157263	2.10863	2.22844	9.81748
687	2.29	2.29	31.67	15	15	tr|R7WAB1|R7WAB1_AEGTA	Cortical cell-delineating protein OS=Aegilops tauschii GN=F775_30914 PE=4 SV=1	AEGTA	2	0.0855067	0.172302	2.99226	0.0275423	0.255859	0.0895365	0.177204	3.01995	0.0291072	0.270396	1.72187	0.223115	2.75423	0.625173	5.29664	1.04713	0.933513	1.45881	0.717794	1.51356	22.08	0.0995976	3.04789	7.24436	61.9441	21.0863	0.101244	3.01995	6.98232	59.7035
616	2.98	2.98	36.42	29.01	29.01	tr|M8CQP1|M8CQP1_AEGTA	Cytochrome c oxidase subunit 6B OS=Aegilops tauschii GN=F775_27142 PE=4 SV=1	AEGTA	2	0.501187	0.342698	24.4343	0.0356451	12.2462	8.55067	0.103597	32.8095	0.260615	56.4937	0.648634	0.491855	21.4783	0.0416869	13.9316	7.31139	0.0815318	31.3329	0.233346	52.9663	1.27057	0.63363	20.893	0.0608135	21.4783	0.11272	0.0336847	31.6228	0.0170608	3.56451
142	7.96	8.8	13.55	6.545	5.936	tr|M7ZYI7|M7ZYI7_TRIUA	DEAD-box ATP-dependent RNA helicase 56 OS=Triticum urartu GN=TRIUR3_28067 PE=4 SV=1	TRIUA	5	1.7378	0.0854558	1.43219	1.21339	2.51189	5.49541	0.0248638	1.85353	2.96483	11.695	1.65959	0.154868	1.38038	1.20226	2.33346	3.69828	0.0940859	1.83654	2.01372	7.7983	0.946237	0.437683	1.39316	0.679204	1.31826	0.258226	0.0575297	1.85353	0.125893	0.47863
433	4.03	4.04	14.87	8.163	8.163	tr|M7Z013|M7Z013_TRIUA	Eukaryotic translation initiation factor 3 subunit H OS=Triticum urartu GN=TRIUR3_26974 PE=4 SV=1	TRIUA	2	9.72747	0.109058	2.37684	4.09261	43.2514	2.53513	0.251876	2.10863	1.20226	5.34564	3.40408	0.197139	2.12814	1.59956	7.24436	0.255859	0.182818	2.26987	0.0613762	0.580764	0.340408	0.229333	2.22844	0.0887156	0.758578	1.33045	0.598074	2.10863	0.630957	2.77971
779	2.07	2.78	16.83	6.883	3.059	tr|M8BVI3|M8BVI3_AEGTA	Glucan endo-1,3-beta-glucosidase 12 OS=Aegilops tauschii GN=F775_13354 PE=4 SV=1	AEGTA	2	0.398107	0.257392	2.0893	0.188799	0.831764	0.387258	0.252099	2.10863	0.185353	0.816582	0.440555	0.287201	2.10863	0.210863	0.928966	0.972747	0.965155	2.0893	0.465586	2.03236	1.10662	0.830394	2.0893	0.529663	2.31206	1.1272	0.798404	2.0893	0.539511	2.35505
554	3.54	3.72	9.877	6.702	4.056	tr|Q1PBI3|Q1PBI3_WHEAT	Glucose-6-phosphate isomerase OS=Triticum aestivum GN=GPI PE=2 SV=1	WHEAT	2	0.496592	0.30793	1.55597	0.316228	0.772681	1.61436	0.413539	1.58489	1.01859	2.67917	2.63027	0.160068	1.99526	1.31826	5.15229	3.19154	0.191686	1.44544	2.208	5.10505	4.57088	0.108755	1.95885	2.33346	8.95365	1.83654	0.235698	2.03236	0.903649	3.59749
141	8	8	36.28	36.28	36.28	tr|Q7XY25|Q7XY25_WHEAT	Glutaredoxin OS=Triticum aestivum PE=4 SV=1	WHEAT	5	0.155597	0.00295136	4.44631	0.0349945	0.691831	0.122462	0.00278438	4.44631	0.0285759	0.544503	0.119124	0.00260133	4.48745	0.0280543	0.534564	0.862979	0.640359	4.44631	0.194089	3.83707	0.744732	0.352423	1.75388	0.420727	1.30617	0.847227	0.578797	4.44631	0.190546	3.76704
405	4.06	4.48	21.92	14.61	14.61	tr|Q8LGN5|Q8LGN5_WHEAT	Glutathione-S-transferase 19E50 OS=Triticum aestivum PE=2 SV=1	WHEAT	4	0.416869	0.327547	26.3027	0.0322107	10.9648	0.21677	0.188427	6.13762	0.0369828	1.33045	0.380189	0.304372	24.8886	0.0316228	9.46237	0.519996	0.372311	22.08	0.0387258	11.4815	0.903649	0.898533	5.15229	0.175388	4.65586	1.7378	0.40596	4.69894	0.369828	8.16582
253	6	10.08	19.7	18.47	14.78	tr|R7W209|R7W209_AEGTA	Glyceraldehyde-3-phosphate dehydrogenase, cytosolic OS=Aegilops tauschii GN=F775_28075 PE=4 SV=1	AEGTA	6	1.67494	0.185237	1.94089	0.862979	3.25087	2.14783	0.185814	1.95885	1.09648	4.28548	1.67494	0.176697	1.92309	0.870964	3.25087	1.27057	0.997048	1.94089	0.654636	2.46604	0.990832	0.954817	1.94089	0.515229	1.92309	0.772681	0.951874	1.94089	0.398107	1.49969
334	4.53	5.87	50.21	29.96	23.21	tr|Q9SWU2|Q9SWU2_WHEAT	Histone H1 WH1A.2 OS=Triticum aestivum PE=2 SV=1	WHEAT	6	2.24905	0.3274	1.18032	1.90546	2.70396	5.05825	0.182446	1.38038	3.66438	8.3946	1.94089	0.34601	1.10662	1.75388	2.18776	2.24905	0.35148	1.33045	1.69044	3.53183	0.855067	0.927174	1.13763	0.744732	0.972747	0.380189	0.332347	1.34276	0.237684	0.510505
717	2.19	3.22	33.45	15.27	2.545	tr|Q9XHL9|Q9XHL9_WHEAT	Histone H1 WH1B.1 OS=Triticum aestivum PE=2 SV=1	WHEAT	3	5.7544	0.192347	1.51356	3.80189	8.70964	2.39883	0.49054	1.38038	1.7378	3.34195	2.75423	0.221909	1.24738	2.208	3.76704	0.405508	0.273991	1.36773	0.296483	0.554626	0.409261	0.727255	1.45881	0.285759	0.597035	1.14815	0.335017	1.33045	0.862979	1.52757
895	2	10.08	46.3	35.19	35.19	tr|F2DY33|F2DY33_HORVD	Histone H4 OS=Hordeum vulgare var. distichum PE=3 SV=1	HORVD	10	16.4437	0.152299	32.2107	0.510505	71.7794	4.09261	0.240835	31.0456	0.131826	40.5508	23.3346	0.125139	32.8095	0.711214	80.1678	0.187068	0.358506	31.3329	0.0214783	5.86138	1.43219	0.525964	18.5353	0.0772681	20.7014	7.58578	0.241753	31.3329	0.242103	53.9511
303	5.17	6.23	7.287	3.863	2.195	tr|M8C7K1|M8C7K1_AEGTA	importin-7-like protein OS=Aegilops tauschii GN=F775_28979 PE=4 SV=1	AEGTA	3	2.58226	0.247221	2.10863	1.22462	5.39511	1.7378	0.386133	2.0893	0.831764	3.66438	1.90546	0.342531	2.0893	0.912011	4.01791	0.666807	0.499062	2.10863	0.319154	1.40605	0.731139	0.582793	2.10863	0.349945	1.5417	1.08643	0.853497	2.0893	0.519996	2.26987
424	4.05	4.05	12.3	9.626	9.626	tr|M7ZZ97|M7ZZ97_TRIUA	Lactoylglutathione lyase OS=Triticum urartu GN=TRIUR3_16591 PE=4 SV=1	TRIUA	2	1.52757	0.260097	1.64437	0.928966	2.58226	0.394457	0.193918	1.6293	0.226986	0.642688	0.608135	0.359869	1.6293	0.37325	0.990832	0.285759	0.114689	1.65959	0.161436	0.474242	0.398107	0.160331	1.67494	0.214783	0.666807	1.5417	0.354847	1.61436	0.954993	2.51189
62	11.04	18.15	18.35	13.82	12.43	tr|M8BTS6|M8BTS6_AEGTA	Lipoxygenase 2 OS=Aegilops tauschii GN=F775_28158 PE=4 SV=1	AEGTA	12	1.7378	0.572139	4.61318	0.376704	9.0365	1.72187	0.922095	4.48745	0.383707	7.65597	0.636796	0.874325	4.44631	0.143219	2.83139	1.04713	0.526981	5.10505	0.205116	4.92039	0.366438	0.501383	4.69894	0.0672977	1.72187	0.363078	0.951059	4.44631	0.0816582	1.61436
122	8.24	8.35	54.67	48.89	45.33	tr|M8BXT5|M8BXT5_AEGTA	Steroid-binding protein 2 OS=Aegilops tauschii GN=F775_27693 PE=4 SV=1	AEGTA	5	1.7378	0.388179	2.10863	0.824138	3.63078	0.474242	0.310387	2.37684	0.199526	1.1272	0.597035	0.413988	22.6987	0.0394457	13.5519	0.270396	0.186386	2.10863	0.12942	0.570164	0.343558	0.222318	28.3139	0.0291072	9.72747	1.23595	0.669582	20.7014	0.0597035	21.0863
248	6.01	16.49	40.46	31.95	26.9	tr|M7ZIZ5|M7ZIZ5_TRIUA	Peroxidase 66 OS=Triticum urartu GN=TRIUR3_06320 PE=4 SV=1	TRIUA	33	0.619441	0.735515	1.83654	0.331131	1.13763	0.409261	0.313409	1.83654	0.220801	0.751623	0.544503	0.530194	1.85353	0.280543	1.00925	0.642688	0.3899	1.78649	0.359749	1.14815	0.870964	0.721211	1.65959	0.524808	1.44544	1.34276	0.514622	1.65959	0.809096	2.24905
412	4.06	4.06	6.713	5.68	5.68	tr|F2D7S5|F2D7S5_HORVD	Predicted protein (Fragment) OS=Hordeum vulgare var. distichum PE=2 SV=1	HORVD	2	0.409261	0.270303	22.2843	0.0343558	9.12011	0.448745	0.300284	12.1339	0.0444631	5.44503	0.57544	0.412468	2.10863	0.275423	1.21339	1.09648	0.843143	19.5884	0.0559758	19.7697	1.40605	0.536735	18.5353	0.0758578	20.1372	1.28233	0.637891	13.4277	0.0954993	16.1436
479	4	4.09	34.41	18.28	18.28	tr|F2DT61|F2DT61_HORVD	Predicted protein OS=Hordeum vulgare var. distichum PE=2 SV=1	HORVD	2	0.586138	0.311449	3.16228	0.107647	1.85353	0.0263027	0.0843806	4.57088	0.0101859	0.120226	0.432514	0.247157	4.44631	0.0376704	1.92309	0.042462	0.112064	4.48745	0.0108643	0.190546	0.787046	0.671765	1.70608	0.376704	1.34276	17.7011	0.124325	4.44631	3.98107	60.8135
183	6.7	6.77	32.53	26.99	20.76	tr|F2E048|F2E048_HORVD	Predicted protein OS=Hordeum vulgare var. distichum PE=2 SV=1	HORVD	5	0.564937	0.316889	2.58226	0.218776	1.45881	0.47863	0.23576	2.72898	0.175388	1.30617	0.524808	0.350442	2.72898	0.192309	1.43219	0.83946	0.596299	1.67494	0.501187	1.40605	0.92045	0.86766	2.03236	0.452898	1.87068	1.08643	0.51753	1.8197	0.597035	1.97697
614	2.99	3.05	16.01	8.761	5.438	tr|F2D032|F2D032_HORVD	Predicted protein OS=Hordeum vulgare var. distichum PE=2 SV=1	HORVD	3	2.39883	0.265979	2.10863	1.13763	5.01187	18.7068	0.0845938	2.24905	8.31764	49.2039	1.95885	0.333546	2.10863	0.928966	4.09261	7.7983	0.120303	2.22844	3.49945	19.9526	0.809096	0.693793	2.0893	0.383707	1.69044	0.102802	0.10961	2.22844	0.0398107	0.229087
850	2.03	2.07	16.95	3.874	2.421	tr|F2CUT7|F2CUT7_HORVD	Predicted protein OS=Hordeum vulgare var. distichum PE=2 SV=1	HORVD	2	1.67494	0.408572	2.0893	0.801678	3.49945	1.70608	0.397227	2.0893	0.816582	3.56451	2.07014	0.31227	2.10863	0.981748	4.32514	1.00925	0.967593	2.0893	0.483059	2.10863	1.22462	0.687568	2.0893	0.586138	2.55859	1.20226	0.71333	2.10863	0.570164	2.51189
1080	2	2.04	14.75	11.06	11.06	tr|M8C7T6|M8C7T6_AEGTA	Ras-related protein RIC2 OS=Aegilops tauschii GN=F775_32848 PE=4 SV=1	AEGTA	2	12.2462	0.256374	31.9154	0.383707	64.8634	10.9648	0.235336	31.9154	0.343558	61.9441	2.10863	0.504211	25.1189	0.083946	28.5759	0.990832	0.854067	18.8799	0.0524807	18.7068	0.0831764	0.403498	31.6228	0.0152757	2.63027	0.185353	0.356703	31.3329	0.0214783	5.80764
509	4	4	14.49	14.49	14.49	tr|Q9ZP25|Q9ZP25_WHEAT	Small heat shock protein Hsp23.5 OS=Triticum aestivum PE=2 SV=1	WHEAT	4	0.233346	0.19834	2.53513	0.0570164	0.591562	0.172187	0.155234	2.53513	0.0457088	0.436516	0.296483	0.230306	2.24905	0.0591562	0.666807	0.717794	0.528506	1.48594	0.47863	1.0666	1.24738	0.724148	1.64437	0.758578	2.10863	1.72187	0.399895	1.99526	0.862979	3.53183
928	2	4	14.71	14.71	14.71	tr|R7WFH8|R7WFH8_AEGTA	Steroid-binding protein 3 OS=Aegilops tauschii GN=F775_29084 PE=4 SV=1	AEGTA	2	7.04693	0.237079	33.7287	0.20893	52.4808	0.301995	0.383932	29.3765	0.0270396	8.87156	0.387258	0.538198	27.0396	0.0310456	10.4713	0.0444631	0.155508	25.1189	0.0120226	1.11686	0.0559758	0.179772	34.6737	0.012942	1.94089	1.28233	0.672392	14.4544	0.0887156	16.5959
540	3.61	3.77	17.79	6.767	6.767	tr|F2DQL9|F2DQL9_HORVD	Sulfurtransferase OS=Hordeum vulgare var. distichum PE=2 SV=1	HORVD	2	9.12011	0.55189	31.6228	0.288403	58.0764	1.7378	0.443275	23.9883	0.0724436	30.1995	3.13329	0.427898	17.8649	0.175388	40.9261	0.387258	0.289518	30.479	0.0291072	11.8032	0.265461	0.753533	33.7287	0.0248886	8.95365	1.70608	0.246442	31.9154	0.0534564	25.8226
375	4.15	4.15	14.37	5.865	5.865	tr|M7ZVP9|M7ZVP9_TRIUA	Tyrosyl-tRNA synthetase OS=Triticum urartu GN=TRIUR3_33495 PE=4 SV=1	TRIUA	2	3.7325	0.185977	30.761	0.121339	38.7258	12.8233	0.0900064	31.9154	0.401791	66.0693	1.72187	0.396491	23.5505	0.0731139	25.5859	5.05825	0.168015	31.3329	0.161436	44.8745	0.448745	0.30397	2.10863	0.212814	0.946237	0.12942	0.0365505	31.3329	0.018197	4.05509
507	4	4	19.39	19.39	19.39	tr|M0Z6V6|M0Z6V6_HORVD	Uncharacterized protein (Fragment) OS=Hordeum vulgare var. distichum PE=4 SV=1	HORVD	4	0.0496592	0.171743	6.60694	0.0103753	0.328095	0.060256	0.187902	6.60694	0.0103753	0.398107	10.4713	0.202138	4.61318	2.26987	47.4242	1.21339	0.798594	1.38038	0.879022	1.69044	21.8776	0.0948893	4.61318	4.74242	69.1831	20.3236	0.0997171	4.61318	4.40555	66.6807
621	2.91	2.91	33.62	25	19.83	tr|M8BY97|M8BY97_AEGTA	Uncharacterized protein OS=Aegilops tauschii GN=F775_32079 PE=4 SV=1	AEGTA	5	0.0870964	0.493905	31.9154	0.0155597	2.77971	0.613762	0.1734	23.3346	0.0337287	14.3219	0.0809096	0.293969	31.9154	0.0151356	2.58226	6.08135	0.13629	34.9945	0.17378	51.9996	0.398107	0.503163	26.546	0.0313329	10.5682	0.077983	0.112701	16.293	0.0138038	1.27057
131	8.04	8.04	30.25	27.78	24.07	tr|M8CH28|M8CH28_AEGTA	Uncharacterized protein OS=Aegilops tauschii GN=F775_43934 PE=4 SV=1	AEGTA	8	0.37325	0.0797694	1.48594	0.203236	0.554626	0.180302	0.120763	1.6293	0.092045	0.293765	0.180302	0.0126267	1.59956	0.0895365	0.288403	0.47863	0.357324	1.30617	0.363078	0.625173	0.47863	0.069941	1.24738	0.366438	0.597035	0.981748	0.568427	1.28233	0.772681	1.25892
912	2	6.07	18.82	11.24	8.708	tr|M0XL59|M0XL59_HORVD	Uncharacterized protein OS=Hordeum vulgare var. distichum PE=3 SV=1	HORVD	6	0.597035	0.420333	2.10863	0.285759	1.25892	0.505825	0.336118	2.10863	0.242103	1.0666	1.55597	0.453626	2.0893	0.744732	3.28095	0.83946	0.743146	2.0893	0.401791	1.75388	2.58226	0.247139	2.10863	1.22462	5.39511	3.04789	0.213298	2.0893	1.45881	6.42688
54	11.69	11.84	31.92	25.73	22.8	tr|M0Z139|M0Z139_HORVD	Uncharacterized protein OS=Hordeum vulgare var. distichum PE=3 SV=1	HORVD	7	0.409261	0.0768889	1.45881	0.267917	0.597035	2.42103	0.273444	2.37684	1.01859	7.51623	4.01791	0.11256	2.208	1.8197	8.87156	5.86138	0.0393613	2.48886	2.35505	17.2187	8.01678	0.0256929	2.22844	3.59749	18.197	2.24905	0.34452	3.10456	0.724436	5.05825
1191	2	2	8.537	8.537	8.537	tr|M0YBS3|M0YBS3_HORVD	Uncharacterized protein OS=Hordeum vulgare var. distichum PE=4 SV=1	HORVD	3	0.448745	0.452454	1.69044	0.244343	0.758578	0.597035	0.325704	1.75388	0.316228	1.04713	0.337287	0.30811	1.65959	0.17378	0.559758	1.21339	0.64702	1.61436	0.751623	1.95885	0.744732	0.594199	1.6293	0.457088	1.21339	0.570164	0.923154	1.61436	0.353183	0.92045
788	2.06	2.5	15.68	10.17	8.475	tr|M0ULA3|M0ULA3_HORVD	Uncharacterized protein OS=Hordeum vulgare var. distichum PE=4 SV=1	HORVD	2	0.180302	0.00343657	4.48745	0.0401791	0.809096	0.113763	0.00235995	4.48745	0.0265461	0.510505	0.359749	0.00368752	6.98232	0.0801678	2.51189	0.325087	0.0715755	4.52898	0.0691831	1.47231	1.30617	0.613719	4.48745	0.291072	6.98232	3.80189	0.0540165	4.16869	0.912011	24.6604
609	3.04	3.4	18.9	9.041	9.041	tr|M0Y2S5|M0Y2S5_HORVD	Uncharacterized protein OS=Hordeum vulgare var. distichum PE=4 SV=1	HORVD	2	0.586138	0.44602	23.1206	0.0387258	13.5519	0.272898	0.212357	19.0546	0.0285759	5.19996	0.570164	0.462316	8.24138	0.0685488	4.69894	0.457088	0.338494	7.51623	0.0608135	3.43558	0.972747	0.961982	15.2757	0.0636796	14.8594	2.0893	0.328959	2.29087	0.912011	4.7863
574	3.36	4.54	10.41	5.206	4.309	tr|M0W7R3|M0W7R3_HORVD	Uncharacterized protein OS=Hordeum vulgare var. distichum PE=4 SV=1	HORVD	2	1.8197	0.365815	2.10863	0.862979	3.80189	0.529663	0.35449	2.0893	0.251189	1.10662	2.48886	0.255645	2.0893	1.19124	5.24808	0.288403	0.195655	2.10863	0.138038	0.608135	1.35519	0.566372	2.0893	0.648634	2.85759	4.65586	0.157423	2.0893	2.22844	9.81748
328	4.7	4.7	28.09	25.42	22.74	tr|M8B053|M8B053_TRIUA	Uncharacterized protein OS=Triticum urartu GN=TRIUR3_05091 PE=4 SV=1	TRIUA	5	0.293765	0.198063	2.0893	0.139316	0.613762	0.334195	0.220887	2.10863	0.159956	0.704693	1.78649	0.371034	2.0893	0.855067	3.76704	1.13763	0.788884	2.0893	0.544503	2.37684	6.08135	0.135509	2.10863	2.88403	12.7057	5.29664	0.146039	2.0893	2.53513	11.0662
1189	2	2	18.75	18.75	18.75	tr|M7YJB9|M7YJB9_TRIUA	Uncharacterized protein OS=Triticum urartu GN=TRIUR3_17508 PE=4 SV=1	TRIUA	2	2.72898	0.335153	1.48594	1.83654	6.0256	1.55597	0.866279	1.40605	1.10662	2.18776	0.580764	0.462021	1.19124	0.487529	0.691831	0.570164	0.372873	1.41906	0.316228	0.809096	0.212814	0.21499	1.51356	0.103753	0.322107	0.376704	0.408089	1.41906	0.260615	0.534564
57	11.29	12.43	10.85	7.31	4.683	tr|M7Z6Q3|M7Z6Q3_TRIUA	Uncharacterized protein OS=Triticum urartu GN=TRIUR3_30538 PE=4 SV=1	TRIUA	7	1.5417	0.283668	1.31826	1.1695	2.07014	3.16228	0.0649057	1.44544	2.18776	4.44631	1.64437	0.254768	1.31826	1.24738	2.14783	2.07014	0.150241	1.38038	1.49969	2.75423	1.1695	0.909375	1.34276	0.870964	1.5417	0.474242	0.16443	1.48594	0.340408	0.704693
1112	2	2.03	23	18	18	tr|M7YEG2|M7YEG2_TRIUA	Uncharacterized protein OS=Triticum urartu GN=TRIUR3_32047 PE=4 SV=1	TRIUA	3	0.625173	0.448352	2.0893	0.296483	1.30617	2.58226	0.248443	2.10863	1.22462	5.64937	0.461318	0.300998	2.0893	0.218776	0.963829	4.09261	0.172125	2.12814	1.92309	9.12011	0.731139	0.57907	2.0893	0.346737	1.52757	0.177011	0.142707	2.14783	0.0794328	0.380189
