# Supplementary material for: Proteomic Profiling of the Interactions of Cd/Zn in the Roots of Dwarf Polish Wheat (Triticum polonicum L.)
Source: Front Plant Sci. 2016 Sep 14;7:1378. doi: 10.3389/fpls.2016.01378 (PMC5021758; doi:10.3389/fpls.2016.01378)
Supplement: Data Sheet 6 — Proteins induced only by Cd stress. [file DataSheet6.xlsx]

## Sheet: Sheet 6
N	Unused	Total	%Cov	%Cov(50)	%Cov(95)	Accession	Name	Species	Peptides(95%)	CK/Cd	PVal CK/Cd	EF CK/Cd	LowerCI CK/Cd	UpperCI CK/Cd	CK/Zn	PVal CK/Zn	EF CK/Zn	LowerCI CK/Zn	UpperCI CK/Zn	CK/Cd+Zn	PVal CK/Cd+Zn	EF CK/Cd+Zn	LowerCI CK/Cd+Zn	UpperCI CK/Cd+Zn	Cd/Zn	PVal Cd/Zn	EF Cd/Zn	LowerCI Cd/Zn	UpperCI Cd/Zn	Cd/Cd+Zn	PVal Cd/Cd+Zn	EF Cd/Cd+Zn	LowerCI Cd/Cd+Zn	UpperCI Cd/Cd+Zn	Zn/Cd+Zn	PVal Zn/Cd+Zn	EF Zn/Cd+Zn	LowerCI Zn/Cd+Zn	UpperCI Zn/Cd+Zn
5	25.81	25.95	60.22	46.59	44.09	tr|M8A564|M8A564_TRIUA	Peroxidase 12 OS=Triticum urartu GN=TRIUR3_20226 PE=4 SV=1	TRIUA	28	0.642688	0.163295	1.1272	0.564937	0.724436	0.887156	0.136086	1.21339	0.724436	1.07647	0.801678	0.869392	1.11686	0.717794	0.895365	1.35519	0.864373	1.21339	1.11686	1.65959	1.23595	0.195601	1.08643	1.13763	1.35519	0.895365	0.175988	1.21339	0.731139	1.08643
13	20.37	20.37	52.87	47.13	47.13	tr|B4F6E7|B4F6E7_WHEAT	Root peroxidase OS=Triticum aestivum GN=pra3 PE=2 SV=1	WHEAT	27	8.70964	0.098739	31.6228	0.275423	57.0164	0.862979	0.761231	3.22107	0.267917	2.77971	1.09648	0.655887	2.0893	0.524808	2.29087	0.113763	0.0342778	31.3329	0.0172187	3.56451	0.11695	0.0362137	31.3329	0.017378	3.66438	1.25892	0.501966	3.98107	0.316228	4.96592
44	12.57	13.2	27.47	22.17	17.83	tr|Q5MCL9|Q5MCL9_WHEAT	Calreticulin-like protein OS=Triticum aestivum PE=2 SV=1	WHEAT	9	0.586138	0.0155754	1.27057	0.452898	0.744732	1.25892	0.476887	1.28233	0.981748	1.6293	0.824138	0.69691	1.2942	0.636796	1.0666	2.0893	0.135386	1.30617	1.59956	2.75423	1.39316	0.152679	1.20226	1.15878	1.69044	0.630957	0.784441	1.2942	0.487529	0.816582
55	11.61	12.01	37.54	33.54	32.31	tr|M9T150|M9T150_TRIDB	O-acetylserine (Thiol)-lyase OS=Triticum durum GN=OASTL2 PE=2 SV=1	TRIDB	7	0.666807	0.538405	2.22844	0.299226	1.48594	0.847227	0.81344	4.16869	0.203236	3.53183	1.18032	0.748485	2.0893	0.564937	2.48886	1.25892	0.663336	2.0893	0.60256	2.63027	1.75388	0.416699	2.0893	0.83946	3.69828	1.38038	0.603263	3.46737	0.398107	4.7863
77	10.33	10.33	25.37	14.68	14.68	tr|M0YHR5|M0YHR5_HORVD	Uncharacterized protein OS=Hordeum vulgare var. distichum PE=3 SV=1	HORVD	8	2.72898	0.151538	1.64437	1.65959	3.98107	0.879022	0.264579	1.47231	0.586138	1.2942	1.23595	0.420926	1.45881	0.847227	1.80302	0.363078	0.552182	1.6293	0.246604	0.591562	0.428549	0.26577	1.64437	0.293765	0.704693	1.40605	0.536029	1.48594	0.946237	2.12814
80	10.19	10.53	77.27	64.55	64.55	tr|Q5I7K5|Q5I7K5_WHEAT	Ribosomal protein P1 OS=Triticum aestivum PE=1 SV=1	WHEAT	11	1.59956	0.987405	1.72187	0.928966	2.72898	0.691831	0.471056	1.65959	0.413047	1.14815	0.679204	0.422679	1.55597	0.428549	1.05682	0.474242	0.47684	1.70608	0.280543	0.809096	0.413047	0.427508	1.77011	0.242103	0.731139	0.972747	0.884944	1.67494	0.57544	1.6293
94	9.93	10.1	28.54	19.61	19.61	tr|D2KZ12|D2KZ12_WHEAT	3-ketoacyl-CoA thiolase-like protein OS=Triticum aestivum GN=TaSAG8 PE=2 SV=1	WHEAT	7	1.83654	0.250573	1.61436	1.13763	3.04789	1.24738	0.870726	1.34276	0.928966	1.67494	1.38038	0.664514	1.23595	1.11686	1.7378	0.672977	0.271362	1.99526	0.331131	1.34276	0.751623	0.318936	1.88799	0.390841	1.41906	1.10662	0.77106	1.19124	0.928966	1.30617
103	9.12	9.25	11.83	6.103	5.07	tr|N1QTF4|N1QTF4_AEGTA	DEAD-box ATP-dependent RNA helicase 37 OS=Aegilops tauschii GN=F775_25943 PE=4 SV=1	AEGTA	6	4.69894	0.337348	2.29087	2.05116	10.666	1.05682	0.798544	2.18776	0.483059	2.33346	1.0666	0.59396	1.47231	0.724436	1.59956	0.218776	0.367777	2.208	0.0990832	0.483059	0.233346	0.402607	2.26987	0.103753	0.529663	1	0.906506	2.18776	0.457088	2.18776
115	8.32	8.41	27.64	25.16	20.19	tr|N1QY18|N1QY18_AEGTA	Proteasome subunit alpha type-5 OS=Aegilops tauschii GN=F775_31991 PE=4 SV=1	AEGTA	6	1.58489	0.222156	22.6987	0.0698232	24.4343	1.04713	0.531493	2.0893	0.501187	2.18776	0.946237	0.896581	2.0893	0.452898	1.97697	0.654636	0.31653	22.08	0.0413047	14.4544	0.591562	0.210569	22.9087	0.0390841	13.5519	0.895365	0.478614	2.0893	0.428549	1.87068
135	8	8.52	21.31	19.59	18.21	tr|M7YZE8|M7YZE8_TRIUA	Lactoylglutathione lyase OS=Triticum urartu GN=TRIUR3_09101 PE=4 SV=1	TRIUA	6	1.70608	0.653201	1.5417	1.10662	2.70396	1.05682	0.873072	1.43219	0.737904	1.51356	1.05682	0.644679	1.23595	0.855067	1.31826	0.619441	0.755656	1.52757	0.401791	0.946237	0.619441	0.434504	1.45881	0.390841	0.903649	0.990832	0.560322	1.51356	0.660694	1.49969
136	8	8.49	36.77	27.8	22.87	tr|M8A6J5|M8A6J5_TRIUA	Proteasome subunit beta type-6 OS=Triticum urartu GN=TRIUR3_03179 PE=4 SV=1	TRIUA	6	1.87068	0.00652336	4.44631	0.420727	8.31764	0.711214	0.0031691	2.58226	0.275423	1.83654	0.887156	0.00436278	2.01372	0.444631	1.78649	0.376704	0.00365608	4.48745	0.0847227	1.69044	0.469894	0.00516406	4.48745	0.105682	2.10863	1.23595	0.119164	2.77971	0.444631	3.46737
184	6.69	6.97	29.41	24.6	21.93	tr|M8CC03|M8CC03_AEGTA	60S ribosomal protein L18-2 OS=Aegilops tauschii GN=F775_28658 PE=4 SV=1	AEGTA	5	2.0893	0.0998037	1.94089	1.07647	4.01791	0.787046	0.275741	1.83654	0.428549	1.44544	1.31826	0.083209	1.92309	0.685488	2.55859	0.376704	0.0314064	1.92309	0.194089	0.724436	0.630957	0.236931	1.94089	0.325087	1.22462	1.65959	0.064936	1.94089	0.855067	3.22107
210	6.3	6.44	27.82	15.22	15.22	tr|M7ZEN9|M7ZEN9_TRIUA	Glutamine synthetase cytosolic isozyme 1-2 OS=Triticum urartu GN=TRIUR3_08990 PE=4 SV=1	TRIUA	3	0.619441	0.44502	2.10863	0.296483	1.30617	1.23595	0.672327	2.0893	0.591562	2.58226	0.737904	0.58662	2.0893	0.353183	1.5417	1.97697	0.329697	2.10863	0.937562	4.13048	1.1695	0.741249	2.0893	0.559758	2.44343	0.591562	0.411649	2.0893	0.280543	1.23595
215	6.26	6.26	9.235	5.483	3.463	tr|M7Z1V0|M7Z1V0_TRIUA	Serine hydroxymethyltransferase 1 OS=Triticum urartu GN=TRIUR3_03944 PE=4 SV=1	TRIUA	3	2.24905	0.525811	1.59956	1.40605	3.7325	1.40605	0.661006	1.25892	1.11686	1.78649	1.39316	0.50432	1.43219	0.972747	2.01372	0.619441	0.795493	1.58489	0.383707	0.981748	0.613762	0.959003	1.58489	0.383707	0.972747	0.981748	0.759272	1.55597	0.630957	1.52757
227	6.15	6.15	27.16	16.87	13.17	tr|R7WAC3|R7WAC3_AEGTA	Uncharacterized protein OS=Aegilops tauschii GN=F775_26875 PE=4 SV=1	AEGTA	6	0.654636	0.699178	1.69044	0.390841	1.10662	0.870964	0.528305	1.67494	0.519996	1.45881	1.30617	0.115472	1.75388	0.744732	2.22844	1.31826	0.785592	1.69044	0.77983	2.208	2.1677	0.0888184	1.88799	1.14815	3.7325	1.48594	0.0751829	1.75388	0.847227	2.53513
231	6.11	6.2	37.35	22.29	22.29	tr|Q2TN84|Q2TN84_WHEAT	USP family protein OS=Triticum aestivum PE=1 SV=1	WHEAT	3	0.564937	0.304327	1.38038	0.401791	0.77983	0.92045	0.763663	1.34276	0.679204	1.23595	0.744732	0.900542	1.36773	0.496592	1.01859	1.57036	0.47401	1.34276	1.1695	2.18776	1.33045	0.264561	1.34276	0.990832	1.78649	0.847227	0.775202	1.34276	0.625173	1.13763
254	6	6.92	12.37	7.328	6.565	tr|M8ATV1|M8ATV1_AEGTA	26S protease regulatory subunit 4-like protein OS=Aegilops tauschii GN=F775_06052 PE=4 SV=1	AEGTA	5	0.580764	0.221508	2.37684	0.244343	1.38038	0.824138	0.52194	2.72898	0.301995	2.24905	0.704693	0.240656	1.95885	0.359749	1.38038	1.41906	0.428725	2.72898	0.519996	3.87258	1.20226	0.926861	1.49969	0.801678	1.80302	0.847227	0.471407	2.22844	0.380189	1.88799
268	5.89	6.08	12.6	5.728	5.728	tr|M8BQQ9|M8BQQ9_AEGTA	70 kDa peptidyl-prolyl isomerase OS=Aegilops tauschii GN=F775_30013 PE=4 SV=1	AEGTA	3	2.24905	0.403155	4.48745	0.501187	10	1.44544	0.946377	4.44631	0.325087	6.42688	1.09648	0.762479	3.34195	0.328095	3.66438	0.636796	0.385064	4.44631	0.143219	2.83139	0.483059	0.509462	4.44631	0.108643	2.14783	0.751623	0.717245	4.44631	0.169044	3.34195
285	5.52	20.27	51.2	48.8	43.2	tr|O23983|O23983_HORVU	Ascorbate peroxidase OS=Hordeum vulgare GN=apx PE=2 SV=2	HORVU	19	0.666807	0.216724	1.45881	0.452898	0.972747	1.33045	0.0206586	1.52757	0.870964	1.99526	0.672977	0.285764	1.15878	0.580764	0.77983	1.95885	0.0131595	1.52757	1.28233	2.93765	1	0.767113	1.45881	0.685488	1.47231	0.505825	0.00265071	1.5417	0.334195	0.77983
295	5.26	5.33	23.5	19	19	tr|M8BL41|M8BL41_AEGTA	40S ribosomal protein S5-1 OS=Aegilops tauschii GN=F775_31857 PE=4 SV=1	AEGTA	10	1.95885	0.555622	1.94089	1.00925	3.83707	1.38038	0.879085	1.94089	0.711214	2.67917	1.33045	0.718491	1.58489	0.83946	2.10863	0.691831	0.634559	1.94089	0.356451	1.34276	0.666807	0.776941	1.8197	0.363078	1.21339	0.954993	0.825481	1.92309	0.49204	1.83654
301	5.21	5.4	18.03	15.57	13.93	tr|Q84VR8|Q84VR8_WHEAT	Chimeric SDH2-RPS14 protein OS=Triticum aestivum GN=sdh2-rps14 PE=4 SV=1	WHEAT	3	0.474242	0.321499	5.24808	0.0879023	2.48886	0.879022	0.815552	9.2045	0.0946237	8.09096	1.08643	0.872325	17.0608	0.0636796	17.5388	1.83654	0.372234	2.10863	0.870964	3.87258	2.26987	0.293624	26.0615	0.0870964	29.9226	1.23595	0.704118	20.7014	0.0597035	21.2814
313	4.92	5.06	19.67	11.08	8.31	tr|M7ZBJ0|M7ZBJ0_TRIUA	Peroxidase 1 OS=Triticum urartu GN=TRIUR3_04133 PE=4 SV=1	TRIUA	3	0.301995	0.210713	1.38038	0.218776	0.416869	0.831764	0.915097	1.80302	0.461318	1.49969	0.691831	0.52934	1.38038	0.501187	0.954993	2.72898	0.22012	1.5417	1.77011	4.20727	2.26987	0.295385	1.38038	1.64437	3.13329	0.824138	0.579211	1.83654	0.444631	1.51356
316	4.86	5.13	10.04	5.792	3.475	tr|Q6KCK6|Q6KCK6_WHEAT	calcium-dependent protein kinase OS=Triticum aestivum GN=cdpk1 PE=2 SV=1	WHEAT	2	0.60256	0.422569	2.0893	0.285759	1.25892	0.772681	0.641802	2.0893	0.369828	1.61436	1.48594	0.489443	2.0893	0.711214	3.10456	1.28233	0.634032	2.10863	0.608135	2.67917	2.44343	0.259863	2.0893	1.1695	5.15229	1.90546	0.344427	2.10863	0.903649	3.98107
330	4.63	4.63	22.27	14.22	14.22	tr|M8BV09|M8BV09_AEGTA	Glycine-rich RNA-binding protein 2, mitochondrial OS=Aegilops tauschii GN=F775_28395 PE=4 SV=1	AEGTA	3	1.70608	0.99299	23.3346	0.0731139	25.5859	0.92045	0.890487	5.34564	0.172187	4.92039	0.691831	0.580412	2.91072	0.239883	2.01372	0.534564	0.883696	23.9883	0.0366438	12.8233	0.405508	0.576054	26.546	0.0316228	10.7647	0.744732	0.655535	2.10863	0.356451	1.57036
340	4.44	4.5	17.06	13.39	9.071	tr|M7ZR53|M7ZR53_TRIUA	10-deacetylbaccatin III 10-O-acetyltransferase OS=Triticum urartu GN=TRIUR3_20493 PE=4 SV=1	TRIUA	4	1.90546	0.576247	1.95885	0.972747	3.80189	1.08643	0.705298	1.92309	0.564937	2.10863	1.38038	0.627117	1.92309	0.717794	2.63027	0.564937	0.421185	1.94089	0.285759	1.09648	0.711214	0.922849	1.95885	0.363078	1.39316	1.25892	0.452261	1.94089	0.648634	2.42103
352	4.35	5.22	9.887	3.672	3.296	tr|M0X3G6|M0X3G6_HORVD	Uncharacterized protein OS=Hordeum vulgare var. distichum PE=3 SV=1	HORVD	3	0.654636	0.481201	2.0893	0.313329	1.36773	0.801678	0.679114	2.0893	0.380189	1.67494	1.28233	0.634106	2.10863	0.608135	2.67917	1.21339	0.700111	2.0893	0.580764	2.53513	1.94089	0.337111	2.10863	0.92045	4.05509	1.58489	0.442479	2.0893	0.758578	3.31131
356	4.32	4.38	28.61	19.76	10.62	tr|M7ZW93|M7ZW93_TRIUA	Peroxidase 12 OS=Triticum urartu GN=TRIUR3_02977 PE=4 SV=1	TRIUA	2	2.24905	0.284526	2.10863	1.0666	4.69894	1.02802	0.93502	2.0893	0.49204	2.14783	1.43219	0.522323	2.10863	0.679204	2.99226	0.457088	0.297211	2.0893	0.21677	0.954993	0.630957	0.454493	2.0893	0.301995	1.31826	1.36773	0.559049	2.0893	0.654636	2.85759
357	4.31	4.38	11.78	8.411	6.916	sp|P82993|AMYB_HORVS	Beta-amylase OS=Hordeum vulgare subsp. spontaneum GN=BMY1 PE=1 SV=1	HORVS	3	0.580764	0.397861	23.1206	0.0383707	13.4277	0.801678	0.680448	20.5116	0.0461318	16.4437	0.816582	0.706691	2.0893	0.387258	1.70608	1.38038	0.556224	9.72747	0.141906	13.4277	1.40605	0.537083	21.677	0.0648634	22.6987	1.00925	0.966619	19.0546	0.0529663	18.8799
367	4.21	4.25	19.94	9.816	7.975	tr|M0VIV6|M0VIV6_HORVD	Uncharacterized protein OS=Hordeum vulgare var. distichum PE=3 SV=1	HORVD	2	2.208	0.0974497	1.83654	1.20226	4.36516	0.912011	0.527604	1.47231	0.619441	1.34276	1.45881	0.270494	1.28233	1.13763	1.95885	0.413047	0.0651942	1.80302	0.20893	0.744732	0.648634	0.282679	1.94089	0.334195	1.25892	1.57036	0.151624	1.5417	1.01859	2.58226
368	4.2	6.34	7.751	1.874	1.874	tr|M7YPQ2|M7YPQ2_TRIUA	Coatomer subunit alpha-3 OS=Triticum urartu GN=TRIUR3_10283 PE=4 SV=1	TRIUA	3	3.56451	0.077144	3.01995	1.18032	10.9648	1.0666	0.922509	1.24738	0.855067	1.33045	0.92045	0.788784	1.5417	0.591562	1.41906	0.296483	0.032037	3.01995	0.0954993	0.895365	0.258226	0.0313022	2.99226	0.0855067	0.772681	0.855067	0.721944	1.58489	0.534564	1.35519
386	4.12	4.2	14.52	9.14	9.14	tr|M8C0U0|M8C0U0_AEGTA	Uncharacterized protein OS=Aegilops tauschii GN=F775_11085 PE=4 SV=1	AEGTA	2	3.22107	0.203482	2.0893	1.5417	6.79204	1	0.981978	2.0893	0.47863	2.0893	0.954993	0.944705	2.0893	0.457088	1.99526	0.30761	0.205277	2.0893	0.145881	0.642688	0.293765	0.198148	2.0893	0.139316	0.613762	0.946237	0.926862	2.0893	0.452898	1.97697
399	4.07	6.48	18.69	14.14	12.12	tr|M7YWH1|M7YWH1_TRIUA	Uridylate kinase OS=Triticum urartu GN=TRIUR3_27553 PE=4 SV=1	TRIUA	3	0.648634	0.47279	2.0893	0.310456	1.35519	1.2942	0.617733	2.0893	0.619441	2.70396	0.758578	0.620257	2.0893	0.363078	1.58489	1.97697	0.32675	2.0893	0.946237	4.16869	1.15878	0.752104	2.0893	0.554626	2.42103	0.580764	0.402778	2.0893	0.277971	1.21339
410	4.06	4.06	21.39	15.83	10	tr|M8BUF4|M8BUF4_AEGTA	Caffeic acid 3-O-methyltransferase OS=Aegilops tauschii GN=F775_31276 PE=4 SV=1	AEGTA	2	0.642688	0.466549	2.0893	0.30479	1.34276	1.01859	0.961888	2.0893	0.487529	2.12814	0.954993	0.934637	2.0893	0.457088	1.99526	1.57036	0.449969	2.10863	0.744732	3.28095	1.47231	0.497466	2.0893	0.704693	3.0761	0.928966	0.897153	2.0893	0.444631	1.94089
430	4.04	4.09	30.11	25.57	17.61	tr|M7YIE7|M7YIE7_TRIUA	calcium-binding protein CML27 OS=Triticum urartu GN=TRIUR3_23916 PE=4 SV=1	TRIUA	2	0.544503	0.364062	1.85353	0.296483	1.00925	1.11686	0.992388	4.2462	0.263027	4.74242	0.704693	0.452117	2.85759	0.248886	2.01372	2.01372	0.361844	2.77971	0.724436	5.70164	1.28233	0.762854	1.70608	0.751623	2.18776	0.625173	0.448901	3.53183	0.177011	2.208
432	4.03	4.08	25.45	23.03	23.03	tr|R7VZK4|R7VZK4_AEGTA	60S ribosomal protein L12 OS=Aegilops tauschii GN=F775_09101 PE=4 SV=1	AEGTA	5	1.69044	0.610888	1.39316	1.21339	2.37684	0.809096	0.44357	1.25892	0.636796	1.01859	0.937562	0.291595	1.28233	0.724436	1.20226	0.474242	0.309007	1.40605	0.337287	0.666807	0.529663	0.223599	1.40605	0.376704	0.744732	1.14815	0.557732	1.31826	0.870964	1.52757
459	4	4.31	12.12	7.692	6.731	tr|M8AZ86|M8AZ86_AEGTA	Sorting and assembly machinery component 50-A-like protein OS=Aegilops tauschii GN=F775_04399 PE=4 SV=1	AEGTA	2	2.51189	0.898914	4.87529	0.515229	12.7057	1	0.498986	4.44631	0.224906	4.40555	1.20226	0.975925	4.01791	0.299226	4.87529	0.37325	0.55408	4.96592	0.0654636	1.85353	0.444631	0.922527	4.92039	0.0801678	2.18776	1.19124	0.511221	1.39316	0.855067	1.70608
469	4	4.22	8.16	3.993	3.993	tr|M8BFU2|M8BFU2_AEGTA	Ras GTPase-activating protein-binding protein 1 OS=Aegilops tauschii GN=F775_31383 PE=4 SV=1	AEGTA	3	1.87068	0.350472	2.0893	0.895365	3.94457	0.981748	0.978755	2.0893	0.469894	2.05116	0.879022	0.813807	2.0893	0.420727	1.83654	0.515229	0.344741	2.10863	0.246604	1.08643	0.465586	0.304303	2.0893	0.222843	0.972747	0.895365	0.833468	2.0893	0.428549	1.87068
476	4	4.11	13.33	7.356	6.207	tr|G4XMW3|G4XMW3_WHEAT	RNA-binding Ras-GAP SH3 binding protein OS=Triticum aestivum GN=G3BP PE=2 SV=1	WHEAT	3	2.42103	0.515473	2.29087	1.05682	5.7544	1.24738	0.696629	1.65959	0.751623	2.0893	0.772681	0.677732	1.6293	0.474242	1.25892	0.510505	0.738081	2.26987	0.218776	1.15878	0.322107	0.372979	2.26987	0.140605	0.731139	0.613762	0.478297	1.97697	0.30761	1.21339
478	4	4.09	59.23	46.92	46.92	tr|Q7FT21|Q7FT21_WHEAT	Thioredoxin OS=Triticum aestivum PE=2 SV=1	WHEAT	3	1.67494	0.42759	1.64437	1.01859	2.85759	0.954993	0.900215	1.51356	0.625173	1.44544	0.92045	0.873159	1.36773	0.672977	1.25892	0.559758	0.391454	2.33346	0.235505	1.30617	0.544503	0.382346	1.31826	0.398107	0.717794	0.954993	0.972082	2.03236	0.474242	1.94089
501	4	4	12.95	11.16	11.16	tr|M7Z2C9|M7Z2C9_TRIUA	Germin-like protein 5-1 OS=Triticum urartu GN=TRIUR3_34158 PE=4 SV=1	TRIUA	5	1.55597	0.100881	2.63027	0.591562	4.16869	0.77983	0.28678	2.05116	0.376704	1.59956	1.07647	0.11471	1.47231	0.731139	1.58489	0.49204	0.0316616	2.72898	0.180302	1.34276	0.679204	0.367355	2.67917	0.253513	1.8197	1.36773	0.0837528	1.64437	0.831764	2.24905
552	3.55	3.88	30.84	21.03	18.69	tr|M8B7J1|M8B7J1_AEGTA	NADH dehydrogenase (Ubiquinone) iron-sulfur protein 4, mitochondrial OS=Aegilops tauschii GN=F775_32826 PE=4 SV=1	AEGTA	2	2.26987	0.382178	1.33045	1.70608	3.10456	1.25892	0.968471	1.2942	0.972747	1.6293	0.765597	0.683193	1.10662	0.691831	0.847227	0.549541	0.392485	1.30617	0.416869	0.717794	0.334195	0.294668	1.33045	0.242103	0.444631	0.60256	0.659335	1.2942	0.461318	0.77983
567	3.46	3.5	10.58	4.534	4.534	tr|F2DIQ0|F2DIQ0_HORVD	Predicted protein (Fragment) OS=Hordeum vulgare var. distichum PE=2 SV=1	HORVD	3	0.636796	0.241748	2.07014	0.30761	1.31826	0.963829	0.327399	2.72898	0.353183	2.63027	0.731139	0.290301	2.03236	0.359749	1.48594	1.48594	0.596228	2.70396	0.549541	4.05509	1.13763	0.721979	2.72898	0.416869	3.10456	0.758578	0.832791	2.72898	0.277971	2.07014
568	3.4	3.62	12.81	7.851	7.851	tr|M0WVQ6|M0WVQ6_HORVD	Uncharacterized protein OS=Hordeum vulgare var. distichum PE=4 SV=1	HORVD	2	1.69044	0.400674	2.0893	0.809096	3.56451	1.33045	0.589736	2.0893	0.636796	2.77971	0.704693	0.546317	2.0893	0.337287	1.47231	0.77983	0.645828	2.0893	0.369828	1.6293	0.413047	0.267573	2.0893	0.197697	0.862979	0.524808	0.352844	2.0893	0.251189	1.09648
652	2.61	2.74	16.6	10.28	10.28	tr|F2E2V8|F2E2V8_HORVD	Predicted protein OS=Hordeum vulgare var. distichum PE=2 SV=1	HORVD	2	2.63027	0.242189	2.0893	1.25892	5.54626	1.2942	0.615701	2.0893	0.619441	2.72898	1.49969	0.483223	2.10863	0.711214	3.13329	0.487529	0.321179	2.0893	0.233346	1.01859	0.564937	0.385097	2.0893	0.267917	1.18032	1.13763	0.777408	2.0893	0.544503	2.39883
696	2.26	8.23	16.86	15.26	6.834	tr|M7Z830|M7Z830_TRIUA	glutathione S-transferase GSTU6 OS=Triticum urartu GN=TRIUR3_08151 PE=4 SV=1	TRIUA	5	0.648634	0.47465	2.31206	0.280543	1.49969	0.92045	0.876272	11.1686	0.0824138	10.2802	0.903649	0.856918	17.7011	0.0544503	15.9956	1.40605	0.538379	4.83059	0.291072	6.79204	1.38038	0.549892	10	0.138038	13.8038	0.981748	0.979775	2.0893	0.469894	2.05116
697	2.26	2.32	23.94	9.859	9.155	tr|Q9FS06|Q9FS06_WHEAT	Cysteine proteinase inhibitor OS=Triticum aestivum GN=WC1 PE=2 SV=1	WHEAT	2	2.03236	0.0882017	2.70396	0.751623	5.54626	0.981748	0.568549	2.10863	0.465586	2.07014	0.772681	0.427794	1.58489	0.487529	1.22462	0.474242	0.0350755	2.72898	0.175388	1.2942	0.376704	0.0315	2.31206	0.161436	0.870964	0.77983	0.287464	2.67917	0.291072	2.0893
707	2.22	2.43	10.34	2.874	1.916	tr|M0XCV8|M0XCV8_HORVD	Uncharacterized protein OS=Hordeum vulgare var. distichum PE=4 SV=1	HORVD	2	1.61436	0.433213	2.10863	0.765597	3.37287	0.679204	0.512907	2.0893	0.325087	1.41906	0.92045	0.886088	2.0893	0.440555	1.92309	0.420727	0.272077	2.0893	0.199526	0.879022	0.570164	0.391396	2.0893	0.270396	1.19124	1.34276	0.578529	2.0893	0.642688	2.80543
719	2.19	2.19	12.31	8.408	8.408	tr|F2DLB1|F2DLB1_HORVD	Predicted protein OS=Hordeum vulgare var. distichum PE=2 SV=1	HORVD	3	0.625173	0.251502	2.72898	0.231207	1.70608	1.08643	0.833727	2.72898	0.398107	2.96483	0.937562	0.678209	1.49969	0.625173	1.40605	1.72187	0.279332	2.12814	0.809096	3.63078	1.47231	0.316232	2.70396	0.544503	4.01791	0.855067	0.82258	2.72898	0.313329	2.33346
727	2.17	2.54	31.07	12.62	10.68	tr|R7WDA2|R7WDA2_AEGTA	60S ribosomal protein L13a-4 OS=Aegilops tauschii GN=F775_26371 PE=4 SV=1	AEGTA	3	1.61436	0.486673	1.95885	0.824138	3.13329	1.27057	0.57692	2.46604	0.515229	3.13329	1.02802	0.81597	1.95885	0.524808	2.01372	0.787046	0.838474	3.63078	0.214783	2.85759	0.630957	0.592227	3.69828	0.170608	2.33346	0.801678	0.711976	1.85353	0.428549	1.48594
763	2.09	2.43	6.038	5.283	2.264	tr|F2DSN8|F2DSN8_HORVD	Predicted protein OS=Hordeum vulgare var. distichum PE=2 SV=1	HORVD	2	11.3763	0.0874443	31.6228	0.359749	63.0957	1.00925	0.968239	19.0546	0.0529663	18.8799	1.36773	0.562526	7.7983	0.175388	10.5682	0.0570164	0.0335644	32.2107	0.0133045	1.83654	0.0887156	0.0349846	31.6228	0.0155597	2.80543	1.33045	0.581992	21.2814	0.0625173	22.08
767	2.08	4.17	33.33	33.33	33.33	tr|M8B2V8|M8B2V8_AEGTA	Uncharacterized protein OS=Aegilops tauschii GN=F775_28047 PE=4 SV=1	AEGTA	6	1.65959	0.412006	2.0893	0.794328	3.46737	1.08643	0.857625	2.0893	0.519996	2.26987	1.23595	0.669247	2.0893	0.591562	2.58226	0.642688	0.470943	2.10863	0.30761	1.35519	0.737904	0.589841	2.0893	0.353183	1.5417	1.13763	0.788785	2.0893	0.544503	2.37684
775	2.08	2.15	11.93	7.645	7.645	tr|M7ZKM4|M7ZKM4_TRIUA	Peroxidase 2 OS=Triticum urartu GN=TRIUR3_26107 PE=4 SV=1	TRIUA	2	0.619441	0.43964	2.0893	0.293765	1.2942	1.1272	0.802902	2.0893	0.539511	2.35505	0.685488	0.521176	2.0893	0.328095	1.43219	1.80302	0.368524	2.0893	0.862979	3.76704	1.10662	0.829394	2.0893	0.529663	2.31206	0.608135	0.428196	2.0893	0.288403	1.27057
917	2	4.58	26.59	19.65	19.65	tr|M8AKN2|M8AKN2_TRIUA	Glycine-rich RNA-binding protein 2, mitochondrial OS=Triticum urartu GN=TRIUR3_20874 PE=4 SV=1	TRIUA	3	2.1677	0.295016	2.0893	1.03753	4.57088	0.765597	0.633798	2.10863	0.366438	1.61436	0.77983	0.652563	2.0893	0.37325	1.6293	0.349945	0.229751	2.10863	0.167494	0.737904	0.356451	0.233058	2.10863	0.170608	0.751623	1.00925	0.973853	2.0893	0.483059	2.10863
919	2	4.22	9.288	2.374	1.858	tr|M7ZXG9|M7ZXG9_TRIUA	Asparagine synthetase domain-containing protein 1 OS=Triticum urartu GN=TRIUR3_31295 PE=4 SV=1	TRIUA	2	0.597035	0.416735	2.0893	0.283139	1.24738	0.672977	0.500364	2.0893	0.319154	1.40605	0.772681	0.639879	2.0893	0.369828	1.61436	1.11686	0.812073	2.0893	0.534564	2.33346	1.28233	0.625056	2.0893	0.613762	2.70396	1.13763	0.777776	2.0893	0.544503	2.39883
1111	2	2.03	6.522	5.072	5.072	tr|M7ZAC6|M7ZAC6_TRIUA	polygalacturonase OS=Triticum urartu GN=TRIUR3_04778 PE=4 SV=1	TRIUA	2	0.591562	0.374887	6.30957	0.0937562	3.7325	0.704693	0.550432	2.0893	0.334195	1.47231	0.928966	0.933261	2.75423	0.337287	2.55859	1.18032	0.635638	7.11213	0.165959	8.31764	1.5417	0.396599	17.378	0.0887156	20.1372	1.30617	0.591278	2.46604	0.529663	3.22107
1185	2	2	6.952	6.952	6.952	tr|M7Z3W9|M7Z3W9_TRIUA	Frataxin, mitochondrial OS=Triticum urartu GN=TRIUR3_11690 PE=4 SV=1	TRIUA	2	28.5759	0.170721	2.91072	9.81748	70.4693	0.809096	0.601102	1.8197	0.448745	1.47231	0.847227	0.752045	1.99526	0.42462	1.69044	0.0322107	0.143433	2.80543	0.0135519	0.0903649	0.0322107	0.154121	2.99226	0.0131826	0.0963829	1.02802	0.806629	2.70396	0.380189	2.80543
1198	1.92	2	3.039	1.934	1.934	tr|M0ZFG6|M0ZFG6_HORVD	Uncharacterized protein (Fragment) OS=Hordeum vulgare var. distichum PE=4 SV=1	HORVD	2	1.92309	0.338591	2.0893	0.92045	4.05509	1.10662	0.825944	2.0893	0.529663	2.31206	0.981748	0.98149	2.0893	0.469894	2.05116	0.570164	0.390802	2.0893	0.270396	1.19124	0.505825	0.333889	2.0893	0.239883	1.05682	0.879022	0.808912	2.0893	0.420727	1.83654
1222	1.78	2.13	10.55	5.485	5.485	tr|R7W4K3|R7W4K3_AEGTA	Nucleoside diphosphate kinase 2, chloroplastic OS=Aegilops tauschii GN=F775_32861 PE=4 SV=1	AEGTA	2	0.591562	0.668563	1.69044	0.346737	1	1.1695	0.635897	1.69044	0.691831	1.97697	0.954993	0.921383	1.28233	0.731139	1.22462	1.95885	0.437865	1.70608	1.14815	3.31131	1.59956	0.731194	1.69044	0.946237	2.70396	0.831764	0.583135	1.69044	0.49204	1.40605
