# Supplementary material for: Proteomic Profiling of the Interactions of Cd/Zn in the Roots of Dwarf Polish Wheat (Triticum polonicum L.)
Source: Front Plant Sci. 2016 Sep 14;7:1378. doi: 10.3389/fpls.2016.01378 (PMC5021758; doi:10.3389/fpls.2016.01378)
Supplement: Data Sheet 7 — Proteins induced only by Zn stress. [file DataSheet7.xlsx]

## Sheet: Sheet 7
N	Unused	Total	%Cov	%Cov(50)	%Cov(95)	Accession	Name	Species	Peptides(95%)	CK/Cd	PVal CK/Cd	EF CK/Cd	LowerCI CK/Cd	UpperCI CK/Cd	CK/Zn	PVal CK/Zn	EF CK/Zn	LowerCI CK/Zn	UpperCI CK/Zn	CK/Cd+Zn	PVal CK/Cd+Zn	EF CK/Cd+Zn	LowerCI CK/Cd+Zn	UpperCI CK/Cd+Zn	Cd/Zn	PVal Cd/Zn	EF Cd/Zn	LowerCI Cd/Zn	UpperCI Cd/Zn	Cd/Cd+Zn	PVal Cd/Cd+Zn	EF Cd/Cd+Zn	LowerCI Cd/Cd+Zn	UpperCI Cd/Cd+Zn	Zn/Cd+Zn	PVal Zn/Cd+Zn	EF Zn/Cd+Zn	LowerCI Zn/Cd+Zn	UpperCI Zn/Cd+Zn
487	4	4.04	30.39	24.51	24.51	tr|M8CAB0|M8CAB0_AEGTA	Uncharacterized protein OS=Aegilops tauschii GN=F775_29209 PE=4 SV=1	AEGTA	4	1.30617	0.891872	4.44631	0.293765	5.7544	0.313329	0.209876	1.5417	0.197697	0.483059	0.737904	0.511253	2.51189	0.291072	1.85353	0.239883	0.199006	3.34195	0.0685488	0.801678	0.564937	0.459311	2.70396	0.201372	1.52757	2.33346	0.300691	1.78649	1.30617	4.20727
906	2	7.21	25.62	22.31	22.31	tr|M8A634|M8A634_TRIUA	Basic 7S globulin OS=Triticum urartu GN=TRIUR3_01552 PE=4 SV=1	TRIUA	8	0.870964	0.993373	1.94089	0.444631	1.69044	0.337287	0.196423	1.95885	0.172187	0.660694	1.14815	0.623511	1.99526	0.57544	2.12814	0.376704	0.195813	2.01372	0.192309	0.758578	1.31826	0.628101	1.94089	0.679204	2.53513	3.46737	0.163442	1.97697	1.75388	6.72977
15	20	20	47.14	38.86	32.29	tr|F2DZ09|F2DZ09_HORVD	Predicted protein OS=Hordeum vulgare var. distichum PE=2 SV=1	HORVD	31	0.937562	0.911694	2.0893	0.448745	1.95885	0.337287	0.221412	2.0893	0.159956	0.704693	0.724436	0.570332	2.0893	0.346737	1.51356	0.356451	0.232219	2.0893	0.169044	0.744732	0.765597	0.628308	2.0893	0.366438	1.59956	2.12814	0.300594	2.0893	1.01859	4.44631
376	4.14	4.32	16.52	12.05	12.05	tr|R7WD45|R7WD45_AEGTA	Oxalate oxidase GF-2.8 OS=Aegilops tauschii GN=F775_18663 PE=4 SV=1	AEGTA	2	0.912011	0.882285	1.30617	0.704693	1.19124	0.349945	0.248093	1.24738	0.277971	0.436516	1.21339	0.631168	1.41906	0.855067	1.72187	0.380189	0.266484	1.24738	0.301995	0.474242	1.30617	0.554736	1.24738	1.04713	1.64437	3.43558	0.19931	1.25892	2.72898	4.32514
1306	1.37	2.36	14.61	8.766	7.468	tr|M8D6T1|M8D6T1_AEGTA	Ras-related protein RABH1B OS=Aegilops tauschii GN=F775_28675 PE=4 SV=1	AEGTA	2	0.772681	0.870777	18.0302	0.0510505	13.9316	0.376704	0.247387	7.58578	0.0501187	2.85759	0.691831	0.598897	5.7544	0.120226	3.98107	0.487529	0.267653	2.77971	0.177011	1.35519	0.895365	0.69304	3.63078	0.246604	3.25087	1.8197	0.336338	2.10863	0.862979	3.80189
429	4.04	4.1	64	64	44	tr|M0Z4W9|M0Z4W9_HORVD	Uncharacterized protein OS=Hordeum vulgare var. distichum PE=4 SV=1	HORVD	4	0.831764	0.313648	1.51356	0.544503	1.25892	0.376704	0.132493	1.55597	0.233346	0.586138	0.724436	0.400177	1.38038	0.510505	1	0.448745	0.213268	1.40605	0.310456	0.630957	0.862979	0.711384	1.33045	0.636796	1.14815	1.90546	0.184168	1.28233	1.48594	2.46604
161	7.43	7.44	25.69	20.18	20.18	tr|M0XR05|M0XR05_HORVD	Eukaryotic translation initiation factor 3 subunit E OS=Hordeum vulgare var. distichum PE=3 SV=1	HORVD	5	1.10662	0.823864	2.0893	0.529663	2.31206	0.390841	0.254138	2.10863	0.187068	0.824138	0.765597	0.624271	2.0893	0.363078	1.59956	0.349945	0.229362	2.10863	0.167494	0.737904	0.679204	0.515053	2.10863	0.325087	1.43219	1.92309	0.338395	2.0893	0.92045	4.05509
914	2	5.54	28.7	24.54	16.2	tr|M8A0I2|M8A0I2_TRIUA	Germin-like protein 1-1 OS=Triticum urartu GN=TRIUR3_08336 PE=4 SV=1	TRIUA	3	1.40605	0.536565	2.0893	0.672977	2.93765	0.394457	0.254725	2.0893	0.187068	0.824138	0.801678	0.684446	2.0893	0.383707	1.67494	0.277971	0.189718	2.0893	0.131826	0.580764	0.564937	0.388094	2.10863	0.270396	1.19124	2.03236	0.319301	2.10863	0.963829	4.2462
84	10.06	14.14	39.3	35.81	35.81	tr|M7ZW35|M7ZW35_TRIUA	Germin-like protein 8-5 OS=Triticum urartu GN=TRIUR3_31154 PE=4 SV=1	TRIUA	8	0.928966	0.893344	2.0893	0.444631	1.94089	0.405508	0.262644	2.0893	0.194089	0.847227	0.862979	0.78029	2.0893	0.413047	1.80302	0.432514	0.281094	2.0893	0.207014	0.903649	0.92045	0.88023	2.0893	0.440555	1.92309	2.10863	0.304974	2.0893	1.00925	4.40555
666	2.5	2.68	24.66	19.18	19.18	tr|M0Y5F0|M0Y5F0_HORVD	Uncharacterized protein OS=Hordeum vulgare var. distichum PE=4 SV=1	HORVD	6	0.724436	0.38531	2.29087	0.316228	1.65959	0.448745	0.320844	25.5859	0.0334195	11.4815	0.794328	0.767361	3.80189	0.20893	3.01995	0.613762	0.775558	22.6987	0.0398107	13.9316	1.08643	0.480637	8.70964	0.124738	9.46237	1.77011	0.388359	9.28966	0.190546	16.4437
448	4.01	4.01	11.11	11.11	11.11	tr|M8B2J5|M8B2J5_AEGTA	Copper chaperone for superoxide dismutase OS=Aegilops tauschii GN=F775_30722 PE=4 SV=1	AEGTA	3	1.04713	0.933305	1.44544	0.724436	1.51356	0.474242	0.313439	1.78649	0.263027	0.847227	0.809096	0.615161	1.72187	0.474242	1.39316	0.448745	0.329079	1.78649	0.246604	0.801678	0.772681	0.662733	1.49969	0.505825	1.15878	1.70608	0.449295	1.75388	0.972747	2.99226
282	5.59	5.66	40.28	31.02	22.69	tr|Q0GR06|Q0GR06_HORVD	Germin-like protein 5a OS=Hordeum vulgare var. distichum GN=GER5a PE=2 SV=1	HORVD	6	0.954993	0.719522	19.0546	0.0515229	18.197	0.47863	0.287246	24.8886	0.0346737	11.9124	0.724436	0.592393	4.36516	0.165959	3.16228	0.487529	0.356994	4.05509	0.120226	1.97697	0.758578	0.830055	20.893	0.0448745	15.8489	1.51356	0.41301	21.2814	0.0711213	22.9087
209	6.3	6.61	12.59	8.546	7.946	tr|M7ZIA6|M7ZIA6_TRIUA	HIPL1 protein OS=Triticum urartu GN=TRIUR3_32133 PE=4 SV=1	TRIUA	4	0.794328	0.655293	2.0893	0.380189	1.65959	0.47863	0.317099	2.10863	0.229087	1.00925	0.895365	0.824892	2.0893	0.428549	1.87068	0.597035	0.43271	2.10863	0.285759	1.25892	1.11686	0.803294	2.0893	0.534564	2.33346	1.85353	0.363534	2.10863	0.879022	3.87258
1103	2	2.03	8.012	6.825	3.858	tr|M8CGN2|M8CGN2_AEGTA	Peroxidase 12 OS=Aegilops tauschii GN=F775_07179 PE=4 SV=1	AEGTA	2	0.887156	0.820741	2.0893	0.42462	1.85353	0.47863	0.315349	2.10863	0.229087	1.00925	1.2942	0.620322	2.0893	0.619441	2.70396	0.539511	0.362598	2.0893	0.255859	1.1272	1.44544	0.510309	2.0893	0.691831	3.01995	2.67917	0.239652	2.10863	1.27057	5.59758
837	2.04	2.04	9.953	9.005	9.005	tr|M8BHM8|M8BHM8_AEGTA	Uncharacterized protein OS=Aegilops tauschii GN=F775_26753 PE=4 SV=1	AEGTA	3	0.816582	0.714359	3.01995	0.270396	2.46604	0.483059	0.324607	2.39883	0.201372	1.15878	0.912011	0.8734	2.10863	0.436516	1.92309	0.586138	0.415828	7.24436	0.0809096	4.2462	1.10662	0.826252	5.34564	0.207014	5.97035	1.87068	0.358009	2.10863	0.887156	3.94457
1219	1.8	1.83	21.92	10.05	5.023	tr|M0YB06|M0YB06_HORVD	Uncharacterized protein OS=Hordeum vulgare var. distichum PE=3 SV=1	HORVD	2	1.43219	0.644663	4.44631	0.322107	6.48634	0.483059	0.485839	2.77971	0.145881	1.34276	0.946237	0.791915	4.44631	0.20893	4.20727	0.328095	0.343498	4.52898	0.0672977	1.48594	0.654636	0.82303	4.48745	0.138038	2.93765	1.97697	0.398215	3.28095	0.60256	6.72977
389	4.11	4.16	11.52	6.364	6.364	tr|M7Z6S0|M7Z6S0_TRIUA	Uncharacterized protein OS=Triticum urartu GN=TRIUR3_04850 PE=4 SV=1	TRIUA	2	0.744732	0.597774	2.0893	0.356451	1.55597	0.487529	0.319806	2.0893	0.231207	1.01859	0.963829	0.948604	2.0893	0.461318	2.01372	0.648634	0.473066	2.0893	0.310456	1.35519	1.28233	0.632625	2.0893	0.613762	2.67917	1.95885	0.332167	2.0893	0.937562	4.09261
354	4.32	6.06	22.92	12.85	12.85	tr|M8C7Y6|M8C7Y6_AEGTA	Oxidoreductase GLYR1 OS=Aegilops tauschii GN=F775_32502 PE=4 SV=1	AEGTA	3	1.2942	0.619236	2.0893	0.619441	2.70396	0.510505	0.337736	2.0893	0.242103	1.0666	1.15878	0.754979	2.0893	0.554626	2.44343	0.390841	0.25265	2.0893	0.185353	0.816582	0.887156	0.828398	2.10863	0.42462	1.87068	2.26987	0.281778	2.10863	1.07647	4.74242
496	4	4	10.15	8.271	8.271	tr|R7WCV0|R7WCV0_AEGTA	NifU-like protein 4, mitochondrial OS=Aegilops tauschii GN=F775_27466 PE=4 SV=1	AEGTA	2	0.824138	0.730347	1.67494	0.49204	1.38038	0.519996	0.411443	1.83654	0.283139	0.954993	0.672977	0.450325	1.35519	0.496592	0.912011	0.625173	0.542471	1.94089	0.325087	1.21339	0.809096	0.603248	1.52757	0.529663	1.23595	1.28233	0.901502	1.94089	0.660694	2.46604
1157	2	2	7.24	4.525	4.525	tr|N1QVI0|N1QVI0_AEGTA	Proteasome subunit beta type-1 OS=Aegilops tauschii GN=F775_28306 PE=4 SV=1	AEGTA	2	1.1695	0.745181	2.0893	0.559758	2.44343	0.534564	0.358068	2.0893	0.253513	1.11686	1.15878	0.762934	2.10863	0.549541	2.42103	0.452898	0.293965	2.0893	0.214783	0.946237	0.981748	0.979315	2.0893	0.469894	2.05116	2.14783	0.298126	2.0893	1.02802	4.48745
267	5.89	6.99	11.51	10.83	9.137	tr|F2DTT5|F2DTT5_HORVD	Predicted protein OS=Hordeum vulgare var. distichum PE=2 SV=1	HORVD	5	0.717794	0.608354	1.33045	0.529663	0.954993	0.544503	0.408474	1.34276	0.398107	0.731139	1.19124	0.808102	1.70608	0.698232	2.07014	0.758578	0.641251	1.18032	0.636796	0.895365	1.65959	0.494451	1.6293	1.01859	2.75423	2.1677	0.346965	1.43219	1.51356	3.22107
651	2.61	2.78	19.89	7.182	7.182	tr|N1R3X3|N1R3X3_AEGTA	Peroxidase 12 OS=Aegilops tauschii GN=F775_13789 PE=4 SV=1	AEGTA	3	0.816582	0.529957	1.38038	0.591562	1.1272	0.559758	0.358608	1.14815	0.487529	0.642688	0.737904	0.597735	1.13763	0.648634	0.83946	0.679204	0.622735	1.24738	0.539511	0.847227	0.895365	0.887819	1.43219	0.619441	1.28233	1.30617	0.550989	1.20226	1.08643	1.57036
341	4.43	5.28	8.238	4.067	2.711	tr|M8CZG1|M8CZG1_AEGTA	Uncharacterized protein OS=Aegilops tauschii GN=F775_28653 PE=4 SV=1	AEGTA	2	0.691831	0.53102	2.10863	0.331131	1.45881	0.559758	0.380643	2.0893	0.265461	1.1695	1.1272	0.793162	2.0893	0.539511	2.35505	0.794328	0.674405	2.0893	0.380189	1.65959	1.61436	0.431087	2.0893	0.772681	3.37287	2.01372	0.322065	2.10863	0.954993	4.20727
514	3.93	4.09	17.85	12.12	9.091	tr|M8CB43|M8CB43_AEGTA	Acidic endochitinase SE2 OS=Aegilops tauschii GN=F775_11791 PE=4 SV=1	AEGTA	2	1.27057	0.644842	2.10863	0.60256	2.65461	0.570164	0.391044	2.0893	0.270396	1.19124	0.744732	0.594453	2.0893	0.353183	1.55597	0.444631	0.289919	2.10863	0.212814	0.937562	0.580764	0.402752	2.0893	0.277971	1.21339	1.2942	0.62071	2.10863	0.613762	2.70396
333	4.57	4.62	33.77	20.13	19.48	tr|M8BBK2|M8BBK2_AEGTA	Nucleoside diphosphate kinase 1 OS=Aegilops tauschii GN=F775_27942 PE=4 SV=1	AEGTA	3	0.92045	0.877483	2.55859	0.359749	2.35505	0.570164	0.0938706	1.64437	0.337287	0.937562	1.00925	0.793468	1.24738	0.809096	1.25892	0.613762	0.0851528	2.10863	0.280543	1.2942	1.08643	0.912698	2.26987	0.47863	2.46604	1.75388	0.0796518	1.70608	1.02802	3.10456
565	3.46	3.73	15.17	6.398	5.213	tr|F2D1J8|F2D1J8_HORVD	Predicted protein OS=Hordeum vulgare var. distichum PE=2 SV=1	HORVD	4	1.11686	0.548887	2.22844	0.501187	2.48886	0.57544	0.258453	23.3346	0.0383707	13.4277	1.31826	0.391062	12.0226	0.109648	15.7036	0.515229	0.193764	24.2103	0.0359749	12.4738	1.1695	0.674667	5.39511	0.21677	6.30957	2.24905	0.166151	25.8226	0.0870964	29.6483
435	4.02	4.26	16.56	8.278	6.954	tr|M8CEH8|M8CEH8_AEGTA	Uncharacterized protein OS=Aegilops tauschii GN=F775_32345 PE=4 SV=1	AEGTA	2	0.737904	0.387524	1.72187	0.428549	1.27057	0.580764	0.277738	3.34195	0.170608	1.94089	0.758578	0.432303	1.55597	0.47863	1.18032	0.772681	0.606876	1.97697	0.390841	1.52757	1.00925	0.876972	1.38038	0.731139	1.39316	1.2942	0.531419	2.18776	0.591562	2.83139
82	10.14	10.26	26.67	15.29	12.75	tr|N1QTA2|N1QTA2_AEGTA	Citrate synthase 4, mitochondrial OS=Aegilops tauschii GN=F775_06003 PE=4 SV=1	AEGTA	7	0.772681	0.406076	1.36773	0.570164	1.05682	0.586138	0.315292	1.36773	0.428549	0.801678	0.731139	0.612655	1.36773	0.539511	1	0.787046	0.452233	1.35519	0.580764	1.0666	1.02802	0.369247	1.35519	0.758578	1.39316	1.30617	0.225737	1.35519	0.963829	1.77011
722	2.18	2.61	15.92	14.65	13.06	tr|M7YTD3|M7YTD3_TRIUA	Annexin D1 OS=Triticum urartu GN=TRIUR3_03306 PE=4 SV=1	TRIUA	3	1.08643	0.857047	2.10863	0.515229	2.26987	0.591562	0.413924	2.10863	0.283139	1.24738	1.19124	0.72623	2.10863	0.564937	2.48886	0.539511	0.366015	2.10863	0.258226	1.13763	1.08643	0.855921	2.10863	0.515229	2.26987	1.97697	0.32684	2.0893	0.946237	4.16869
1047	2	2.09	19.34	8.84	8.84	tr|F2D4J2|F2D4J2_HORVD	Predicted protein OS=Hordeum vulgare var. distichum PE=2 SV=1	HORVD	3	0.847227	0.60224	1.75388	0.483059	1.48594	0.591562	0.436053	1.72187	0.343558	1.01859	0.887156	0.660628	1.45881	0.60256	1.2942	0.691831	0.703314	2.24905	0.30761	1.55597	1.03753	0.917005	1.43219	0.724436	1.48594	1.48594	0.640237	1.83654	0.809096	2.70396
362	4.26	4.44	15.97	5.082	5.082	tr|M7YX87|M7YX87_TRIUA	Sulfite oxidase OS=Triticum urartu GN=TRIUR3_24121 PE=4 SV=1	TRIUA	2	0.879022	0.814525	2.0893	0.420727	1.83654	0.591562	0.412183	2.0893	0.283139	1.23595	0.895365	0.833103	2.0893	0.428549	1.87068	0.666807	0.492909	2.0893	0.316228	1.39316	1	0.979929	2.0893	0.47863	2.0893	1.49969	0.483247	2.0893	0.717794	3.13329
1056	2	2.07	15.18	9.821	6.25	tr|Q7M1K2|Q7M1K2_HORVU	Beta-glucanase OS=Hordeum vulgare PE=3 SV=1	HORVU	3	0.92045	0.736866	8.16582	0.11272	7.51623	0.597035	0.392405	3.40408	0.17378	2.03236	1.41906	0.531908	2.10863	0.672977	2.96483	0.636796	0.508746	2.37684	0.267917	1.51356	1.52757	0.407447	10.3753	0.147231	15.7036	2.35505	0.25949	4.32514	0.544503	10.2802
423	4.05	4.05	19.76	8.696	8.696	tr|R7W563|R7W563_AEGTA	Uncharacterized protein OS=Aegilops tauschii GN=F775_26917 PE=4 SV=1	AEGTA	2	1.24738	0.58713	1.44544	0.862979	1.8197	0.597035	0.282392	2.24905	0.263027	1.34276	0.816582	0.575907	1.43219	0.570164	1.1695	0.474242	0.213966	2.55859	0.183654	1.21339	0.654636	0.365902	1.59956	0.398107	1.04713	1.35519	0.413085	1.77011	0.765597	2.42103
308	5.02	5.22	8.587	3.17	2.246	tr|M0W4G8|M0W4G8_HORVD	Uncharacterized protein OS=Hordeum vulgare var. distichum PE=4 SV=1	HORVD	3	0.870964	0.796509	2.0893	0.416869	1.8197	0.60256	0.425709	2.0893	0.288403	1.25892	1.11686	0.812503	2.0893	0.534564	2.33346	0.685488	0.521514	2.0893	0.328095	1.43219	1.27057	0.640129	2.0893	0.608135	2.65461	1.83654	0.36125	2.0893	0.879022	3.83707
146	7.85	8.12	16.57	12.46	12.46	tr|F2D0C4|F2D0C4_HORVD	Predicted protein OS=Hordeum vulgare var. distichum PE=2 SV=1	HORVD	6	1.03753	0.872552	2.0893	0.496592	2.1677	0.608135	0.411551	5.34564	0.114815	3.25087	1.10662	0.78022	2.0893	0.529663	2.31206	0.580764	0.36891	3.66438	0.158489	2.12814	1.05682	0.901034	2.0893	0.505825	2.208	1.80302	0.341015	5.34564	0.337287	9.54993
589	3.21	3.26	9.262	4.46	4.46	tr|M8C3H5|M8C3H5_AEGTA	LRR receptor-like serine/threonine-protein kinase OS=Aegilops tauschii GN=F775_30950 PE=4 SV=1	AEGTA	2	0.711214	0.507613	21.4783	0.0432514	15.2757	0.619441	0.341232	10.5682	0.0580764	6.54636	0.963829	0.811594	19.0546	0.0515229	18.3654	0.870964	0.608176	19.7697	0.0487529	17.2187	1.34276	0.421903	21.2814	0.0630957	22.2843	1.5417	0.296655	22.4905	0.0685488	23.9883
477	4	4.1	26.14	9.804	9.804	tr|F2DFQ4|F2DFQ4_HORVD	Predicted protein OS=Hordeum vulgare var. distichum PE=2 SV=1	HORVD	2	1.01859	0.682452	1.45881	0.698232	1.47231	0.619441	0.343606	1.2942	0.469894	0.801678	1.03753	0.846657	1.15878	0.895365	1.21339	0.60256	0.462734	1.43219	0.413047	0.862979	1.00925	0.574195	1.38038	0.731139	1.39316	1.67494	0.306384	1.2942	1.2942	2.1677
89	10.01	10.09	44.52	36.77	36.77	tr|R7WCV3|R7WCV3_AEGTA	40S ribosomal protein S19 OS=Aegilops tauschii GN=F775_29218 PE=4 SV=1	AEGTA	6	0.981748	0.974123	4.40555	0.222843	4.32514	0.625173	0.248583	1.38038	0.448745	0.862979	0.879022	0.726937	2.58226	0.343558	2.26987	0.630957	0.256164	3.69828	0.169044	2.33346	0.887156	0.750212	2.80543	0.316228	2.48886	1.40605	0.350167	2.44343	0.57544	3.43558
704	2.23	2.23	13.44	11.29	8.602	tr|M7YRR2|M7YRR2_TRIUA	Actin-depolymerizing factor 4 OS=Triticum urartu GN=TRIUR3_13876 PE=4 SV=1	TRIUA	2	0.972747	0.835694	1.36773	0.717794	1.33045	0.630957	0.407836	1.25892	0.501187	0.794328	0.903649	0.746277	1.18032	0.765597	1.0666	0.642688	0.476301	1.36773	0.465586	0.879022	0.92045	0.900796	1.33045	0.685488	1.22462	1.41906	0.526418	1.24738	1.13763	1.77011
317	4.86	5.05	7.308	2.801	2.192	tr|M8CBB2|M8CBB2_AEGTA	Peptidyl-prolyl isomerase FKBP12 OS=Aegilops tauschii GN=F775_28516 PE=4 SV=1	AEGTA	2	0.787046	0.506792	2.0893	0.376704	1.64437	0.630957	0.342607	18.8799	0.0461318	11.9124	1.00925	0.708487	7.65597	0.131826	7.72681	0.787046	0.612771	11.8032	0.0666807	9.28966	1.27057	0.379945	4.57088	0.277971	5.80764	1.59956	0.275124	2.55859	0.625173	4.13048
550	3.55	4.6	11.74	7.047	5.705	tr|F2ED32|F2ED32_HORVD	Predicted protein OS=Hordeum vulgare var. distichum PE=2 SV=1	HORVD	3	0.847227	0.84192	2.29087	0.366438	1.94089	0.636796	0.328442	4.44631	0.143219	2.83139	1.03753	0.822294	2.39883	0.432514	2.44343	0.744732	0.372451	4.44631	0.167494	3.31131	1.20226	0.684706	1.38038	0.870964	1.67494	1.59956	0.288948	4.09261	0.390841	6.66807
658	2.57	3.22	32.47	29.87	26.62	tr|M8CXD1|M8CXD1_AEGTA	40S ribosomal protein S15 OS=Aegilops tauschii GN=F775_30005 PE=4 SV=1	AEGTA	8	1.0666	0.960998	2.18776	0.487529	2.35505	0.654636	0.553523	3.13329	0.20893	2.05116	1.10662	0.774713	2.29087	0.483059	2.53513	0.608135	0.531408	6.85488	0.0887156	4.16869	1.02802	0.809738	5.01187	0.205116	5.15229	1.67494	0.43866	2.0893	0.801678	3.53183
441	4.01	6.02	24.29	20.29	17.43	tr|F2D1Q5|F2D1Q5_HORVD	Predicted protein (Fragment) OS=Hordeum vulgare var. distichum PE=2 SV=1	HORVD	7	0.887156	0.951013	8.09096	0.109648	7.17794	0.654636	0.315279	22.08	0.0413047	14.4544	1.00925	0.717994	15.1356	0.0666807	14.9969	0.731139	0.30454	21.0863	0.0440555	15.417	1.1272	0.759236	2.0893	0.539511	2.35505	1.52757	0.258508	22.2843	0.0685488	23.9883
741	2.13	2.33	16.75	9.223	9.223	tr|M8CEJ8|M8CEJ8_AEGTA	fructose-bisphosphate aldolase 3, chloroplastic OS=Aegilops tauschii GN=F775_28855 PE=4 SV=1	AEGTA	3	0.855067	0.770985	2.0893	0.409261	1.78649	0.660694	0.48803	2.0893	0.313329	1.38038	1.24738	0.667028	2.10863	0.591562	2.60615	0.765597	0.627627	2.0893	0.363078	1.59956	1.43219	0.515419	2.0893	0.685488	3.01995	1.87068	0.352965	2.10863	0.887156	3.90841
416	4.05	4.78	10.03	2.944	2.399	tr|M8D6T6|M8D6T6_AEGTA	mitochondrial-processing peptidase subunit beta OS=Aegilops tauschii GN=F775_03197 PE=4 SV=1	AEGTA	2	1.20226	0.614768	4.44631	0.270396	5.34564	0.660694	0.385172	2.96483	0.220801	1.95885	0.879022	0.822716	1.38038	0.636796	1.21339	0.539511	0.278551	4.44631	0.122462	2.39883	0.724436	0.507215	4.44631	0.16293	3.22107	1.31826	0.452892	3.04789	0.432514	4.05509
488	4	4.04	11.56	9.548	9.548	tr|M8AYJ3|M8AYJ3_AEGTA	Uncharacterized protein OS=Aegilops tauschii GN=F775_09630 PE=4 SV=1	AEGTA	2	0.895365	0.834828	2.0893	0.428549	1.87068	0.666807	0.498896	2.0893	0.319154	1.39316	0.954993	0.946245	2.0893	0.457088	1.99526	0.744732	0.595235	2.0893	0.353183	1.55597	1.0666	0.886133	2.0893	0.510505	2.22844	1.41906	0.526912	2.0893	0.679204	2.96483
39	13.06	13.38	11.69	7.422	5.135	tr|N1QRT2|N1QRT2_AEGTA	aconitate hydratase, cytoplasmic OS=Aegilops tauschii GN=F775_01009 PE=4 SV=1	AEGTA	8	1.27057	0.254595	1.41906	0.895365	1.8197	1.51356	0.13461	1.5417	0.981748	2.35505	1.1695	0.281241	1.33045	0.879022	1.57036	1.18032	0.479994	1.41906	0.831764	1.69044	0.912011	0.9159	1.48594	0.613762	1.35519	0.765597	0.430301	1.55597	0.49204	1.19124
468	4	4.22	21.93	8.193	8.193	tr|N1QYL3|N1QYL3_AEGTA	Alcohol dehydrogenase OS=Aegilops tauschii GN=F775_08954 PE=4 SV=1	AEGTA	2	1.31826	0.499987	2.0893	0.630957	2.77971	1.51356	0.376548	2.75423	0.549541	4.16869	1.23595	0.555975	2.14783	0.57544	2.65461	1.1272	0.710606	2.0893	0.539511	2.35505	0.92045	0.897717	4.40555	0.20893	4.05509	0.809096	0.63272	5.91562	0.136773	4.7863
21	17.82	17.82	34.24	31.25	28.26	tr|M8C7V8|M8C7V8_AEGTA	Alpha-1,4-glucan-protein synthase (UDP-forming) OS=Aegilops tauschii GN=F775_30141 PE=4 SV=1	AEGTA	10	1.20226	0.644848	2.03236	0.591562	2.44343	1.51356	0.580354	2.208	0.685488	3.43558	0.870964	0.93878	2.10863	0.409261	1.83654	1.24738	0.904715	2.18776	0.570164	2.80543	0.717794	0.690969	1.44544	0.496592	1.03753	0.570164	0.620554	2.208	0.251189	1.25892
113	8.4	8.49	29.01	21.6	16.67	tr|M8BW46|M8BW46_AEGTA	RNA-binding protein Nova-1 OS=Aegilops tauschii GN=F775_26664 PE=4 SV=1	AEGTA	7	1.02802	0.877897	2.67917	0.383707	2.75423	1.51356	0.1096	2.70396	0.559758	4.13048	1.01859	0.895403	1.90546	0.534564	1.94089	1.47231	0.122127	2.18776	0.672977	3.22107	0.981748	0.982153	1.85353	0.529663	1.8197	0.666807	0.120189	2.07014	0.322107	1.38038
83	10.11	10.22	26.15	16.71	14.29	tr|M8A775|M8A775_TRIUA	Elongation factor 1-gamma 2 OS=Triticum urartu GN=TRIUR3_12204 PE=4 SV=1	TRIUA	5	1.25892	0.669067	1.30617	0.963829	1.65959	1.52757	0.14621	1.43219	1.0666	2.208	0.972747	0.767562	1.35519	0.717794	1.31826	1.20226	0.429242	1.45881	0.824138	1.7378	0.765597	0.891283	1.39316	0.544503	1.0666	0.630957	0.202225	1.45881	0.432514	0.92045
595	3.16	3.21	8.779	6.852	3.426	tr|M8C860|M8C860_AEGTA	Glyoxylate reductase OS=Aegilops tauschii GN=F775_29904 PE=4 SV=1	AEGTA	2	1.1695	0.701688	2.0893	0.559758	2.46604	1.52757	0.381078	20.5116	0.0744732	22.2843	1.1272	0.758407	5.54626	0.203236	6.25173	1.2942	0.513018	15.8489	0.0816582	17.5388	0.946237	0.931909	3.76704	0.253513	3.56451	0.724436	0.479287	4.32514	0.167494	3.13329
51	11.88	11.96	26.87	20.33	17.29	tr|M8C0R4|M8C0R4_AEGTA	Uncharacterized protein OS=Aegilops tauschii GN=F775_29522 PE=4 SV=1	AEGTA	10	0.963829	0.566936	1.31826	0.731139	1.27057	1.52757	0.254912	1.57036	0.972747	2.39883	1.33045	0.16687	1.20226	1.10662	1.64437	1.55597	0.120959	1.5417	1.00925	2.44343	1.36773	0.139721	1.39316	0.981748	1.92309	0.870964	0.855799	1.55597	0.559758	1.35519
298	5.24	8.22	18.16	13.37	9.98	tr|F2DYI4|F2DYI4_HORVD	6-phosphogluconate dehydrogenase, decarboxylating OS=Hordeum vulgare var. distichum PE=2 SV=1	HORVD	4	1.22462	0.826864	1.92309	0.636796	2.37684	1.5417	0.287031	1.92309	0.801678	2.99226	0.903649	0.831948	1.80302	0.501187	1.6293	1.24738	0.256668	1.94089	0.642688	2.42103	0.724436	0.994533	1.59956	0.457088	1.15878	0.57544	0.257512	1.94089	0.299226	1.11686
403	4.07	4.21	10.07	5.263	5.263	tr|M8AK34|M8AK34_AEGTA	Eukaryotic peptide chain release factor subunit 1-3 OS=Aegilops tauschii GN=F775_27894 PE=4 SV=1	AEGTA	2	0.691831	0.530738	2.10863	0.331131	1.45881	1.5417	0.459888	2.0893	0.737904	3.22107	1.13763	0.785461	2.0893	0.544503	2.37684	2.208	0.289847	2.0893	1.05682	4.61318	1.61436	0.42753	2.0893	0.772681	3.40408	0.731139	0.576581	2.0893	0.349945	1.52757
225	6.15	6.4	18.18	8.457	6.131	tr|M0YIA7|M0YIA7_HORVD	Isocitrate dehydrogenase [NADP] OS=Hordeum vulgare var. distichum PE=3 SV=1	NADP	4	1.43219	0.184404	1.36773	1.04713	1.99526	1.55597	0.244751	1.52757	1.01859	2.37684	1.25892	0.409569	1.28233	0.981748	1.6293	1.07647	0.750845	1.51356	0.711214	1.6293	0.870964	0.438826	1.48594	0.580764	1.2942	0.801678	0.612199	1.51356	0.524808	1.21339
114	8.39	8.53	16.93	11.67	11.67	tr|F2CS51|F2CS51_HORVD	Pyruvate kinase OS=Hordeum vulgare var. distichum PE=2 SV=1	HORVD	5	1.2942	0.635772	2.01372	0.642688	2.63027	1.57036	0.455861	2.208	0.711214	3.43558	0.816582	0.788612	1.87068	0.432514	1.52757	1.19124	0.70215	2.18776	0.544503	2.63027	0.625173	0.503589	1.83654	0.334195	1.14815	0.515229	0.375499	2.208	0.233346	1.13763
794	2.06	2.11	11.3	3.766	3.766	tr|N1QPK5|N1QPK5_AEGTA	Uncharacterized protein OS=Aegilops tauschii GN=F775_06788 PE=4 SV=1	AEGTA	2	0.937562	0.912221	2.0893	0.448745	1.95885	1.58489	0.441288	2.0893	0.758578	3.34195	1.24738	0.661699	2.0893	0.597035	2.60615	1.67494	0.407553	2.0893	0.801678	3.53183	1.31826	0.59999	2.0893	0.630957	2.75423	0.77983	0.64851	2.0893	0.369828	1.6293
226	6.15	6.28	27.88	14.5	14.5	tr|M8BNZ1|M8BNZ1_AEGTA	NADH-cytochrome b5 reductase-like protein OS=Aegilops tauschii GN=F775_31432 PE=4 SV=1	AEGTA	4	1.31826	0.307183	1.59956	0.824138	2.12814	1.59956	0.0154033	1.64437	0.972747	2.67917	0.981748	0.967847	1.27057	0.758578	1.24738	1.20226	0.0221612	1.6293	0.737904	1.97697	0.737904	0.319542	1.58489	0.457088	1.1695	0.60256	0.00275555	1.65959	0.353183	1
393	4.1	4.1	11.76	10.29	10.29	tr|F2DT67|F2DT67_HORVD	Predicted protein OS=Hordeum vulgare var. distichum PE=2 SV=1	HORVD	3	0.77983	0.820319	2.42103	0.325087	1.88799	1.59956	0.284541	2.75423	0.580764	4.52898	0.809096	0.925502	1.77011	0.452898	1.43219	2.03236	0.323376	2.77971	0.731139	5.86138	1.01859	0.891299	1.40605	0.724436	1.43219	0.501187	0.299191	2.75423	0.17378	1.38038
957	2	2.44	7.934	3.144	2.545	tr|R7WFX2|R7WFX2_AEGTA	Transcription initiation factor IIF subunit alpha OS=Aegilops tauschii GN=F775_27148 PE=4 SV=1	AEGTA	2	1.1272	0.845441	6.48634	0.17378	7.31139	1.59956	0.321918	16.7494	0.0954993	20.3236	1.07647	0.99722	2.63027	0.409261	2.83139	1.40605	0.288468	2.58226	0.544503	3.63078	0.946237	0.848063	2.46604	0.383707	2.33346	0.666807	0.321267	6.30957	0.104713	4.20727
27	16.72	16.72	43.36	39.82	37.61	tr|R7W7M9|R7W7M9_AEGTA	Germin-like protein 8-12 OS=Aegilops tauschii GN=F775_27027 PE=4 SV=1	AEGTA	12	1.24738	0.652403	20.7014	0.060256	21.2814	1.61436	0.427454	6.72977	0.239883	10.8643	0.787046	0.661335	2.10863	0.376704	1.65959	1.27057	0.632682	12.3595	0.102802	15.417	0.625173	0.443279	22.4905	0.0401791	14.0605	0.483059	0.315902	7.44732	0.0648634	3.59749
240	6.03	10.11	35.22	32.08	21.38	tr|R7W1Y7|R7W1Y7_AEGTA	Peroxidase 70 OS=Aegilops tauschii GN=F775_18083 PE=4 SV=1	AEGTA	8	0.787046	0.597065	14.9969	0.057544	11.8032	1.61436	0.301909	18.0302	0.0895365	24.6604	0.679204	0.455276	21.8776	0.0420727	14.8594	2.05116	0.227222	24.8886	0.0824138	30.1995	0.855067	0.748066	6.25173	0.136773	5.34564	0.416869	0.19868	26.0615	0.0301995	10.8643
327	4.71	5.09	20	15.34	11.84	tr|Q93XQ7|Q93XQ7_WHEAT	Protein disulfide isomerase OS=Triticum aestivum GN=PDI3 PE=2 SV=1	WHEAT	4	0.704693	0.543442	2.0893	0.334195	1.47231	1.61436	0.434593	2.10863	0.765597	3.37287	1.0666	0.88384	4.40555	0.242103	4.69894	2.26987	0.282694	2.10863	1.07647	4.74242	1.49969	0.482492	3.94457	0.380189	5.97035	0.654636	0.485872	4.69894	0.140605	3.0761
178	6.88	7.25	8.988	4.887	3.665	tr|M7Z3I6|M7Z3I6_TRIUA	2-oxoglutarate dehydrogenase, mitochondrial OS=Triticum urartu GN=TRIUR3_12693 PE=4 SV=1	TRIUA	4	0.862979	0.790436	2.10863	0.413047	1.8197	1.6293	0.427387	15.7036	0.103753	20.1372	1.14815	0.769172	11.9124	0.0963829	13.6773	1.87068	0.355549	7.87046	0.237684	14.8594	1.31826	0.602329	6.0256	0.218776	7.94328	0.698232	0.540795	2.0893	0.331131	1.45881
797	2.05	4.26	20.62	7.692	7.692	tr|O24479|O24479_HORVU	B-keto acyl reductase OS=Hordeum vulgare GN=glossy8 PE=2 SV=1	HORVU	2	0.903649	0.540014	2.07014	0.436516	1.87068	1.6293	0.131021	1.58489	1.02802	2.60615	0.963829	0.816367	1.38038	0.698232	1.33045	1.80302	0.159459	3.19154	0.564937	5.7544	1.0666	0.663095	1.58489	0.672977	1.69044	0.586138	0.139408	2.05116	0.285759	1.20226
237	6.06	7.15	22.16	11.08	11.08	tr|F2DXU4|F2DXU4_HORVD	Predicted protein OS=Hordeum vulgare var. distichum PE=2 SV=1	HORVD	4	1.05682	0.891443	2.0893	0.505825	2.208	1.6293	0.422814	2.0893	0.77983	3.40408	1.15878	0.760324	2.0893	0.554626	2.42103	1.52757	0.468185	2.0893	0.731139	3.19154	1.07647	0.860231	2.0893	0.515229	2.24905	0.704693	0.539808	2.0893	0.334195	1.47231
202	6.42	6.42	15.49	11.97	11.97	tr|C7AE90|C7AE90_WHEAT	Ubiquitin-like protein OS=Triticum aestivum GN=UbiL2 PE=2 SV=1	WHEAT	6	1.01859	0.962396	2.10863	0.483059	2.12814	1.6293	0.424256	2.0893	0.77983	3.43558	1.39316	0.542718	2.0893	0.666807	2.93765	1.59956	0.439066	2.10863	0.758578	3.34195	1.36773	0.564696	2.10863	0.648634	2.85759	0.847227	0.759142	2.10863	0.405508	1.78649
679	2.39	2.76	10.67	2.824	2.824	tr|Q8H1X2|Q8H1X2_HORVD	Plasma membrane P-type proton pump ATPase OS=Hordeum vulgare var. distichum GN=Ha1 PE=2 SV=1	HORVD	2	0.954993	0.830596	1.67494	0.570164	1.59956	1.65959	0.469744	1.67494	0.990832	2.80543	0.765597	0.718344	1.49969	0.510505	1.14815	1.7378	0.400869	1.69044	1.02802	2.91072	0.794328	0.873611	1.67494	0.474242	1.33045	0.452898	0.36039	1.69044	0.270396	0.765597
530	3.72	4.08	9.337	8.133	6.024	tr|M7YH37|M7YH37_TRIUA	Uncharacterized protein OS=Triticum urartu GN=TRIUR3_22532 PE=4 SV=1	TRIUA	3	1.33045	0.626476	1.31826	1.00925	1.75388	1.65959	0.400321	1.36773	1.21339	2.26987	1.20226	0.68516	1.1695	1.02802	1.41906	1.23595	0.606907	1.58489	0.77983	1.95885	0.895365	0.920467	1.20226	0.751623	1.07647	0.717794	0.556835	1.47231	0.487529	1.05682
127	8.13	8.42	41	28	26	tr|M8AX39|M8AX39_AEGTA	Elongation factor 1-beta OS=Aegilops tauschii GN=F775_30287 PE=4 SV=1	AEGTA	15	1.35519	0.421219	1.36773	0.990832	1.85353	1.67494	0.0337543	1.43219	1.1695	2.58226	0.724436	0.276555	1.28233	0.554626	0.928966	1.27057	0.0500471	1.44544	0.879022	1.95885	0.519996	0.13083	1.36773	0.376704	0.711214	0.428549	0.0210322	1.45881	0.275423	0.625173
319	4.85	4.91	16.8	12.5	8.607	tr|F2D2N1|F2D2N1_HORVD	Predicted protein OS=Hordeum vulgare var. distichum PE=2 SV=1	HORVD	5	0.972747	0.866366	3.59749	0.270396	3.49945	1.67494	0.545681	4.44631	0.376704	7.7983	1.07647	0.787974	2.22844	0.483059	2.42103	1.70608	0.475841	4.40555	0.387258	7.94328	1.09648	0.675505	4.36516	0.251189	4.7863	0.636796	0.694756	4.44631	0.138038	2.83139
48	12.2	12.52	27.73	19.55	19.55	tr|F2CPT7|F2CPT7_HORVD	Predicted protein OS=Hordeum vulgare var. distichum PE=2 SV=1	HORVD	8	0.903649	0.34413	1.36773	0.666807	1.23595	1.69044	0.388939	1.41906	1.19124	2.48886	1.47231	0.0721073	1.34276	1.09648	2.1677	1.87068	0.0107182	1.36773	1.36773	2.55859	1.57036	0.0157881	1.36773	1.14815	2.14783	0.831764	0.234033	1.38038	0.57544	1.14815
553	3.54	4.66	8.939	7.542	4.19	tr|M8BUQ3|M8BUQ3_AEGTA	V-type proton ATPase subunit E OS=Aegilops tauschii GN=F775_29996 PE=4 SV=1	AEGTA	3	0.912011	0.811421	1.18032	0.765597	1.07647	1.69044	0.381454	1.2942	1.30617	2.208	1.19124	0.838731	1.18032	1.00925	1.57036	1.83654	0.327476	1.30617	1.40605	2.44343	1.2942	0.673039	1.25892	1.02802	1.65959	0.698232	0.440887	1.27057	0.539511	0.887156
570	3.4	3.4	11.29	11.29	11.29	tr|M8B065|M8B065_AEGTA	Reticulon-like protein B1 OS=Aegilops tauschii GN=F775_32787 PE=4 SV=1	AEGTA	3	1.30617	0.648079	2.12814	0.613762	2.77971	1.70608	0.315826	2.26987	0.751623	3.90841	1.15878	0.663554	1.25892	0.92045	1.47231	1.2942	0.434413	2.70396	0.47863	3.53183	0.887156	0.978953	2.33346	0.376704	2.07014	0.672977	0.426174	1.83654	0.366438	1.23595
43	12.6	12.75	17.99	10.21	10.21	tr|F2D807|F2D807_HORVD	Predicted protein OS=Hordeum vulgare var. distichum PE=2 SV=1	HORVD	7	1.31826	0.410601	1.88799	0.698232	2.51189	1.72187	0.182891	4.44631	0.387258	7.65597	1.10662	0.735966	1.38038	0.801678	1.52757	1.2942	0.433301	4.28548	0.301995	5.59758	0.831764	0.585214	2.24905	0.366438	1.87068	0.630957	0.247196	4.44631	0.141906	2.80543
137	8	8.16	18.32	12.13	12.13	tr|R7WAG1|R7WAG1_AEGTA	Uncharacterized protein OS=Aegilops tauschii GN=F775_24488 PE=4 SV=1	AEGTA	4	1.04713	0.909111	19.2309	0.0544503	19.2309	1.72187	0.387412	23.3346	0.0737904	25.5859	0.672977	0.49941	21.8776	0.0420727	14.7231	1.64437	0.419454	2.0893	0.787046	3.46737	0.630957	0.456865	2.10863	0.301995	1.33045	0.380189	0.247885	2.0893	0.180302	0.794328
539	3.62	3.62	15	12.22	12.22	tr|R7W735|R7W735_AEGTA	60S ribosomal protein L11 OS=Aegilops tauschii GN=F775_28130 PE=4 SV=1	AEGTA	3	0.751623	0.758451	1.95885	0.380189	1.47231	1.7378	0.766029	2.51189	0.691831	4.61318	0.758578	0.826716	1.57036	0.474242	1.19124	2.31206	0.576801	2.75423	0.83946	6.42688	1	0.924205	2.14783	0.465586	2.14783	0.42462	0.626783	2.77971	0.152757	1.18032
195	6.49	9.72	14.01	9.226	5.353	tr|F1DTB8|F1DTB8_WHEAT	Lipoxygenase OS=Triticum aestivum GN=LOX3 PE=2 SV=1	WHEAT	5	1.24738	0.547626	2.85759	0.436516	3.56451	1.7378	0.243411	10.9648	0.158489	18.197	1.45881	0.365613	2.31206	0.630957	3.37287	1.39316	0.350993	3.87258	0.359749	5.34564	1.15878	0.617695	2.0893	0.554626	2.44343	0.831764	0.519262	4.74242	0.175388	3.94457
361	4.27	4.36	11.81	8.675	6.024	tr|M0UY91|M0UY91_HORVD	N-acetyl-gamma-glutamyl-phosphate reductase OS=Hordeum vulgare var. distichum PE=3 SV=1	HORVD	2	0.963829	0.549432	1.77011	0.539511	1.70608	1.7378	0.298481	1.92309	0.903649	3.34195	1.14815	0.511931	1.6293	0.704693	1.88799	1.78649	0.169827	1.77011	1.00925	3.22107	1.18032	0.271351	1.92309	0.613762	2.26987	0.654636	0.608715	1.94089	0.337287	1.27057
590	3.19	3.43	7.134	3.312	2.548	tr|N1R385|N1R385_AEGTA	Uncharacterized protein OS=Aegilops tauschii GN=F775_28381 PE=4 SV=1	AEGTA	2	0.698232	0.535883	2.0893	0.331131	1.45881	1.7378	0.388492	8.09096	0.214783	14.3219	1.23595	0.672861	11.4815	0.107647	14.0605	2.46604	0.258765	6.30957	0.390841	15.7036	1.75388	0.382799	8.87156	0.197697	15.7036	0.704693	0.545785	2.0893	0.334195	1.47231
12	21.79	21.84	20.68	12.86	11.21	tr|O82072|O82072_WHEAT	Phospoenolpyruvate carboxylase OS=Triticum aestivum GN=PEPC PE=3 SV=1	WHEAT	14	1.28233	0.193556	1.36773	0.937562	1.75388	1.75388	0.372581	1.55597	1.1272	2.75423	1.02802	0.614807	1.21339	0.847227	1.24738	1.35519	0.497362	1.55597	0.870964	2.10863	0.794328	0.276626	1.36773	0.580764	1.08643	0.580764	0.417738	1.55597	0.369828	0.903649
551	3.55	4.07	8.703	3.552	2.842	tr|R7W1B1|R7W1B1_AEGTA	Aspartyl-tRNA synthetase, cytoplasmic OS=Aegilops tauschii GN=F775_27465 PE=4 SV=1	AEGTA	3	1.05682	0.994434	2.0893	0.505825	2.208	1.80302	0.387881	2.75423	0.654636	4.92039	1.35519	0.577844	1.38038	0.981748	1.92309	1.69044	0.386065	2.75423	0.613762	4.61318	1.28233	0.574401	1.65959	0.772681	2.12814	0.751623	0.63224	2.72898	0.275423	2.05116
182	6.72	6.76	13.26	6.711	5.201	tr|N1QZ85|N1QZ85_AEGTA	Dynamin-related protein 1C OS=Aegilops tauschii GN=F775_30654 PE=4 SV=1	AEGTA	3	0.912011	0.773914	1.58489	0.570164	1.44544	1.83654	0.30851	4.44631	0.413047	8.16582	1.18032	0.809046	1.77011	0.666807	2.10863	1.99526	0.264138	4.44631	0.448745	8.95365	1.2942	0.619765	1.85353	0.698232	2.39883	0.636796	0.357389	4.44631	0.143219	2.83139
598	3.14	3.91	29.52	24.76	19.52	tr|M7ZXC2|M7ZXC2_TRIUA	Uncharacterized protein OS=Triticum urartu GN=TRIUR3_35129 PE=4 SV=1	TRIUA	2	0.879022	0.808196	6.36796	0.139316	5.59758	1.83654	0.409726	3.10456	0.591562	5.7544	0.903649	0.86366	2.44343	0.366438	2.208	2.05116	0.347932	19.5884	0.104713	25.1189	1.01859	0.940809	2.58226	0.394457	2.63027	0.487529	0.364656	7.65597	0.0636796	3.7325
608	3.04	4.31	12.78	5.11	3.02	tr|F5A5Q9|F5A5Q9_WHEAT	Lipoxygenase OS=Triticum aestivum GN=Lox-B1b PE=3 SV=1	WHEAT	2	1.49969	0.0918446	1.90546	0.787046	2.85759	1.85353	0.146819	2.70396	0.685488	5.05825	1.02802	0.344848	1.6293	0.630957	1.67494	1.22462	0.0441713	2.72898	0.448745	3.34195	0.679204	0.0374349	1.57036	0.432514	1.0666	0.549541	0.233993	2.72898	0.201372	1.49969
58	11.27	11.4	27.63	18.92	16.52	tr|C3VNF1|C3VNF1_WHEAT	Malate dehydrogenase OS=Triticum aestivum PE=2 SV=1	WHEAT	12	0.912011	0.955793	1.23595	0.744732	1.1272	1.85353	0.104112	1.41906	1.30617	2.65461	1.39316	0.145325	1.31826	1.05682	1.83654	1.99526	0.110044	1.33045	1.49969	2.75423	1.51356	0.264286	1.39316	1.08643	2.10863	0.744732	0.835782	1.47231	0.505825	1.09648
290	5.35	5.52	8.301	3.764	3.764	tr|M7YQT8|M7YQT8_TRIUA	Nuclease domain-containing protein 1 OS=Triticum urartu GN=TRIUR3_26718 PE=4 SV=1	TRIUA	3	1.47231	0.486462	21.8776	0.0672977	23.3346	1.85353	0.348401	20.3236	0.0912011	23.9883	1.30617	0.605936	2.0893	0.625173	2.75423	1.24738	0.657068	2.0893	0.597035	2.63027	0.870964	0.796465	19.7697	0.0487529	17.2187	0.691831	0.523524	19.0546	0.0474242	13.1826
276	5.67	6.03	9.423	6.442	3.654	tr|F2DBR2|F2DBR2_HORVD	Predicted protein OS=Hordeum vulgare var. distichum PE=2 SV=1	HORVD	3	1.34276	0.582885	2.10863	0.636796	2.80543	1.85353	0.362309	3.98107	0.465586	7.37904	1.18032	0.729742	2.0893	0.564937	2.46604	1.36773	0.572494	2.63027	0.519996	3.56451	0.870964	0.804895	2.0893	0.416869	1.8197	0.630957	0.466505	2.77971	0.229087	1.75388
1328	1.3	1.7	6.154	5.769	3.846	tr|M8CL94|M8CL94_AEGTA	Ribosome-recycling factor OS=Aegilops tauschii GN=F775_28230 PE=4 SV=1	AEGTA	2	1.15878	0.812975	1.47231	0.787046	1.70608	1.85353	0.422586	2.51189	0.737904	4.65586	0.990832	0.924151	1.57036	0.630957	1.55597	1.58489	0.507763	2.29087	0.691831	3.63078	0.847227	0.74565	1.58489	0.534564	1.34276	0.529663	0.395262	2.72898	0.194089	1.44544
38	13.22	13.41	48.68	38.82	31.58	tr|Q8L806|Q8L806_WHEAT	ribosomal protein S18 OS=Triticum aestivum PE=1 SV=1	WHEAT	11	1.1695	0.151734	1.18032	0.990832	1.39316	1.87068	0.0466172	1.27057	1.47231	2.39883	1.36773	0.0957729	1.1272	1.21339	1.5417	1.58489	0.331277	1.27057	1.24738	2.01372	1.15878	0.658642	1.13763	1.01859	1.31826	0.724436	0.572593	1.27057	0.570164	0.92045
153	7.65	7.65	21.05	16.1	16.1	tr|F2E397|F2E397_HORVD	Predicted protein OS=Hordeum vulgare var. distichum PE=2 SV=1	HORVD	5	0.787046	0.422175	2.18776	0.359749	1.72187	1.94089	0.925651	2.31206	0.83946	4.44631	0.831764	0.636197	1.48594	0.549541	1.23595	2.65461	0.383728	2.44343	1.08643	6.72977	1.04713	0.697462	2.18776	0.47863	2.29087	0.420727	0.578265	2.33346	0.180302	0.981748
121	8.25	8.35	16.23	14.83	12.57	tr|N1QWG1|N1QWG1_AEGTA	Polyadenylate-binding protein 2 OS=Aegilops tauschii GN=F775_30065 PE=4 SV=1	AEGTA	7	0.862979	0.340567	1.25892	0.679204	1.08643	1.97697	0.146091	1.40605	1.40605	3.0761	1.08643	0.758138	1.13763	0.954993	1.24738	2.29087	0.0706105	1.41906	1.61436	3.56451	1.25892	0.252167	1.2942	0.972747	1.6293	0.544503	0.187938	1.40605	0.356451	0.765597
315	4.87	4.93	10.16	4.456	4.456	tr|M7ZTD6|M7ZTD6_TRIUA	Uncharacterized protein OS=Triticum urartu GN=TRIUR3_20752 PE=4 SV=1	TRIUA	6	0.903649	0.828593	1.39316	0.642688	1.25892	1.97697	0.00834188	1.52757	1.2942	3.04789	1.05682	0.466525	1.28233	0.824138	1.36773	2.1677	0.00798137	1.52757	1.41906	3.34195	1.1695	0.373073	1.38038	0.847227	1.59956	0.534564	0.00224274	1.52757	0.346737	0.816582
566	3.46	3.51	11.52	8.025	6.79	tr|F2DF21|F2DF21_HORVD	Predicted protein OS=Hordeum vulgare var. distichum PE=2 SV=1	HORVD	3	1.18032	0.73892	1.47231	0.801678	1.72187	2.05116	0.0677579	1.64437	1.24738	3.56451	1.33045	0.547154	1.38038	0.963829	1.85353	1.72187	0.0710317	1.6293	1.05682	2.96483	1.11686	0.743036	1.38038	0.809096	1.55597	0.642688	0.0313921	1.64437	0.376704	1.05682
8	22.86	22.86	23.61	19.73	19.37	tr|M7ZGA5|M7ZGA5_TRIUA	Sucrose synthase 1 OS=Triticum urartu GN=TRIUR3_31258 PE=4 SV=1	TRIUA	16	1.08643	0.393836	1.23595	0.879022	1.35519	2.05116	0.343069	1.31826	1.55597	2.72898	1.09648	0.243386	1.24738	0.879022	1.35519	1.8197	0.700945	1.30617	1.39316	2.42103	0.954993	0.607321	1.24738	0.772681	1.19124	0.529663	0.59393	1.28233	0.413047	0.679204
462	4	4.26	8.268	5.118	3.15	tr|M8BDK9|M8BDK9_AEGTA	Alanine aminotransferase 2 OS=Aegilops tauschii GN=F775_07083 PE=4 SV=1	AEGTA	2	0.794328	0.805225	1.78649	0.448745	1.41906	2.10863	0.98061	2.208	0.954993	5.15229	0.711214	0.513969	1.35519	0.510505	0.963829	2.55859	0.823012	2.18776	1.1695	5.86138	0.887156	0.637032	1.72187	0.505825	1.52757	0.343558	0.524248	2.22844	0.143219	0.765597
682	2.34	2.84	8.239	7.386	3.693	tr|N1QP78|N1QP78_AEGTA	Uncharacterized protein OS=Aegilops tauschii GN=F775_31500 PE=4 SV=1	AEGTA	2	0.981748	0.594523	1.19124	0.824138	1.1695	2.12814	0.824374	2.18776	0.972747	4.65586	1.04713	0.868668	1.65959	0.630957	1.7378	2.14783	0.727275	2.18776	0.981748	4.69894	1.05682	0.51664	1.75388	0.60256	1.85353	0.49204	0.708733	2.18776	0.224906	1.07647
548	3.56	3.67	10.27	5.379	5.379	tr|M0XZ44|M0XZ44_HORVD	Uncharacterized protein (Fragment) OS=Hordeum vulgare var. distichum PE=3 SV=1	HORVD	2	0.83946	0.51398	1.31826	0.636796	1.10662	2.31206	0.0600268	1.41906	1.6293	3.37287	1.27057	0.993866	2.72898	0.465586	3.46737	2.72898	0.0550709	1.78649	1.52757	4.96592	1.49969	0.517197	2.72898	0.549541	4.09261	0.544503	0.0284667	2.60615	0.205116	1.41906
366	4.21	4.9	6.423	3.172	2.776	tr|M8CET9|M8CET9_AEGTA	Alpha-L-arabinofuranosidase 1 OS=Aegilops tauschii GN=F775_23769 PE=4 SV=1	AEGTA	3	1.15878	0.846317	1.8197	0.636796	2.10863	2.37684	0.857941	2.29087	1.03753	5.39511	1.07647	0.92067	1.36773	0.787046	1.45881	1.97697	0.718664	2.24905	0.879022	4.44631	0.92045	0.923376	2.12814	0.428549	1.95885	0.448745	0.784427	2.26987	0.197697	1.01859
205	6.34	6.7	19.43	9.804	5.526	tr|M8C4M4|M8C4M4_AEGTA	UDP-glucose 6-dehydrogenase OS=Aegilops tauschii GN=F775_28646 PE=4 SV=1	AEGTA	4	0.879022	0.798845	1.41906	0.613762	1.24738	2.37684	0.498369	2.18776	1.08643	4.65586	0.758578	0.676996	1.67494	0.448745	1.27057	2.60615	0.620606	2.14783	1.21339	5.05825	0.855067	0.856692	1.78649	0.47863	1.52757	0.343558	0.731215	2.05116	0.18197	0.704693
189	6.61	6.68	15.99	13.82	10.03	tr|H9CWE9|H9CWE9_WHEAT	12-oxo-phytodienoic acid reductase OS=Triticum aestivum GN=OPR1 PE=2 SV=1	WHEAT	3	1.24738	0.666565	2.10863	0.591562	2.60615	2.39883	0.266399	2.10863	1.13763	5.01187	0.758578	0.623741	2.10863	0.363078	1.59956	1.90546	0.34331	2.0893	0.912011	3.98107	0.608135	0.4299	2.0893	0.291072	1.27057	0.316228	0.210076	2.0893	0.151356	0.660694
698	2.26	2.26	12.64	6.513	3.065	tr|M8A0P8|M8A0P8_TRIUA	60S ribosomal protein L35-2 OS=Triticum urartu GN=TRIUR3_32782 PE=4 SV=1	TRIUA	2	0.870964	0.458101	1.39316	0.630957	1.21339	2.39883	0.58884	1.40605	1.70608	3.37287	1.19124	0.836901	1.13763	1.04713	1.41906	2.85759	0.463486	1.44544	1.97697	4.05509	1.35519	0.454645	1.40605	0.963829	1.88799	0.469894	0.745559	1.40605	0.337287	0.660694
201	6.43	7.01	19.04	11.42	10.62	tr|N1R078|N1R078_AEGTA	Pyruvate kinase, cytosolic isozyme OS=Aegilops tauschii GN=F775_32243 PE=4 SV=1	AEGTA	5	1.22462	0.680009	3.53183	0.346737	4.32514	2.70396	0.227278	27.7971	0.0972747	32.8095	1	0.991614	13.6773	0.0731139	13.5519	2.18776	0.279288	25.5859	0.0855067	29.3765	0.809096	0.686485	3.87258	0.207014	3.13329	0.366438	0.228307	27.5423	0.0299226	10.0925
481	4	4.07	17.96	12.24	12.24	tr|Q06I92|Q06I92_WHEAT	Fasciclin-like protein FLA14 OS=Triticum aestivum PE=2 SV=1	WHEAT	7	1.1695	0.748685	2.0893	0.559758	2.44343	2.72898	0.234821	2.10863	1.2942	5.70164	1.31826	0.601453	2.0893	0.630957	2.75423	2.31206	0.274867	2.0893	1.10662	4.87529	1.11686	0.810707	2.0893	0.534564	2.33346	0.47863	0.313483	2.0893	0.226986	1
791	2.06	2.21	6.216	2.925	2.925	tr|M8BGV6|M8BGV6_AEGTA	60S ribosomal protein L14 OS=Aegilops tauschii GN=F775_00167 PE=4 SV=1	AEGTA	2	1.27057	0.526031	1.94089	0.654636	2.44343	2.75423	0.605821	1.92309	1.43219	5.34564	1.1272	0.761964	1.38038	0.816582	1.55597	2.03236	0.349618	1.92309	1.05682	3.94457	0.879022	0.690221	1.75388	0.501187	1.5417	0.420727	0.468263	1.94089	0.218776	0.816582
192	6.56	6.69	23.04	18.39	14.8	sp|Q43772|UGPA_HORVU	UTP--glucose-1-phosphate uridylyltransferase OS=Hordeum vulgare PE=2 SV=1	HORVU	6	1.05682	0.9788	1.40605	0.751623	1.52757	2.83139	0.400233	1.64437	1.72187	5.59758	1.03753	0.733081	1.24738	0.831764	1.31826	2.67917	0.411263	1.6293	1.64437	4.96592	0.972747	0.752213	1.49969	0.642688	1.45881	0.349945	0.57273	1.6293	0.180302	0.570164
320	4.83	4.96	7.881	5.604	4.553	tr|M7ZMZ7|M7ZMZ7_TRIUA	Pyruvate decarboxylase isozyme 2 OS=Triticum urartu GN=TRIUR3_30579 PE=4 SV=1	TRIUA	2	1.47231	0.0174157	1.94089	0.758578	2.91072	2.85759	0.0163729	2.1677	1.31826	5.7544	1.04713	0.513627	1.58489	0.660694	1.67494	1.83654	0.00838551	2.01372	0.912011	3.59749	0.704693	0.00314723	1.94089	0.359749	1.36773	0.383707	0.00306414	2.0893	0.194089	0.801678
689	2.28	2.41	20.23	7.514	5.202	tr|M8BN43|M8BN43_AEGTA	NADH dehydrogenase (Ubiquinone) 1 alpha subcomplex subunit 5, mitochondrial OS=Aegilops tauschii GN=F775_32599 PE=4 SV=1	AEGTA	3	0.83946	0.485931	1.67494	0.496592	1.40605	2.88403	0.107429	2.39883	1.20226	7.31139	0.685488	0.479701	1.52757	0.444631	1.04713	3.34195	0.0914324	2.46604	1.35519	8.01678	0.816582	0.98683	2.1677	0.37325	1.77011	0.237684	0.0911633	2.42103	0.0928966	0.57544
347	4.39	4.39	12.21	10.69	8.015	tr|M8CBU4|M8CBU4_AEGTA	Uncharacterized protein OS=Aegilops tauschii GN=F775_30949 PE=4 SV=1	AEGTA	3	1.00925	0.968314	3.16228	0.319154	3.19154	2.93765	0.0291355	4.57088	0.642688	13.0617	1.1272	0.740882	4.44631	0.253513	5.01187	2.85759	0.0295766	4.52898	0.630957	12.8233	1.09648	0.769776	2.60615	0.420727	2.96483	0.398107	0.0308652	4.48745	0.0887156	1.78649
314	4.92	4.92	22.73	22.73	22.73	tr|M0V4F8|M0V4F8_HORVD	Uncharacterized protein OS=Hordeum vulgare var. distichum PE=4 SV=1	HORVD	6	0.801678	0.585235	1.59956	0.501187	1.28233	2.99226	0.280937	1.90546	1.57036	5.24808	0.801678	0.91947	1.5417	0.515229	1.23595	3.76704	0.212784	1.95885	1.92309	6.54636	0.990832	0.639638	1.51356	0.654636	1.49969	0.267917	0.266861	1.92309	0.149969	0.515229
392	4.1	4.37	9.421	4.98	3.23	tr|M7ZNK7|M7ZNK7_TRIUA	Uncharacterized protein OS=Triticum urartu GN=TRIUR3_33747 PE=4 SV=1	TRIUA	3	0.895365	0.590902	1.48594	0.608135	1.33045	3.04789	0.125989	1.57036	1.94089	4.57088	1.38038	0.639287	1.34276	1.02802	2.07014	3.37287	0.0863858	1.59956	2.10863	5.10505	1.52757	0.359024	1.49969	1.01859	2.29087	0.448745	0.183934	1.52757	0.299226	0.685488
573	3.36	17.95	53.52	44.92	44.92	tr|M8C1W9|M8C1W9_AEGTA	L-ascorbate peroxidase 2, cytosolic OS=Aegilops tauschii GN=F775_32894 PE=4 SV=1	AEGTA	28	1.20226	0.805025	1.34276	0.895365	1.6293	3.0761	0.323283	2.91072	1.05682	10	0.744732	0.832103	2.03236	0.363078	1.51356	2.55859	0.378136	2.88403	0.887156	8.62979	0.613762	0.66244	2.46604	0.244343	1.51356	0.242103	0.28686	2.91072	0.0758578	0.704693
311	4.97	5.19	21.66	18.05	16.61	tr|K4JEK0|K4JEK0_SECCE	Tryptophan synthase alpha subunit (Fragment) OS=Secale cereale PE=2 SV=1	SECCE	3	0.816582	0.488358	1.55597	0.515229	1.27057	3.13329	0.647128	2.99226	1.04713	8.62979	0.954993	0.965588	1.35519	0.704693	1.2942	3.90841	0.345799	3.10456	1.25892	10.8643	1.15878	0.472205	2.0893	0.554626	2.48886	0.319154	0.672635	2.91072	0.115878	0.928966
778	2.07	14.29	59.03	35.42	31.94	tr|R7W7N7|R7W7N7_AEGTA	Histone H2A.1 OS=Aegilops tauschii GN=F775_29078 PE=4 SV=1	AEGTA	18	1.0666	0.880265	2.0893	0.510505	2.22844	3.19154	0.204897	2.0893	1.52757	6.72977	0.887156	0.827507	2.0893	0.42462	1.85353	2.96483	0.217754	2.0893	1.41906	6.25173	0.824138	0.72128	2.0893	0.394457	1.72187	0.275423	0.188568	2.0893	0.130617	0.57544
281	5.6	5.61	19.68	17.02	17.02	tr|R7WFJ8|R7WFJ8_AEGTA	Uncharacterized protein OS=Aegilops tauschii GN=F775_27685 PE=4 SV=1	AEGTA	7	0.92045	0.434564	1.34276	0.685488	1.23595	3.25087	0.18721	1.94089	1.67494	5.91562	0.809096	0.329336	1.24738	0.648634	1.00925	3.56451	0.0986854	1.97697	1.80302	6.54636	0.870964	0.786444	1.22462	0.711214	1.0666	0.244343	0.0829703	2.01372	0.131826	0.49204
286	5.46	5.91	9.875	5.643	5.016	tr|M7ZRM5|M7ZRM5_TRIUA	Programmed cell death protein 4 OS=Triticum urartu GN=TRIUR3_23617 PE=4 SV=1	TRIUA	3	1.31826	0.904495	1.69044	0.77983	2.208	3.34195	0.24833	1.75388	1.90546	6.25173	1.43219	0.518509	1.41906	1.00925	2.03236	2.51189	0.263023	1.7378	1.44544	4.48745	1.07647	0.573437	1.67494	0.642688	1.80302	0.420727	0.376548	1.7378	0.226986	0.731139
156	7.57	7.65	19.53	16.74	13.09	tr|R7W179|R7W179_AEGTA	Tubulin beta-2 chain OS=Aegilops tauschii GN=F775_28534 PE=4 SV=1	AEGTA	8	1.22462	0.291932	1.52757	0.801678	1.87068	3.37287	0.0219557	1.80302	1.87068	6.98232	1.21339	0.381533	1.23595	0.981748	1.51356	2.77971	0.0348067	1.80302	1.5417	5.80764	0.981748	0.789168	1.43219	0.685488	1.40605	0.353183	0.0312423	1.77011	0.169044	0.625173
296	5.25	6.18	13.63	5.255	4.433	tr|M0YIC2|M0YIC2_HORVD	Uncharacterized protein OS=Hordeum vulgare var. distichum PE=3 SV=1	HORVD	3	1.20226	0.710383	2.0893	0.57544	2.51189	3.46737	0.192441	2.0893	1.65959	7.31139	1.10662	0.828523	2.0893	0.529663	2.31206	2.85759	0.224468	2.0893	1.36773	6.0256	0.912011	0.866344	2.0893	0.436516	1.90546	0.313329	0.209339	2.10863	0.149969	0.660694
373	4.18	4.24	23.85	13.3	7.339	tr|R7WEL8|R7WEL8_AEGTA	40S ribosomal protein S11 OS=Aegilops tauschii GN=F775_29477 PE=4 SV=1	AEGTA	2	1.22462	0.713967	1.23595	0.990832	1.51356	3.56451	0.335383	1.85353	1.92309	7.31139	1.1272	0.574903	1.41906	0.794328	1.59956	2.91072	0.43279	1.88799	1.5417	5.91562	0.912011	0.810726	1.31826	0.691831	1.20226	0.310456	0.522855	1.90546	0.15417	0.591562
419	4.05	4.14	9.211	4.342	3.816	tr|M8A3N6|M8A3N6_TRIUA	Ribosome biogenesis regulatory protein-like protein OS=Triticum urartu GN=TRIUR3_31900 PE=4 SV=1	TRIUA	2	1.1272	0.793561	2.0893	0.539511	2.35505	3.69828	0.183606	2.0893	1.77011	7.7983	0.879022	0.81453	2.0893	0.420727	1.83654	3.25087	0.202658	2.0893	1.55597	6.79204	0.772681	0.639371	2.0893	0.369828	1.61436	0.235505	0.169332	2.0893	0.11272	0.49204
929	2	4	57.69	57.69	57.69	tr|M7ZL00|M7ZL00_TRIUA	CBS domain-containing protein CBSX3, mitochondrial OS=Triticum urartu GN=TRIUR3_26860 PE=4 SV=1	TRIUA	4	1.14815	0.926154	1.52757	0.751623	1.85353	4.09261	0.952963	4.48745	0.912011	18.197	1.09648	0.970887	1.45881	0.751623	1.59956	3.59749	0.97296	4.44631	0.809096	15.9956	0.946237	0.955029	1.94089	0.465586	1.83654	0.242103	0.982015	4.48745	0.0544503	1.08643
238	6.05	6.96	12.82	10.4	7.799	tr|F2DCS7|F2DCS7_HORVD	Predicted protein OS=Hordeum vulgare var. distichum PE=2 SV=1	HORVD	5	0.981748	0.859283	2.72898	0.363078	2.67917	4.7863	0.424256	3.25087	1.47231	17.5388	0.724436	0.685967	1.6293	0.436516	1.18032	4.69894	0.375069	3.13329	1.49969	15.417	0.731139	0.806945	2.72898	0.267917	1.99526	0.15417	0.321459	3.25087	0.0432514	0.501187
397	4.09	4.12	8.629	4.399	4.399	tr|R7VZA0|R7VZA0_AEGTA	Laccase-3 OS=Aegilops tauschii GN=F775_32102 PE=4 SV=1	AEGTA	2	0.990832	0.999931	2.0893	0.474242	2.07014	4.83059	0.153836	2.0893	2.31206	10.1859	1.48594	0.49207	2.10863	0.704693	3.10456	4.83059	0.15384	2.0893	2.31206	10.1859	1.48594	0.492104	2.10863	0.704693	3.10456	0.301995	0.202802	2.10863	0.144544	0.636796
25	16.89	16.89	21.41	14.24	11.23	tr|M8A571|M8A571_TRIUA	Elongation factor 2 OS=Triticum urartu GN=TRIUR3_23222 PE=4 SV=1	TRIUA	12	1.23595	0.133028	1.2942	0.954993	1.59956	6.54636	0.0970398	2.05116	3.19154	11.5878	1.1695	0.232076	1.14815	1.01859	1.34276	5.15229	0.135713	1.99526	2.58226	9.0365	0.928966	0.683048	1.24738	0.758578	1.15878	0.177011	0.166543	2.01372	0.100925	0.356451
493	4	4	17.11	11.51	11.51	tr|M8AAU3|M8AAU3_TRIUA	Cytochrome c1-1, heme protein, mitochondrial OS=Triticum urartu GN=TRIUR3_23597 PE=4 SV=1	TRIUA	2	0.946237	0.638761	19.0546	0.0510505	18.0302	6.79204	0.884496	31.3329	0.21677	51.0505	0.879022	0.8369	2.24905	0.390841	1.97697	4.44631	0.72874	31.0456	0.143219	42.0727	0.928966	0.771377	19.2309	0.0505825	17.8649	0.12942	0.950126	31.3329	0.018197	4.05509
743	2.12	7.85	20.25	14.11	14.11	tr|R7VYI9|R7VYI9_AEGTA	Peroxidase 1 OS=Aegilops tauschii GN=F775_31512 PE=4 SV=1	AEGTA	6	0.801678	0.622135	3.53183	0.229087	2.83139	7.51623	0.130957	2.24905	3.34195	16.9044	1.21339	0.870193	8.70964	0.139316	10.4713	9.28966	0.115169	2.12814	4.36516	19.5884	1.48594	0.540049	2.46604	0.60256	3.66438	0.159956	0.136685	3.87258	0.0405509	0.619441
899	2	8.52	23.94	19.68	19.68	tr|M8AWZ5|M8AWZ5_AEGTA	40S ribosomal protein S13-1 OS=Aegilops tauschii GN=F775_32715 PE=4 SV=1	AEGTA	6	1.10662	0.741283	2.70396	0.409261	2.99226	10.666	0.179879	3.83707	2.77971	38.0189	1.48594	0.632499	2.208	0.672977	3.28095	8.47227	0.160788	3.34195	2.53513	26.546	1.33045	0.475051	2.72898	0.487529	3.63078	0.134276	0.218867	3.76704	0.0337287	0.505825
538	3.62	3.62	16.67	11.67	11.67	tr|N1QVG2|N1QVG2_AEGTA	Protein translation factor SUI1-like protein OS=Aegilops tauschii GN=F775_31668 PE=4 SV=1	AEGTA	3	1.31826	0.610418	2.0893	0.630957	2.77971	12.2462	0.07223	32.2107	0.380189	64.8634	0.954993	0.939097	2.44343	0.390841	2.33346	10.5682	0.0784477	32.2107	0.328095	61.3762	0.717794	0.571305	2.18776	0.325087	1.57036	0.0751623	0.0308245	32.2107	0.0145881	2.42103
336	4.5	5.09	15.86	10.52	7.241	tr|M7Z232|M7Z232_TRIUA	T-complex protein 1 subunit eta OS=Triticum urartu GN=TRIUR3_24305 PE=4 SV=1	TRIUA	3	0.981748	0.850121	10.9648	0.0895365	10.7647	15.5597	0.220546	32.2107	0.483059	70.4693	0.879022	0.799581	3.25087	0.272898	2.85759	18.0302	0.204197	32.5087	0.554626	74.4732	0.887156	0.94553	3.40408	0.263027	3.01995	0.0554626	0.198905	32.2107	0.0131826	1.78649
1144	2	2	30.65	16.13	16.13	tr|M8BRT9|M8BRT9_AEGTA	40S ribosomal protein S30 OS=Aegilops tauschii GN=F775_26942 PE=4 SV=1	AEGTA	2	1.24738	0.666323	2.10863	0.591562	2.60615	16.1436	0.088856	2.10863	7.65597	33.7287	1.24738	0.666718	2.10863	0.591562	2.60615	12.8233	0.0965947	2.10863	6.08135	27.0396	0.990832	0.999473	2.0893	0.474242	2.07014	0.0765597	0.0965827	2.0893	0.0363078	0.159956
