# Supplementary material for: Proteomic Profiling of the Interactions of Cd/Zn in the Roots of Dwarf Polish Wheat (Triticum polonicum L.)
Source: Front Plant Sci. 2016 Sep 14;7:1378. doi: 10.3389/fpls.2016.01378 (PMC5021758; doi:10.3389/fpls.2016.01378)
Supplement: Data Sheet 8 — Proteins induced by both Cd and Zn stresses. [file DataSheet8.xlsx]

## Sheet: Sheet 8
N	Unused	Total	%Cov	%Cov(50)	%Cov(95)	Accession	Name	Species	Peptides(95%)	CK/Cd	PVal CK/Cd	EF CK/Cd	LowerCI CK/Cd	UpperCI CK/Cd	CK/Zn	PVal CK/Zn	EF CK/Zn	LowerCI CK/Zn	UpperCI CK/Zn	CK/Cd+Zn	PVal CK/Cd+Zn	EF CK/Cd+Zn	LowerCI CK/Cd+Zn	UpperCI CK/Cd+Zn	Cd/Zn	PVal Cd/Zn	EF Cd/Zn	LowerCI Cd/Zn	UpperCI Cd/Zn	Cd/Cd+Zn	PVal Cd/Cd+Zn	EF Cd/Cd+Zn	LowerCI Cd/Cd+Zn	UpperCI Cd/Cd+Zn	Zn/Cd+Zn	PVal Zn/Cd+Zn	EF Zn/Cd+Zn	LowerCI Zn/Cd+Zn	UpperCI Zn/Cd+Zn
151	7.68	7.91	55.83	50.31	26.38	tr|M8BDF7|M8BDF7_AEGTA	40S ribosomal protein S12 OS=Aegilops tauschii GN=F775_05836 PE=4 SV=1	AEGTA	7	0.42462	0.118625	1.39316	0.30479	0.591562	0.440555	0.113922	1.39316	0.316228	0.613762	0.972747	0.829953	1.38038	0.704693	1.34276	0.963829	0.954153	1.30617	0.744732	1.25892	2.07014	0.10223	1.38038	1.49969	2.88403	2.10863	0.0984128	1.39316	1.51356	2.91072
180	6.87	6.87	27.23	21.13	15.96	tr|N1QPR4|N1QPR4_AEGTA	40S ribosomal protein S2-3 OS=Aegilops tauschii GN=F775_26142 PE=4 SV=1	AEGTA	5	1.55597	0.607384	1.41906	1.09648	2.24905	1.87068	0.0167434	1.44544	1.2942	2.80543	1.34276	0.594227	1.33045	1.00925	1.8197	1.19124	0.0196559	1.45881	0.816582	1.75388	0.855067	0.343266	1.34276	0.630957	1.14815	0.711214	0.0026599	1.45881	0.47863	1.03753
499	4	4	8.531	4.739	4.739	tr|M8CQS4|M8CQS4_AEGTA	60S ribosomal protein L17-2 OS=Aegilops tauschii GN=F775_28570 PE=4 SV=1	AEGTA	2	2.14783	0.303531	8.79023	0.244343	18.5353	5.44503	0.146938	31.3329	0.17378	46.1318	1.30617	0.613742	2.10863	0.619441	2.72898	2.55859	0.259149	27.2898	0.0937562	31.6228	0.60256	0.431568	13.9316	0.0510505	8.3946	0.235505	0.174273	29.9226	0.0242103	7.04693
814	2.04	3.06	11.58	6.842	6.842	tr|M7ZIA1|M7ZIA1_TRIUA	60S ribosomal protein L35a-1 OS=Triticum urartu GN=TRIUR3_11416 PE=4 SV=1	TRIUA	2	1.85353	0.585025	2.07014	0.895365	3.87258	4.13048	0.47324	2.1677	1.90546	8.24138	1.28233	0.859126	1.57036	0.816582	2.01372	2.12814	0.800127	2.01372	1.05682	4.20727	0.685488	0.685704	2.03236	0.322107	1.39316	0.325087	0.546788	2.07014	0.165959	0.672977
73	10.47	10.47	23.08	21.4	17.73	tr|N1R1F5|N1R1F5_AEGTA	60S ribosomal protein L5-2 OS=Aegilops tauschii GN=F775_28891 PE=4 SV=1	AEGTA	6	1.80302	0.227995	1.2942	1.39316	2.33346	1.5417	0.375402	1.2942	1.19124	1.99526	1.22462	0.861118	1.11686	1.09648	1.36773	0.847227	0.698214	1.28233	0.666807	1.08643	0.672977	0.278399	1.25892	0.524808	0.847227	0.787046	0.480461	1.28233	0.608135	1.00925
158	7.51	7.58	25.57	17.35	14.61	tr|N1QS16|N1QS16_AEGTA	60S ribosomal protein L6 OS=Aegilops tauschii GN=F775_32781 PE=4 SV=1	AEGTA	4	1.52757	0.332773	1.34276	1.13763	2.05116	1.61436	0.276861	1.41906	1.13763	2.31206	1.24738	0.378501	1.15878	1.07647	1.45881	1.04713	0.774591	1.47231	0.711214	1.5417	0.816582	0.525693	1.41906	0.570164	1.15878	0.765597	0.586069	1.48594	0.519996	1.13763
204	6.35	7.31	14.7	13.26	7.205	tr|M7ZV03|M7ZV03_TRIUA	60S ribosomal protein L7-4 OS=Triticum urartu GN=TRIUR3_15076 PE=4 SV=1	TRIUA	3	1.52757	0.509531	1.8197	0.83946	2.77971	1.7378	0.445992	1.90546	0.912011	3.34195	1.28233	0.409037	1.22462	1.04713	1.59956	1.09648	0.897885	1.80302	0.608135	1.99526	0.83946	0.832638	1.78649	0.461318	1.49969	0.731139	0.933046	1.88799	0.387258	1.38038
262	6	6	17.39	14.49	14.49	tr|N1QQ06|N1QQ06_AEGTA	60S ribosomal protein L8 OS=Aegilops tauschii GN=F775_32571 PE=4 SV=1	AEGTA	4	1.83654	0.17151	1.57036	1.1695	2.99226	1.83654	0.630271	1.55597	1.18032	2.88403	1.27057	0.486056	1.34276	0.946237	1.72187	1.08643	0.207062	1.59956	0.679204	1.70608	0.685488	0.235666	1.57036	0.428549	1.07647	0.666807	0.764084	1.57036	0.428549	1.04713
482	4	4.06	16.76	7.286	7.286	tr|M8AU02|M8AU02_AEGTA	Aldehyde dehydrogenase family 2 member B4, mitochondrial OS=Aegilops tauschii GN=F775_29396 PE=4 SV=1	AEGTA	2	0.648634	0.498544	22.08	0.0413047	14.3219	3.43558	0.215088	29.9226	0.114815	37.325	0.92045	0.741236	8.70964	0.105682	8.01678	5.19996	0.161744	4.09261	1.27057	23.7684	1.40605	0.668197	21.677	0.0648634	22.9087	0.265461	0.188568	30.479	0.0253513	8.09096
626	2.86	2.97	10.91	3.599	2.835	tr|M7ZYF7|M7ZYF7_TRIUA	alpha,alpha-trehalose-phosphate synthase [UDP-forming] 11 OS=Triticum urartu GN=TRIUR3_29315 PE=4 SV=1	UDP-forming	2	1.97697	0.326613	2.0893	0.946237	4.16869	2.01372	0.32058	2.0893	0.963829	4.2462	0.816582	0.703425	2.0893	0.390841	1.70608	1.00925	0.974544	2.0893	0.483059	2.10863	0.405508	0.263357	2.10863	0.194089	0.855067	0.398107	0.259301	2.10863	0.190546	0.83946
490	4	4.02	15.06	11.3	11.3	tr|M8B9E6|M8B9E6_AEGTA	Aspartate-semialdehyde dehydrogenase OS=Aegilops tauschii GN=F775_31763 PE=4 SV=1	AEGTA	3	0.539511	0.372327	4.83059	0.111686	2.60615	0.398107	0.261962	2.0893	0.188799	0.831764	1.2942	0.630672	4.57088	0.283139	5.91562	0.724436	0.577824	4.40555	0.164437	3.19154	2.37684	0.275391	2.10863	1.1272	4.96592	3.22107	0.208272	4.16869	0.772681	13.5519
206	6.34	6.37	47.83	42.03	42.03	tr|M8C573|M8C573_AEGTA	ATP synthase subunit epsilon, mitochondrial OS=Aegilops tauschii GN=F775_29322 PE=4 SV=1	AEGTA	7	0.159956	0.440404	4.44631	0.0353183	0.711214	0.161436	0.346728	4.48745	0.0356451	0.724436	1.10662	0.704679	8.70964	0.127057	5.91562	0.672977	0.734196	4.44631	0.151356	2.99226	7.72681	0.337277	4.83059	1.59956	37.6704	8.01678	0.277025	4.52898	1.77011	38.7258
872	2.01	4.36	13.07	5.183	1.767	tr|M8CLX2|M8CLX2_AEGTA	Beta-fructofuranosidase, insoluble isoenzyme 7 OS=Aegilops tauschii GN=F775_30152 PE=4 SV=1	AEGTA	3	0.619441	0.486233	2.0893	0.293765	1.2942	0.387258	0.273965	2.0893	0.183654	0.809096	1.04713	0.918129	3.04789	0.343558	3.22107	0.619441	0.460004	2.1677	0.283139	1.34276	1.67494	0.449281	2.10863	0.794328	3.53183	2.67917	0.260309	4.28548	0.625173	11.5878
510	4	4	20	20	20	tr|M7ZMZ6|M7ZMZ6_TRIUA	Blue copper protein OS=Triticum urartu GN=TRIUR3_31367 PE=4 SV=1	TRIUA	3	2.07014	0.164186	1.95885	1.05682	4.32514	0.519996	0.296558	1.83654	0.272898	0.954993	0.855067	0.960156	1.75388	0.465586	1.49969	0.253513	0.109059	2.24905	0.0937562	0.570164	0.42462	0.161631	2.03236	0.170608	0.862979	1.64437	0.304814	1.8197	0.903649	2.99226
46	12.29	12.9	8.854	3.819	2.662	tr|M8AQF7|M8AQF7_AEGTA	Clathrin heavy chain 1 OS=Aegilops tauschii GN=F775_32796 PE=4 SV=1	AEGTA	6	2.03236	0.0531345	1.43219	1.41906	3.10456	3.01995	0.182317	1.92309	1.57036	6.98232	1.08643	0.706662	1.52757	0.711214	1.65959	1.48594	0.400216	1.85353	0.801678	3.22107	0.529663	0.195869	1.69044	0.301995	0.895365	0.356451	0.141096	1.90546	0.140605	0.679204
198	6.47	6.53	34.59	28.57	14.29	tr|M8CEV9|M8CEV9_AEGTA	Cortical cell-delineating protein OS=Aegilops tauschii GN=F775_32845 PE=4 SV=1	AEGTA	7	1.51356	0.674668	1.36773	1.10662	2.05116	1.52757	0.259461	1.36773	1.11686	2.07014	1.19124	0.201911	1.24738	0.954993	1.52757	1.10662	0.177518	1.38038	0.801678	1.49969	0.787046	0.299892	1.35519	0.580764	1.0666	0.737904	0.0754357	1.36773	0.539511	1.00925
956	2	2.47	19.64	16.07	16.07	tr|M7ZAC0|M7ZAC0_TRIUA	Cortical cell-delineating protein OS=Triticum urartu GN=TRIUR3_23367 PE=4 SV=1	TRIUA	2	0.549541	0.374221	2.0893	0.263027	1.14815	0.666807	0.493951	2.0893	0.316228	1.39316	0.787046	0.660179	2.0893	0.376704	1.64437	1.19124	0.714382	2.0893	0.570164	2.51189	1.41906	0.53013	2.0893	0.679204	2.96483	1.1695	0.742455	2.0893	0.559758	2.44343
497	4	4	13.69	5.732	5.732	tr|Q0PCF4|Q0PCF4_HORVU	Deoxymugineic acid synthase1 OS=Hordeum vulgare GN=HvDMAS1 PE=2 SV=1	HORVU	2	0.420727	0.264702	1.87068	0.218776	0.787046	0.428549	0.275117	2.35505	0.175388	1.00925	1.2942	0.625725	1.41906	0.912011	1.83654	1	0.938634	1.57036	0.636796	1.57036	3.01995	0.209295	1.48594	2.03236	4.7863	2.99226	0.215907	2.14783	1.39316	6.72977
800	2.05	2.83	10.56	3.279	1.457	tr|M8CKQ8|M8CKQ8_AEGTA	Dihydrolipoyllysine-residue acetyltransferase component 3 of pyruvate dehydrogenase complex, mitochondrial OS=Aegilops tauschii GN=F775_25870 PE=4 SV=1	AEGTA	2	0.648634	0.608671	22.2843	0.0413047	14.4544	0.444631	0.363374	25.5859	0.0331131	11.3763	0.903649	0.959404	4.52898	0.197697	4.09261	0.672977	0.550949	2.0893	0.319154	1.40605	1.38038	0.636625	17.8649	0.0772681	19.4089	2.03236	0.375594	9.90832	0.205116	19.4089
434	4.02	4.89	12.12	3.358	2.044	tr|M8CDA0|M8CDA0_AEGTA	DnaJ homolog subfamily C member 2 OS=Aegilops tauschii GN=F775_10551 PE=4 SV=1	AEGTA	2	0.642688	0.4678	2.0893	0.30761	1.34276	2.70396	0.236767	2.10863	1.28233	5.64937	0.903649	0.856926	2.0893	0.432514	1.88799	4.16869	0.169341	2.0893	1.99526	8.70964	1.39316	0.541283	2.0893	0.666807	2.91072	0.331131	0.218934	2.10863	0.158489	0.698232
785	2.06	4.67	6.012	1.908	1.387	tr|M7ZH92|M7ZH92_TRIUA	E3 ubiquitin-protein ligase UPL3 OS=Triticum urartu GN=TRIUR3_15663 PE=4 SV=1	TRIUA	2	0.619441	0.445117	2.10863	0.296483	1.30617	0.436516	0.283018	2.0893	0.207014	0.912011	1.04713	0.911497	2.0893	0.501187	2.18776	0.691831	0.529968	2.10863	0.331131	1.45881	1.67494	0.410632	2.10863	0.794328	3.49945	2.37684	0.267394	2.0893	1.13763	5.01187
557	3.52	4.41	15.97	15.97	15.97	tr|M8BVG7|M8BVG7_AEGTA	Eukaryotic translation initiation factor 5A OS=Aegilops tauschii GN=F775_31265 PE=4 SV=1	AEGTA	6	2.01372	0.357594	24.8886	0.0809096	28.0543	2.93765	0.262361	23.5505	0.124738	32.2107	1.2942	0.638186	2.0893	0.619441	2.72898	1.44544	0.611817	21.8776	0.0660693	23.1206	0.636796	0.516197	22.2843	0.0405509	14.1906	0.432514	0.347055	16.293	0.0394457	7.04693
457	4	4.36	12.8	7.583	7.583	tr|F6IB54|F6IB54_WHEAT	Feruloyl transferase OS=Triticum aestivum GN=bahd3 PE=2 SV=1	WHEAT	3	1.57036	0.581096	1.58489	0.990832	2.65461	1.67494	0.843962	1.5417	1.08643	2.67917	1.49969	0.424478	1.43219	1.04713	2.29087	1.05682	0.492745	1.5417	0.685488	1.61436	0.92045	0.706	1.57036	0.534564	1.44544	0.887156	0.370305	1.51356	0.580764	1.34276
893	2	12.03	31.14	27.63	27.63	tr|M7ZV35|M7ZV35_TRIUA	Germin-like protein 8-5 OS=Triticum urartu GN=TRIUR3_23109 PE=4 SV=1	TRIUA	9	0.474242	0.37513	2.67917	0.177011	1.27057	0.260615	0.209571	2.53513	0.101859	0.660694	0.758578	0.694067	2.67917	0.283139	2.03236	0.544503	0.388241	2.03236	0.267917	1.10662	1.58489	0.508182	3.40408	0.465586	5.39511	2.88403	0.25078	1.7378	1.65959	5.05825
443	4.01	4.26	13.77	6.356	6.356	tr|R7W8L9|R7W8L9_AEGTA	Glutamate-1-semialdehyde 2,1-aminomutase, chloroplastic OS=Aegilops tauschii GN=F775_08294 PE=4 SV=1	AEGTA	4	1.8197	0.609513	23.9883	0.0758578	26.546	0.519996	0.302597	24.2103	0.0363078	12.5892	0.801678	0.7253	2.10863	0.383707	1.69044	0.283139	0.22996	2.85759	0.0903649	0.809096	0.440555	0.45174	25.5859	0.0331131	11.272	1.52757	0.377782	22.2843	0.0685488	23.9883
65	10.89	11.01	15.29	6.714	5.714	tr|Q0Q0I7|Q0Q0I7_WHEAT	Heat shock protein 90 OS=Triticum aestivum GN=HSP90-2 PE=2 SV=1	WHEAT	6	2.07014	0.0367632	1.22462	1.69044	2.53513	5.15229	0.00898565	1.31826	3.90841	6.66807	1.27057	0.200891	1.11686	1.13763	1.43219	2.44343	0.342147	1.25892	1.94089	3.01995	0.608135	0.13318	1.21339	0.49204	0.737904	0.239883	0.0323319	1.30617	0.185353	0.313329
564	3.46	4.22	15.09	5.839	4.866	tr|M7ZZS3|M7ZZS3_TRIUA	La protein-like protein OS=Triticum urartu GN=TRIUR3_17806 PE=4 SV=1	TRIUA	2	1.51356	0.588623	4.44631	0.340408	6.72977	3.34195	0.202385	3.7325	0.895365	13.6773	1.09648	0.696153	2.85759	0.383707	3.13329	2.22844	0.262653	4.48745	0.496592	10.0925	0.724436	0.851826	4.44631	0.16293	3.22107	0.322107	0.240343	4.48745	0.0698232	1.44544
230	6.12	6.33	33.61	26.05	26.05	tr|M7YWJ7|M7YWJ7_TRIUA	NADH dehydrogenase [ubiquinone] 1 alpha subcomplex subunit 12 OS=Triticum urartu GN=TRIUR3_03768 PE=4 SV=1	TRIUA	4	1.95885	0.785594	1.41906	1.38038	2.70396	3.01995	0.074008	1.49969	2.01372	4.28548	0.698232	0.261378	1.19124	0.586138	0.831764	1.49969	0.0634324	1.35519	1.10662	2.05116	0.353183	0.340996	1.44544	0.251189	0.510505	0.233346	0.0374922	1.51356	0.161436	0.353183
471	4	4.2	15.07	11.99	11.99	tr|M8BQK0|M8BQK0_AEGTA	Nuclease S1 OS=Aegilops tauschii GN=F775_10155 PE=4 SV=1	AEGTA	3	0.625173	0.538333	22.4905	0.0398107	14.0605	2.88403	0.840933	28.3139	0.101859	41.6869	0.711214	0.639482	21.4783	0.0432514	15.2757	3.63078	0.458002	30.1995	0.120226	41.3047	1.1272	0.843728	2.0893	0.539511	2.37684	0.296483	0.536671	29.3765	0.0244343	8.70964
993	2	2.25	10.71	5.252	4.202	tr|M7ZTA3|M7ZTA3_TRIUA	Nucleosome assembly protein 1-like 1-A OS=Triticum urartu GN=TRIUR3_05385 PE=4 SV=1	TRIUA	4	0.313329	0.289358	4.7863	0.060256	1.49969	0.559758	0.548591	4.40555	0.118032	2.46604	0.963829	0.943188	2.33346	0.356451	2.24905	1.77011	0.445287	4.36516	0.405508	7.7983	2.99226	0.300739	4.69894	0.636796	14.5881	1.65959	0.582889	3.94457	0.420727	7.17794
437	4.02	4.08	14.29	7.143	7.143	tr|N1QYP3|N1QYP3_AEGTA	Peptidyl-prolyl cis-trans isomerase CYP20-2, chloroplastic OS=Aegilops tauschii GN=F775_14997 PE=4 SV=1	AEGTA	4	1.7378	0.508421	4.61318	0.376704	9.90832	0.432514	0.423864	4.13048	0.0990832	1.78649	1.03753	0.886425	2.37684	0.436516	2.46604	0.258226	0.26656	4.74242	0.0444631	1.22462	0.591562	0.572951	4.40555	0.0937562	2.60615	2.37684	0.383645	4.13048	0.57544	10.3753
144	7.92	14.95	46.37	31.49	26.64	tr|R7WD77|R7WD77_AEGTA	Peroxidase 12 OS=Aegilops tauschii GN=F775_31826 PE=4 SV=1	AEGTA	19	0.570164	0.264983	1.94089	0.293765	1.10662	0.544503	0.263423	1.94089	0.280543	1.05682	1.18032	0.320425	1.80302	0.654636	2.14783	0.946237	0.990409	1.40605	0.672977	1.33045	2.05116	0.153081	1.92309	1.0666	3.98107	2.14783	0.152539	1.94089	1.10662	4.16869
713	2.21	2.24	15.17	7.931	7.931	tr|Q4LDT4|Q4LDT4_HORVU	PIP aquaporin isoform OS=Hordeum vulgare GN=HvPIP2;4 PE=2 SV=1	HORVU	2	3.69828	0.318048	1.94089	1.90546	7.17794	1.65959	0.725941	1.94089	0.855067	3.22107	0.928966	0.991086	1.72187	0.539511	1.59956	0.487529	0.400731	1.94089	0.251189	0.946237	0.251189	0.316014	1.94089	0.130617	0.487529	0.554626	0.718619	1.92309	0.285759	1.0666
705	2.22	3.14	16	11.56	11.56	tr|F2D1N0|F2D1N0_HORVD	Predicted protein OS=Hordeum vulgare var. distichum PE=2 SV=1	HORVD	4	1.97697	0.335995	2.12814	0.928966	5.01187	0.190546	0.149278	2.14783	0.0870964	0.409261	1.30617	0.620673	2.10863	0.619441	2.75423	0.0963829	0.106857	2.29087	0.0299226	0.220801	0.648634	0.488318	2.10863	0.277971	1.36773	6.72977	0.129079	2.1677	3.10456	15.5597
640	2.68	3.4	13.06	5.139	4.069	tr|F2E3P1|F2E3P1_HORVD	Predicted protein OS=Hordeum vulgare var. distichum PE=2 SV=1	HORVD	2	1.88799	0.558895	4.44631	0.42462	8.3946	0.501187	0.357023	1.90546	0.263027	0.954993	0.831764	0.686487	4.20727	0.195884	3.49945	0.263027	0.249243	4.48745	0.0591562	1.18032	0.436516	0.402126	4.44631	0.0981748	1.94089	1.6293	0.482786	4.44631	0.366438	7.24436
701	2.23	2.86	13.36	6.87	5.344	tr|F2DTT4|F2DTT4_HORVD	Predicted protein OS=Hordeum vulgare var. distichum PE=2 SV=1	HORVD	2	4.7863	0.691726	4.44631	1.07647	21.2814	0.519996	0.634277	4.48745	0.0879023	2.33346	0.981748	0.933901	4.44631	0.21677	4.36516	0.159956	0.44934	4.48745	0.0353183	0.717794	0.212814	0.745887	4.44631	0.047863	0.946237	1.88799	0.589722	3.43558	0.549541	8.01678
56	11.49	11.76	44.56	36.84	33.68	tr|F2DB00|F2DB00_HORVD	Predicted protein OS=Hordeum vulgare var. distichum PE=2 SV=1	HORVD	12	3.28095	0.201126	2.10863	1.55597	6.91831	0.666807	0.494172	2.0893	0.316228	1.39316	1.1695	0.743968	2.0893	0.559758	2.46604	0.199526	0.153099	2.10863	0.0954993	0.420727	0.353183	0.231	2.10863	0.167494	0.744732	1.7378	0.385627	2.0893	0.831764	3.66438
1297	1.42	3.84	7.545	1.577	1.577	tr|F2EFV3|F2EFV3_HORVD	Predicted protein OS=Hordeum vulgare var. distichum PE=2 SV=1	HORVD	2	20.3236	0.0820671	2.10863	9.63829	42.8549	1.83654	0.358116	2.0893	0.879022	3.87258	1.11686	0.806799	2.0893	0.534564	2.33346	0.0895365	0.102976	2.10863	0.0428548	0.188799	0.0544503	0.0854987	2.10863	0.0260615	0.114815	0.60256	0.423916	2.0893	0.288403	1.25892
170	7.22	7.38	18.67	12.45	7.676	tr|M8CVF3|M8CVF3_AEGTA	Proliferation-associated protein 2G4 OS=Aegilops tauschii GN=F775_30438 PE=4 SV=1	AEGTA	4	2.07014	0.108716	1.59956	1.2942	3.46737	2.29087	0.0795582	1.72187	1.33045	4.40555	1.30617	0.55262	1.44544	0.903649	1.92309	1.1272	0.637291	1.64437	0.685488	1.95885	0.625173	0.174008	1.52757	0.376704	0.954993	0.564937	0.119804	1.69044	0.296483	0.954993
258	6	6.1	8.696	6.049	6.049	tr|R7VZR7|R7VZR7_AEGTA	Serine hydroxymethyltransferase, mitochondrial OS=Aegilops tauschii GN=F775_31254 PE=4 SV=1	AEGTA	3	0.428549	0.279488	2.10863	0.205116	0.903649	0.265461	0.183396	2.0893	0.125893	0.554626	1.34276	0.575358	2.0893	0.642688	2.83139	0.608135	0.430756	2.0893	0.291072	1.27057	3.10456	0.210253	2.0893	1.48594	6.48634	5.05825	0.150109	2.10863	2.39883	10.5682
677	2.41	2.44	17.9	10.49	6.481	tr|M7ZKH9|M7ZKH9_TRIUA	Spermidine synthase 1 OS=Triticum urartu GN=TRIUR3_26744 PE=4 SV=1	TRIUA	2	4.69894	0.660524	4.48745	1.04713	20.893	1.72187	0.516483	2.75423	0.625173	4.96592	1.0666	0.832214	1.83654	0.580764	1.97697	0.30761	0.78045	4.44631	0.0685488	1.36773	0.231207	0.802575	4.48745	0.0519996	1.03753	0.613762	0.619966	4.28548	0.141906	2.63027
23	17.46	17.46	54.66	32.2	32.2	tr|Q5MBN2|Q5MBN2_HORVU	Thaumatin-like protein TLP5 OS=Hordeum vulgare PE=2 SV=1	HORVU	24	0.398107	0.325755	1.65959	0.246604	0.660694	0.334195	0.346948	1.67494	0.207014	0.559758	1.11686	0.973109	1.64437	0.679204	2.05116	0.831764	0.917001	1.24738	0.666807	1.03753	3.04789	0.319419	1.80302	1.69044	5.01187	3.53183	0.33985	1.78649	1.97697	5.86138
611	3.02	3.05	9.237	7.631	7.631	tr|N1R1W3|N1R1W3_AEGTA	U1 small nuclear ribonucleoprotein A OS=Aegilops tauschii GN=F775_06427 PE=4 SV=1	AEGTA	2	1.57036	0.450347	2.0893	0.751623	3.28095	1.59956	0.437833	2.0893	0.765597	3.34195	0.937562	0.917589	2.0893	0.448745	1.95885	1.00925	0.969691	2.0893	0.483059	2.10863	0.597035	0.417491	2.0893	0.285759	1.24738	0.586138	0.406467	2.0893	0.280543	1.22462
438	4.02	4.05	27.76	24.08	24.08	tr|Q8SA48|Q8SA48_HORVD	uncharacterized protein 259I16.6 OS=Hordeum vulgare var. distichum GN=259I16.6 PE=4 SV=1	HORVD	6	0.654636	0.461128	1.45881	0.398107	0.954993	0.549541	0.320024	1.67494	0.319154	0.92045	1.00925	0.815976	1.47231	0.685488	1.48594	0.83946	0.616097	1.61436	0.519996	1.35519	1.52757	0.557901	1.38038	1.10662	2.33346	1.8197	0.370176	1.67494	1.08643	3.10456
275	5.75	5.96	22.44	17.31	14.74	tr|R7W3B6|R7W3B6_AEGTA	Uncharacterized protein OS=Aegilops tauschii GN=F775_26247 PE=4 SV=1	AEGTA	5	1.83654	0.654441	1.65959	1.10662	2.99226	2.0893	0.618725	1.67494	1.24738	3.49945	1.33045	0.543232	1.25892	1.05682	1.69044	1.13763	0.949632	1.6293	0.698232	1.87068	0.731139	0.832479	1.6293	0.448745	1.19124	0.630957	0.880403	1.65959	0.380189	1.04713
344	4.4	4.84	18.98	8.475	6.102	tr|R7WCK8|R7WCK8_AEGTA	Uncharacterized protein OS=Aegilops tauschii GN=F775_30385 PE=4 SV=1	AEGTA	5	0.394457	0.340759	4.44631	0.0887156	1.75388	0.564937	0.333868	3.76704	0.148594	2.12814	0.794328	0.547749	3.19154	0.248886	2.53513	1.41906	0.973034	4.44631	0.319154	6.30957	1.99526	0.560444	4.44631	0.448745	8.87156	1.39316	0.544736	1.38038	1.00925	1.94089
819	2.04	2.39	14.02	8.723	3.427	tr|M8C367|M8C367_AEGTA	Uncharacterized protein OS=Aegilops tauschii GN=F775_32468 PE=4 SV=1	AEGTA	2	0.619441	0.43999	2.0893	0.293765	1.2942	0.630957	0.457461	2.10863	0.301995	1.33045	1.04713	0.90497	2.0893	0.501187	2.208	1.01859	0.95843	2.0893	0.487529	2.12814	1.69044	0.403805	2.10863	0.801678	3.53183	1.64437	0.418893	2.0893	0.787046	3.46737
145	7.86	7.96	56.25	43.13	43.13	tr|M0Z8T3|M0Z8T3_HORVD	Uncharacterized protein OS=Hordeum vulgare var. distichum PE=3 SV=1	HORVD	7	4.7863	0.155549	2.10863	2.26987	10	0.469894	0.306736	2.0893	0.222843	0.981748	0.698232	0.532547	2.0893	0.331131	1.45881	0.0972747	0.106474	2.10863	0.0461318	0.205116	0.144544	0.127817	2.10863	0.0685488	0.30479	1.47231	0.496935	2.0893	0.704693	3.0761
1092	2	2.04	7.463	5.97	5.97	tr|M0Y9U3|M0Y9U3_HORVD	Uncharacterized protein OS=Hordeum vulgare var. distichum PE=3 SV=1	HORVD	2	0.60256	0.425392	2.0893	0.288403	1.25892	0.636796	0.462204	2.0893	0.30479	1.33045	1.02802	0.943181	2.0893	0.49204	2.14783	1.04713	0.91114	2.0893	0.501187	2.18776	1.69044	0.404442	2.10863	0.801678	3.53183	1.59956	0.438173	2.0893	0.765597	3.34195
302	5.18	5.23	11.49	10.69	10.69	tr|M0XZV6|M0XZV6_HORVD	Uncharacterized protein OS=Hordeum vulgare var. distichum PE=3 SV=1	HORVD	3	2.07014	0.312092	2.10863	0.981748	4.32514	1.51356	0.471685	2.0893	0.724436	3.19154	0.990832	0.993131	2.0893	0.474242	2.07014	0.731139	0.57805	2.0893	0.346737	1.52757	0.474242	0.310576	2.0893	0.224906	0.990832	0.642688	0.468572	2.0893	0.30761	1.34276
442	4.01	4.34	14.05	6.11	6.11	tr|M0WX05|M0WX05_HORVD	Uncharacterized protein OS=Hordeum vulgare var. distichum PE=4 SV=1	HORVD	4	6.54636	0.304624	4.48745	1.45881	29.6483	0.366438	0.251911	1.83654	0.199526	0.672977	1.04713	0.936634	1.65959	0.630957	1.72187	0.083946	0.144759	4.48745	0.0210863	0.376704	0.149969	0.318675	4.52898	0.0334195	0.679204	2.83139	0.24279	2.55859	1.10662	7.17794
119	8.26	8.46	10.31	4.016	4.016	tr|M0WQ79|M0WQ79_HORVD	Uncharacterized protein OS=Hordeum vulgare var. distichum PE=4 SV=1	HORVD	5	0.549541	0.371262	2.0893	0.260615	1.14815	0.519996	0.346915	2.0893	0.248886	1.08643	0.928966	0.890078	2.0893	0.444631	1.94089	0.937562	0.915234	2.0893	0.448745	1.95885	1.67494	0.407824	2.0893	0.801678	3.49945	1.77011	0.37922	2.0893	0.847227	3.69828
128	8.1	8.1	19.39	16.7	14.54	tr|M0WLI6|M0WLI6_HORVD	Uncharacterized protein OS=Hordeum vulgare var. distichum PE=4 SV=1	HORVD	8	1.83654	0.358712	15.9956	0.114815	21.8776	1.78649	0.36907	23.5505	0.0758578	26.0615	1.18032	0.739103	2.72898	0.432514	3.22107	0.972747	0.964639	18.8799	0.0519996	18.3654	0.630957	0.456095	5.80764	0.107647	3.66438	0.648634	0.471789	22.2843	0.0409261	14.4544
211	6.28	6.54	31.61	20.71	19.07	tr|M0V8J0|M0V8J0_HORVD	Uncharacterized protein OS=Hordeum vulgare var. distichum PE=4 SV=1	HORVD	5	1.72187	0.417674	1.38038	1.24738	2.37684	1.90546	0.324439	1.43219	1.33045	2.75423	1.15878	0.785265	1.38038	0.83946	1.59956	1.09648	0.709762	1.80302	0.608135	1.97697	0.666807	0.516903	1.38038	0.483059	0.92045	0.60256	0.386707	1.6293	0.366438	0.981748
523	3.83	4.24	3.7	2.775	2.364	tr|M0WMC4|M0WMC4_HORVD	Uncharacterized protein OS=Hordeum vulgare var. distichum PE=4 SV=1	HORVD	3	0.660694	0.573496	1.6293	0.398107	1.07647	2.48886	0.874821	1.99526	1.24738	5.70164	0.809096	0.703681	1.67494	0.483059	1.35519	3.63078	0.502756	2.01372	1.80302	7.72681	1.21339	0.820362	1.40605	0.862979	1.72187	0.325087	0.610573	2.03236	0.136773	0.660694
162	7.43	7.43	27.54	18.26	6.886	tr|M7Z1M6|M7Z1M6_TRIUA	Uncharacterized protein OS=Triticum urartu GN=TRIUR3_00763 PE=4 SV=1	TRIUA	3	3.46737	0.12585	1.8197	1.90546	6.25173	2.83139	0.128006	1.72187	1.64437	5.24808	1.2942	0.353811	1.69044	0.765597	2.22844	0.731139	0.981412	1.7378	0.432514	1.27057	0.359749	0.310025	1.77011	0.20893	0.636796	0.452898	0.317174	1.70608	0.263027	0.772681
1161	2	2	12.86	9.286	9.286	tr|M7ZM77|M7ZM77_TRIUA	Uncharacterized protein OS=Triticum urartu GN=TRIUR3_08231 PE=4 SV=1	TRIUA	8	2.33346	0.401224	1.45881	1.59956	3.59749	7.94328	0.221169	1.47231	5.39511	12.8233	1.38038	0.681714	1.24738	1.10662	1.7378	4.05509	0.39684	1.44544	2.80543	5.91562	0.586138	0.56102	1.44544	0.390841	0.847227	0.165959	0.269927	1.47231	0.10666	0.244343
353	4.34	4.86	3.927	3.141	1.745	tr|M7ZGF0|M7ZGF0_TRIUA	Uncharacterized protein OS=Triticum urartu GN=TRIUR3_33554 PE=4 SV=1	TRIUA	2	3.43558	0.19511	2.10863	1.6293	7.24436	1.69044	0.400607	2.0893	0.809096	3.56451	1.33045	0.587646	2.0893	0.636796	2.80543	0.49204	0.324875	2.0893	0.233346	1.02802	0.387258	0.251007	2.0893	0.183654	0.809096	0.77983	0.648057	2.0893	0.369828	1.6293
465	4	4.25	8.207	5.832	4.752	tr|M8APX9|M8APX9_TRIUA	Uncharacterized protein OS=Triticum urartu GN=TRIUR3_35361 PE=4 SV=1	TRIUA	2	1.55597	0.483556	2.0893	0.744732	3.28095	2.26987	0.354982	25.8226	0.0879023	29.9226	1.30617	0.634501	2.0893	0.625173	2.75423	1.45881	0.679635	22.08	0.0660693	23.3346	0.831764	0.754344	2.0893	0.394457	1.7378	0.564937	0.514072	23.3346	0.0380189	13.1826
391	4.1	4.63	14.63	11.59	11.59	tr|N1QVK7|N1QVK7_AEGTA	Universal stress protein A-like protein OS=Aegilops tauschii GN=F775_28650 PE=4 SV=1	AEGTA	2	0.505825	0.404318	1.34276	0.359749	0.679204	0.253513	0.209008	1.30617	0.165959	0.331131	0.903649	0.861138	1.33045	0.666807	1.20226	0.49204	0.359453	1.25892	0.376704	0.619441	1.75388	0.459721	1.23595	1.41906	2.24905	3.49945	0.224741	1.20226	2.91072	4.83059
415	4.05	4.83	14.21	6.777	6.116	tr|M8AF79|M8AF79_TRIUA	V-type proton ATPase subunit B 2 OS=Triticum urartu GN=TRIUR3_14664 PE=4 SV=1	TRIUA	3	0.416869	0.269675	2.0893	0.199526	0.870964	0.487529	0.31975	2.0893	0.233346	1.01859	0.787046	0.658014	2.0893	0.376704	1.64437	1.15878	0.759361	2.0893	0.554626	2.42103	1.87068	0.351692	2.0893	0.895365	3.90841	1.59956	0.435824	2.0893	0.765597	3.34195
