# Supplementary material for: Proteomic Profiling of the Interactions of Cd/Zn in the Roots of Dwarf Polish Wheat (Triticum polonicum L.)
Source: Front Plant Sci. 2016 Sep 14;7:1378. doi: 10.3389/fpls.2016.01378 (PMC5021758; doi:10.3389/fpls.2016.01378)
Supplement: Data Sheet 9 — Proteins induced by both Cd and Cd+Zn stresses. [file DataSheet9.xlsx]

## Sheet: Sheet 9
N	Unused	Total	%Cov	%Cov(50)	%Cov(95)	Accession	Name	Species	Peptides(95%)	CK/Cd	PVal CK/Cd	EF CK/Cd	LowerCI CK/Cd	UpperCI CK/Cd	CK/Zn	PVal CK/Zn	EF CK/Zn	LowerCI CK/Zn	UpperCI CK/Zn	CK/Cd+Zn	PVal CK/Cd+Zn	EF CK/Cd+Zn	LowerCI CK/Cd+Zn	UpperCI CK/Cd+Zn	Cd/Zn	PVal Cd/Zn	EF Cd/Zn	LowerCI Cd/Zn	UpperCI Cd/Zn	Cd/Cd+Zn	PVal Cd/Cd+Zn	EF Cd/Cd+Zn	LowerCI Cd/Cd+Zn	UpperCI Cd/Cd+Zn	Zn/Cd+Zn	PVal Zn/Cd+Zn	EF Zn/Cd+Zn	LowerCI Zn/Cd+Zn	UpperCI Zn/Cd+Zn
833	2.04	2.09	10.22	7.43	5.573	tr|M8AU57|M8AU57_TRIUA	Thaumatin-like protein OS=Triticum urartu GN=TRIUR3_20725 PE=4 SV=1	TRIUA	6	0.30761	0.756005	4.61318	0.0666807	1.41906	1.14815	0.123449	4.83059	0.237684	5.29664	4.32514	0.454111	4.96592	0.870964	20.7014	5.01187	0.114593	4.83059	1.03753	22.2843	5.29664	0.36311	4.61318	1.14815	23.5505	1.48594	0.0404905	4.44631	0.334195	6.60694
287	5.43	5.43	61.06	56.64	45.13	tr|M8A407|M8A407_TRIUA	60S acidic ribosomal protein P2B OS=Triticum urartu GN=TRIUR3_28523 PE=4 SV=1	TRIUA	7	0.409261	0.289645	2.22844	0.167494	0.912011	0.981748	0.508245	2.18776	0.448745	2.14783	0.483059	0.353784	1.77011	0.226986	0.855067	2.37684	0.478567	2.24905	1.05682	5.64937	1.14815	0.739406	1.7378	0.660694	2.01372	0.483059	0.639437	2.22844	0.201372	1.07647
1179	2	2	11.83	11.83	11.83	tr|M8BYN4|M8BYN4_AEGTA	Mitochondrial import inner membrane translocase subunit Tim9 OS=Aegilops tauschii GN=F775_05179 PE=4 SV=1	AEGTA	2	0.457088	0.29925	2.10863	0.218776	0.963829	0.990832	0.996508	2.0893	0.474242	2.07014	0.648634	0.475358	2.0893	0.310456	1.35519	2.14783	0.298535	2.0893	1.02802	4.48745	1.40605	0.537804	2.0893	0.672977	2.93765	0.648634	0.473752	2.0893	0.310456	1.35519
458	4	4.32	16.19	12.55	10.93	tr|M8AVR4|M8AVR4_AEGTA	20 kDa chaperonin, chloroplastic OS=Aegilops tauschii GN=F775_32594 PE=4 SV=1	AEGTA	4	0.465586	0.651423	1.94089	0.239883	0.903649	0.870964	0.856892	1.94089	0.448745	1.69044	0.316228	0.397929	1.94089	0.16293	0.613762	1.65959	0.555821	1.92309	0.862979	3.22107	0.679204	0.579829	1.85353	0.366438	1.25892	0.405508	0.353039	1.92309	0.20893	0.77983
649	2.62	4.32	28.97	22.9	17.76	tr|F2CPW5|F2CPW5_HORVD	Predicted protein OS=Hordeum vulgare var. distichum PE=2 SV=1	HORVD	4	0.519996	0.812936	24.2103	0.0363078	12.5892	0.990832	0.314587	11.1686	0.0887156	11.0662	0.666807	0.393737	2.10863	0.319154	1.40605	1.88799	0.364088	24.2103	0.077983	27.0396	1.28233	0.337226	20.893	0.0613762	21.677	0.666807	0.189402	5.64937	0.118032	3.76704
583	3.29	3.29	32.95	32.95	23.86	tr|M0W024|M0W024_HORVD	Uncharacterized protein OS=Hordeum vulgare var. distichum PE=4 SV=1	HORVD	2	0.519996	0.346392	2.0893	0.248886	1.08643	0.903649	0.848682	2.0893	0.432514	1.88799	0.505825	0.335998	2.0893	0.242103	1.05682	1.72187	0.392609	2.0893	0.824138	3.59749	0.963829	0.960184	2.0893	0.461318	2.01372	0.554626	0.379658	2.10863	0.265461	1.1695
105	8.98	9.18	11.64	6.727	4.545	tr|R7W978|R7W978_AEGTA	1,2-dihydroxy-3-keto-5-methylthiopentene dioxygenase 2 OS=Aegilops tauschii GN=F775_30508 PE=4 SV=1	AEGTA	5	0.529663	0.175976	1.47231	0.349945	0.77983	1.23595	0.659386	1.52757	0.809096	1.88799	0.597035	0.21553	1.49969	0.390841	0.895365	2.42103	0.123947	1.64437	1.47231	3.76704	1.11686	0.813798	1.47231	0.758578	1.65959	0.461318	0.148024	1.61436	0.299226	0.744732
288	5.39	8.59	45.19	34.07	23.7	tr|M8CBL2|M8CBL2_AEGTA	Histone H2A.4 OS=Aegilops tauschii GN=F775_30694 PE=4 SV=1	AEGTA	10	0.534564	0.361911	2.10863	0.255859	1.1272	0.801678	0.681538	2.0893	0.383707	1.67494	0.465586	0.303274	2.0893	0.220801	0.972747	1.47231	0.494094	2.0893	0.704693	3.0761	0.855067	0.772958	2.0893	0.409261	1.78649	0.57544	0.396743	2.0893	0.275423	1.20226
519	3.89	4.02	21.49	20	7.463	sp|Q9ZQV7|NAS2_HORVU	Nicotianamine synthase 2 OS=Hordeum vulgare GN=NAS2 PE=2 SV=1	HORVU	2	0.559758	0.381157	2.0893	0.265461	1.1695	1.04713	0.903439	2.0893	0.501187	2.208	1.59956	0.438171	2.10863	0.758578	3.34195	1.87068	0.352322	2.10863	0.887156	3.90841	2.83139	0.227234	2.0893	1.35519	5.91562	1.49969	0.480554	2.0893	0.717794	3.16228
2	26.81	26.81	38.93	28.35	23.7	tr|M8AD47|M8AD47_TRIUA	Luminal-binding protein 3 OS=Triticum urartu GN=TRIUR3_32340 PE=4 SV=1	TRIUA	18	0.564937	0.0335919	1.36773	0.401791	0.772681	1.39316	0.259978	1.40605	0.990832	1.94089	1.6293	0.210632	1.40605	1.15878	2.29087	2.48886	0.00489521	1.45881	1.70608	3.59749	2.91072	0.00600172	1.47231	1.97697	4.2462	1.15878	0.644197	1.38038	0.83946	1.61436
520	3.86	4.09	14.7	9.265	9.265	tr|M8CAG2|M8CAG2_AEGTA	Alpha-soluble NSF attachment protein OS=Aegilops tauschii GN=F775_26357 PE=4 SV=1	AEGTA	4	0.586138	0.4062	2.0893	0.277971	1.22462	0.744732	0.598813	2.0893	0.356451	1.55597	0.591562	0.41411	2.0893	0.283139	1.23595	1.25892	0.647059	2.0893	0.60256	2.63027	1	0.978079	2.0893	0.47863	2.0893	0.787046	0.663156	2.0893	0.376704	1.64437
643	2.68	2.73	7.057	4.527	1.864	tr|F2DV95|F2DV95_HORVD	Predicted protein OS=Hordeum vulgare var. distichum PE=2 SV=1	HORVD	2	0.642688	0.238082	10.5682	0.0613762	6.79204	0.731139	0.128188	21.0863	0.0440555	15.417	0.580764	0.204423	19.5884	0.0436516	11.3763	1.11686	0.0849773	16.1436	0.0691831	16.4437	0.887156	0.726405	2.0893	0.42462	1.85353	0.787046	0.0323365	9.28966	0.0847227	7.31139
306	5.07	5.19	21.05	17.94	12.92	tr|M8B5W8|M8B5W8_AEGTA	Calmodulin-related protein OS=Aegilops tauschii GN=F775_28887 PE=4 SV=1	AEGTA	3	0.648634	0.288456	21.2814	0.042462	13.8038	1.2942	0.171278	2.37684	0.544503	3.19154	0.457088	0.188898	9.37562	0.0515229	4.28548	1.97697	0.110932	24.6604	0.0801678	27.7971	0.698232	0.437927	3.22107	0.214783	2.24905	0.349945	0.0916592	20.5116	0.0319154	7.17794
1139	2	2	17.92	17.92	10.98	tr|R7W3V9|R7W3V9_AEGTA	Eukaryotic translation initiation factor 5A-4 OS=Aegilops tauschii GN=F775_27901 PE=4 SV=1	AEGTA	2	1.51356	0.478842	2.208	0.685488	3.37287	1.09648	0.765496	6.85488	0.159956	7.51623	0.580764	0.431673	2.10863	0.277971	1.22462	0.717794	0.618606	3.0761	0.231207	2.208	0.380189	0.260058	2.10863	0.18197	0.801678	0.529663	0.350761	4.83059	0.108643	2.55859
869	2.01	7.04	12.72	9.649	6.725	tr|F2E3Z5|F2E3Z5_HORVD	Predicted protein OS=Hordeum vulgare var. distichum PE=2 SV=1	HORVD	5	1.52757	0.465247	2.0893	0.731139	3.22107	0.698232	0.539661	2.10863	0.334195	1.47231	1.5417	0.460948	2.0893	0.737904	3.22107	0.452898	0.2954	2.0893	0.21677	0.946237	1	0.990278	2.0893	0.47863	2.0893	2.18776	0.293465	2.10863	1.03753	4.57088
588	3.22	3.27	27.12	22.88	18.64	tr|M0ZDX2|M0ZDX2_HORVD	Uncharacterized protein OS=Hordeum vulgare var. distichum PE=4 SV=1	HORVD	2	1.64437	0.1603	2.10863	0.77983	3.43558	1.21339	0.589209	7.7983	0.155597	9.46237	0.57544	0.335577	23.3346	0.0383707	13.4277	0.731139	0.19661	6.91831	0.10666	5.05825	0.353183	0.112395	27.7971	0.0293765	9.81748	0.474242	0.244827	25.1189	0.0343558	11.9124
173	7.1	7.17	18.45	14.21	9.41	tr|M0YH60|M0YH60_HORVD	Uncharacterized protein OS=Hordeum vulgare var. distichum PE=4 SV=1	HORVD	3	1.65959	0.411543	2.0893	0.794328	3.49945	0.903649	0.858609	2.0893	0.432514	1.88799	1.59956	0.436884	2.0893	0.765597	3.34195	0.539511	0.364576	2.0893	0.258226	1.1272	0.954993	0.933864	2.0893	0.457088	1.99526	1.7378	0.38503	2.0893	0.831764	3.66438
1240	1.7	2.27	10.6	5.301	4.337	tr|N1R591|N1R591_AEGTA	Beta-hexosaminidase subunit B2 OS=Aegilops tauschii GN=F775_29504 PE=4 SV=1	AEGTA	2	1.78649	0.374959	2.10863	0.847227	3.7325	1.08643	0.856206	2.0893	0.519996	2.26987	2.42103	0.262918	2.0893	1.15878	5.05825	0.60256	0.42536	2.0893	0.288403	1.25892	1.34276	0.576195	2.0893	0.642688	2.80543	2.208	0.288643	2.0893	1.05682	4.61318
291	5.35	5.35	27.43	23.01	23.01	tr|M8BK26|M8BK26_AEGTA	Cytochrome c OS=Aegilops tauschii GN=F775_27451 PE=4 SV=1	AEGTA	9	1.8197	0.177359	1.23595	1.47231	2.31206	1.23595	0.780863	1.21339	1.01859	1.49969	0.539511	0.203536	1.09648	0.483059	0.591562	0.672977	0.226027	1.21339	0.554626	0.816582	0.293765	0.0596503	1.23595	0.222843	0.363078	0.432514	0.161026	1.22462	0.346737	0.529663
169	7.24	7.32	5.91	3.31	2.837	tr|M7ZJZ7|M7ZJZ7_TRIUA	Heat shock 70 kDa protein 4L OS=Triticum urartu GN=TRIUR3_16823 PE=4 SV=1	TRIUA	4	1.90546	0.145215	1.94089	0.981748	4.05509	1.48594	0.135871	2.03236	0.731139	3.10456	1.51356	0.255076	1.27057	1.19124	2.01372	0.765597	0.930188	2.18776	0.346737	1.67494	0.787046	0.531387	1.67494	0.436516	1.31826	1.00925	0.485223	2.1677	0.465586	2.208
355	4.32	4.44	20.09	10.68	8.547	tr|M0XIC3|M0XIC3_HORVD	Cytochrome b-c1 complex subunit Rieske, mitochondrial OS=Hordeum vulgare var. distichum PE=3 SV=1	HORVD	2	1.94089	0.336492	2.10863	0.92045	4.05509	1.1695	0.748252	2.0893	0.559758	2.44343	0.496592	0.329136	2.10863	0.237684	1.04713	0.597035	0.418629	2.0893	0.283139	1.24738	0.253513	0.17857	2.10863	0.121339	0.534564	0.42462	0.274221	2.0893	0.201372	0.887156
307	5.04	5.3	20.41	16.67	16.67	tr|O81987|O81987_HORVU	Cp31AHv protein OS=Hordeum vulgare PE=2 SV=1	HORVU	4	1.99526	0.926166	4.48745	0.444631	8.95365	0.92045	0.854632	2.75423	0.334195	2.53513	0.654636	0.310156	3.10456	0.210863	2.03236	0.457088	0.786292	4.48745	0.101859	2.05116	0.325087	0.327229	4.48745	0.0717794	1.45881	0.704693	0.280596	4.44631	0.158489	3.13329
748	2.11	15.42	40.1	30.46	24.87	tr|M7YB04|M7YB04_TRIUA	S-adenosylmethionine synthase 1 OS=Triticum urartu GN=TRIUR3_22199 PE=4 SV=1	TRIUA	13	2.31206	0.274955	2.0893	1.10662	4.87529	1.13763	0.785734	2.0893	0.544503	2.37684	1.5417	0.459703	2.0893	0.737904	3.22107	0.487529	0.319898	2.0893	0.231207	1.01859	0.660694	0.489291	2.0893	0.316228	1.38038	1.34276	0.576129	2.0893	0.642688	2.83139
913	2	6.02	24.9	20.23	17.12	tr|M8C829|M8C829_AEGTA	40S ribosomal protein S3a OS=Aegilops tauschii GN=F775_26634 PE=4 SV=1	AEGTA	6	2.35505	0.270013	2.0893	1.1272	4.96592	1.13763	0.784444	2.0893	0.544503	2.37684	1.59956	0.434984	2.0893	0.765597	3.37287	0.47863	0.313691	2.0893	0.226986	1	0.672977	0.504402	2.0893	0.322107	1.40605	1.39316	0.541941	2.0893	0.666807	2.91072
431	4.03	4.43	14.57	11.42	7.283	tr|Q401N7|Q401N7_WHEAT	Aspartic proteinase OS=Triticum aestivum GN=WAP1 PE=2 SV=1	WHEAT	3	2.75423	0.771325	5.59758	0.49204	12.942	0.946237	0.568222	4.92039	0.157036	4.65586	5.01187	0.747996	4.44631	1.1272	22.2843	0.642688	0.741334	4.83059	0.127057	3.10456	5.86138	0.573017	4.44631	1.31826	26.0615	3.7325	0.436184	4.44631	0.83946	16.5959
401	4.07	4.45	37.05	22.32	12.95	sp|Q03968|LEA3_WHEAT	Late embryogenesis abundant protein, group 3 OS=Triticum aestivum PE=2 SV=1	WHEAT	2	2.88403	0.223033	2.0893	1.38038	6.08135	1.18032	0.733322	2.0893	0.564937	2.46604	0.554626	0.376034	2.0893	0.263027	1.15878	0.405508	0.26197	2.0893	0.192309	0.847227	0.188799	0.147856	2.10863	0.0903649	0.398107	0.465586	0.303448	2.0893	0.220801	0.972747
371	4.19	4.66	11.46	9.663	7.416	tr|M7ZEB3|M7ZEB3_TRIUA	Xylose isomerase OS=Triticum urartu GN=TRIUR3_24523 PE=4 SV=1	TRIUA	3	3.04789	0.561331	1.92309	1.58489	5.91562	0.672977	0.318654	1.65959	0.405508	1.11686	3.69828	0.140161	1.97697	1.87068	7.51623	0.258226	0.229565	1.94089	0.133045	0.501187	0.831764	0.170477	1.97697	0.42462	1.64437	5.39511	0.100269	1.97697	2.72898	11.1686
654	2.6	3.02	20.26	10.56	8.405	tr|N1QQW8|N1QQW8_AEGTA	Uncharacterized protein OS=Aegilops tauschii GN=F775_32137 PE=4 SV=1	AEGTA	5	3.10456	0.298848	28.8403	0.107647	35.3183	1.19124	0.727773	20.3236	0.0586138	20.893	13.6773	0.215196	31.9154	0.428549	67.9204	0.380189	0.248799	27.0396	0.030479	10.2802	10.2802	0.542971	31.6228	0.325087	60.8135	9.37562	0.187288	31.6228	0.296483	58.6138
130	8.08	8.36	50	50	25.71	tr|M8AAC0|M8AAC0_TRIUA	Subtilisin-chymotrypsin inhibitor-2B OS=Triticum urartu GN=TRIUR3_07546 PE=4 SV=1	TRIUA	6	3.22107	0.225962	1.51356	2.12814	5.91562	1.10662	0.814545	1.44544	0.765597	1.59956	2.0893	0.423978	1.48594	1.40605	3.10456	0.343558	0.2515	1.43219	0.18197	0.49204	0.660694	0.389472	1.48594	0.405508	0.981748	1.85353	0.508761	1.48594	1.24738	2.75423
263	6	6	23	23	23	tr|M8B1C1|M8B1C1_AEGTA	10 kDa chaperonin OS=Aegilops tauschii GN=F775_28933 PE=4 SV=1	AEGTA	3	3.46737	0.020848	1.40605	2.46604	5.29664	1.48594	0.193013	1.22462	1.21339	1.88799	0.452898	0.0686959	1.1272	0.383707	0.510505	0.428549	0.0394496	1.28233	0.340408	0.549541	0.135519	0.00906263	1.44544	0.0862978	0.195884	0.299226	0.0309824	1.2942	0.218776	0.387258
60	11.09	11.14	60.56	54.93	54.93	tr|M7YGF5|M7YGF5_TRIUA	Subtilisin-chymotrypsin inhibitor-2A OS=Triticum urartu GN=TRIUR3_15081 PE=4 SV=1	TRIUA	8	3.46737	0.277424	1.58489	2.18776	5.91562	1.00925	0.916253	1.38038	0.731139	1.39316	9.72747	0.145774	1.78649	5.44503	21.0863	0.285759	0.29323	1.72187	0.16293	0.49204	3.04789	0.277954	1.72187	1.77011	5.86138	9.37562	0.150244	1.78649	5.24808	20.3236
726	2.17	2.65	32.64	13.19	2.431	tr|O65795|O65795_WHEAT	Histone H1 OS=Triticum aestivum PE=3 SV=1	WHEAT	2	9.90832	0.152962	1.70608	5.80764	21.677	1.14815	0.724649	1.61436	0.711214	1.85353	2.07014	0.283196	1.36773	1.51356	2.93765	0.113763	0.171589	1.70608	0.0534564	0.194089	0.180302	0.29724	1.70608	0.0765597	0.30761	1.78649	0.349274	1.5417	1.15878	2.77971
1108	2	2.03	17.65	12.94	12.94	tr|R7WFJ0|R7WFJ0_AEGTA	Uncharacterized protein OS=Aegilops tauschii GN=F775_43797 PE=4 SV=1	AEGTA	4	12.3595	0.120917	2.60615	4.74242	40.9261	1.02802	0.52336	1.94089	0.529663	1.99526	0.487529	0.423584	1.43219	0.334195	0.698232	0.0765597	0.146376	2.65461	0.016293	0.203236	0.0401791	0.0975374	2.51189	0.0125892	0.100925	0.469894	0.271219	1.94089	0.242103	0.912011
