# Supplementary material for: Proteomic Profiling of the Interactions of Cd/Zn in the Roots of Dwarf Polish Wheat (Triticum polonicum L.)
Source: Front Plant Sci. 2016 Sep 14;7:1378. doi: 10.3389/fpls.2016.01378 (PMC5021758; doi:10.3389/fpls.2016.01378)
Supplement: Data Sheet 10 — Proteins induced by both Zn and Cd+Zn stresses. [file DataSheet10.xlsx]

## Sheet: Sheet 10
N	Unused	Total	%Cov	%Cov(50)	%Cov(95)	Accession	Name	Species	Peptides(95%)	CK/Cd	PVal CK/Cd	EF CK/Cd	LowerCI CK/Cd	UpperCI CK/Cd	CK/Zn	PVal CK/Zn	EF CK/Zn	LowerCI CK/Zn	UpperCI CK/Zn	CK/Cd+Zn	PVal CK/Cd+Zn	EF CK/Cd+Zn	LowerCI CK/Cd+Zn	UpperCI CK/Cd+Zn	Cd/Zn	PVal Cd/Zn	EF Cd/Zn	LowerCI Cd/Zn	UpperCI Cd/Zn	Cd/Cd+Zn	PVal Cd/Cd+Zn	EF Cd/Cd+Zn	LowerCI Cd/Cd+Zn	UpperCI Cd/Cd+Zn	Zn/Cd+Zn	PVal Zn/Cd+Zn	EF Zn/Cd+Zn	LowerCI Zn/Cd+Zn	UpperCI Zn/Cd+Zn
483	4	4.06	17.8	9.424	9.424	sp|Q949H0|RS7_HORVU	40S ribosomal protein S7 OS=Hordeum vulgare GN=RPS7 PE=2 SV=1	HORVU	2	0.672977	0.547624	1.78649	0.376704	1.20226	0.366438	0.294895	1.78649	0.207014	0.654636	0.554626	0.501423	1.78649	0.310456	0.990832	0.544503	0.457973	1.78649	0.30479	0.972747	0.816582	0.914585	1.78649	0.457088	1.45881	1.48594	0.497905	1.59956	0.928966	2.37684
1012	2	2.18	14.55	8.209	6.343	tr|R7W4R0|R7W4R0_AEGTA	50S ribosomal protein L12-1, chloroplastic OS=Aegilops tauschii GN=F775_30238 PE=4 SV=1	AEGTA	2	0.879022	0.682611	2.70396	0.322107	2.37684	2.75423	0.726873	2.72898	1.00925	7.44732	0.505825	0.336573	2.60615	0.195884	1.31826	3.16228	0.499405	2.72898	1.15878	8.62979	0.57544	0.450915	2.70396	0.210863	1.55597	0.192309	0.274983	2.72898	0.0711213	0.524808
941	2	2.75	13.1	6.548	5.357	tr|R7WBG9|R7WBG9_AEGTA	50S ribosomal protein L7/L12 OS=Aegilops tauschii GN=F775_27175 PE=4 SV=1	AEGTA	2	0.879022	0.627114	3.40408	0.258226	2.99226	0.432514	0.305016	1.69044	0.253513	0.731139	0.428549	0.340082	1.49969	0.285759	0.642688	0.487529	0.426694	3.53183	0.135519	1.72187	0.483059	0.491512	4.36516	0.110662	2.10863	0.981748	0.853334	2.35505	0.416869	2.31206
688	2.29	2.29	17.93	15.17	15.17	tr|M8A040|M8A040_TRIUA	60S ribosomal protein L27a-3 OS=Triticum urartu GN=TRIUR3_23905 PE=4 SV=1	TRIUA	3	0.946237	0.491531	2.72898	0.349945	2.58226	2.88403	0.422008	3.10456	0.928966	9.2045	0.660694	0.555131	1.85353	0.353183	1.22462	2.80543	0.841728	2.96483	0.946237	8.09096	0.691831	0.31302	2.42103	0.277971	1.67494	0.242103	0.280467	3.04789	0.0816582	0.737904
164	7.34	8.35	20.96	16.86	14.81	tr|M7YLN2|M7YLN2_TRIUA	Aspartate aminotransferase, cytoplasmic OS=Triticum urartu GN=TRIUR3_04934 PE=4 SV=1	TRIUA	6	0.83946	0.722848	1.70608	0.49204	1.43219	4.65586	0.102428	2.70396	1.72187	12.7057	0.666807	0.472779	2.39883	0.277971	1.59956	5.7544	0.0953495	2.70396	2.12814	15.7036	0.77983	0.644712	1.87068	0.416869	1.45881	0.139316	0.0334473	2.72898	0.0515229	0.380189
489	4	4.02	23.44	12.11	12.11	tr|Q8W429|Q8W429_WHEAT	Chitinase 1 OS=Triticum aestivum GN=Chi 1 PE=2 SV=1	WHEAT	4	0.772681	0.641973	2.0893	0.369828	1.61436	0.539511	0.362739	2.0893	0.255859	1.1272	1.69044	0.400557	2.0893	0.809096	3.56451	0.685488	0.522881	2.10863	0.328095	1.44544	2.1677	0.294642	2.0893	1.03753	4.57088	3.13329	0.209072	2.10863	1.48594	6.54636
188	6.65	6.74	29.82	17.19	12.98	tr|Q5CAQ1|Q5CAQ1_TRIDB	Dehydrin OS=Triticum durum GN=dhn11 PE=2 SV=1	TRIDB	5	0.824138	0.913536	1.34276	0.613762	1.10662	4.32514	0.00964801	1.55597	2.77971	6.85488	0.448745	0.164714	1.27057	0.334195	0.570164	4.92039	0.00988315	1.55597	3.16228	8.01678	0.534564	0.151112	1.24738	0.428549	0.666807	0.120226	0.00182946	1.48594	0.0744732	0.178649
561	3.49	14.2	22.69	18.46	18.46	tr|M7ZLY3|M7ZLY3_TRIUA	Enolase 2 OS=Triticum urartu GN=TRIUR3_10258 PE=4 SV=1	TRIUA	12	0.972747	0.981071	18.8799	0.0519996	18.3654	7.17794	0.183001	31.3329	0.229087	52.4808	0.524808	0.334702	23.9883	0.0366438	12.5892	5.10505	0.181492	31.0456	0.164437	44.8745	0.529663	0.339533	10.2802	0.0529663	5.44503	0.122462	0.0376907	31.3329	0.0177011	3.83707
99	9.21	9.21	38.51	38.51	38.51	tr|Q3S4I1|Q3S4I1_WHEAT	Eukaryotic translation initiation factor 5A1 OS=Triticum aestivum PE=4 SV=1	WHEAT	10	0.758578	0.442655	2.58226	0.288403	1.95885	1.52757	0.267419	4.44631	0.343558	6.79204	1.55597	0.283002	3.90841	0.398107	7.44732	1.99526	0.13206	4.36516	0.457088	8.70964	2.07014	0.138085	4.52898	0.457088	10.0925	1.02802	0.952385	4.44631	0.231207	4.83059
1145	2	2	17.31	8.974	8.974	tr|M8BIE1|M8BIE1_AEGTA	FK506-binding protein 2-2 OS=Aegilops tauschii GN=F775_27586 PE=4 SV=1	AEGTA	2	1.04713	0.90964	5.39511	0.194089	5.70164	0.534564	0.378804	10.8643	0.0515229	5.80764	1.59956	0.487987	12.2462	0.130617	18.0302	0.501187	0.352015	2.0893	0.237684	1.04713	1.51356	0.535036	2.26987	0.666807	3.43558	2.99226	0.24085	2.10863	1.41906	6.30957
165	7.32	7.38	14.05	12.97	9.459	tr|M8ASB4|M8ASB4_AEGTA	GDSL esterase/lipase OS=Aegilops tauschii GN=F775_07097 PE=4 SV=1	AEGTA	5	1.2942	0.624797	2.33346	0.554626	3.01995	0.559758	0.388008	7.17794	0.0787046	4.01791	0.625173	0.453092	3.31131	0.188799	2.07014	0.428549	0.282808	3.04789	0.140605	1.30617	0.47863	0.318668	7.72681	0.0619441	3.69828	1.10662	0.83036	18.0302	0.0613762	18.197
603	3.09	3.31	12.3	4.96	4.96	tr|M8BY60|M8BY60_AEGTA	Glucan 1,3-beta-glucosidase OS=Aegilops tauschii GN=F775_09469 PE=4 SV=1	AEGTA	2	0.809096	0.693888	2.0893	0.383707	1.69044	0.167494	0.138331	2.10863	0.0801678	0.353183	1.97697	0.328361	2.0893	0.946237	4.13048	0.207014	0.155666	2.0893	0.0981748	0.432514	2.42103	0.262581	2.0893	1.15878	5.10505	11.695	0.100321	2.10863	5.54626	24.4343
472	4	4.18	9.877	6.173	6.173	tr|M7Z534|M7Z534_TRIUA	Glutaredoxin-C8 OS=Triticum urartu GN=TRIUR3_18444 PE=4 SV=1	TRIUA	2	1.07647	0.8728	1.92309	0.559758	2.07014	1.59956	0.40088	1.61436	0.990832	2.63027	0.625173	0.461737	1.61436	0.383707	1.00925	1.47231	0.45026	1.90546	0.772681	2.83139	0.57544	0.410301	1.92309	0.296483	1.10662	0.387258	0.242199	1.94089	0.197697	0.751623
731	2.14	4.47	18.4	8.962	8.962	tr|M7ZH04|M7ZH04_TRIUA	glutathione S-transferase GSTU6 OS=Triticum urartu GN=TRIUR3_08149 PE=4 SV=1	TRIUA	2	0.765597	0.627487	2.0893	0.366438	1.59956	0.394457	0.256453	2.0893	0.188799	0.824138	0.564937	0.385655	2.0893	0.270396	1.18032	0.510505	0.341126	2.10863	0.244343	1.07647	0.731139	0.577828	2.0893	0.349945	1.52757	1.40605	0.532441	2.0893	0.672977	2.93765
79	10.21	10.28	36.4	25	22.37	tr|Q8LL15|Q8LL15_WHEAT	Glutathione-S-transferase 28e45 OS=Triticum aestivum PE=2 SV=1	WHEAT	13	1.15878	0.278528	1.78649	0.648634	2.0893	0.322107	0.18568	1.87068	0.165959	0.60256	0.328095	0.185406	1.87068	0.167494	0.613762	0.275423	0.0744277	1.88799	0.136773	0.519996	0.285759	0.0743515	1.67494	0.138038	0.47863	1.00925	0.998595	1.78649	0.564937	1.78649
428	4.04	4.1	10.95	7.851	6.405	tr|M8CFA5|M8CFA5_AEGTA	Heterogeneous nuclear ribonucleoprotein 27C OS=Aegilops tauschii GN=F775_06548 PE=4 SV=1	AEGTA	3	1.19124	0.0889188	2.0893	0.570164	2.48886	2.75423	0.0452794	27.7971	0.0990832	33.1131	1.6293	0.228291	22.9087	0.0711213	24.8886	2.29087	0.0458979	26.0615	0.0879023	29.9226	1.36773	0.0392238	21.4783	0.0636796	22.4905	0.586138	0.0182373	9.0365	0.0642688	5.29664
861	2.02	15.13	51.92	29.49	29.49	tr|F2EF71|F2EF71_HORVD	Histone H2A OS=Hordeum vulgare var. distichum PE=2 SV=1	HORVD	28	1.28233	0.841873	3.10456	0.413047	3.98107	10.7647	0.182904	4.87529	2.208	43.6516	1.57036	0.577057	2.29087	0.685488	3.66438	10.1859	0.196827	5.15229	1.97697	42.0727	1.21339	0.689992	1.64437	0.737904	2.01372	0.111686	0.233651	5.19996	0.0260615	0.580764
363	4.24	6.94	30.22	25.18	21.58	tr|R7W283|R7W283_AEGTA	histone H2A variant 3 OS=Aegilops tauschii GN=F775_29688 PE=4 SV=1	AEGTA	9	0.862979	0.728422	1.5417	0.549541	1.33045	1.90546	0.896774	2.05116	0.928966	3.59749	0.636796	0.345371	1.44544	0.428549	0.92045	2.14783	0.647559	2.05116	1.04713	4.05509	0.731139	0.441165	1.51356	0.47863	1.10662	0.349945	0.319499	2.03236	0.183654	0.711214
167	7.27	7.92	37.66	32.47	26.62	tr|M8AVN8|M8AVN8_AEGTA	HMG-Y-related protein A OS=Aegilops tauschii GN=F775_30087 PE=4 SV=1	AEGTA	8	1.14815	0.716232	1.51356	0.758578	1.75388	3.25087	0.0268099	1.70608	1.90546	6.42688	0.60256	0.34084	1.35519	0.444631	0.816582	2.80543	0.0308022	1.69044	1.65959	5.49541	0.519996	0.23915	1.38038	0.369828	0.717794	0.185353	0.0186311	1.72187	0.0937562	0.319154
36	13.55	13.55	31.01	27.25	27.25	tr|F2CQR0|F2CQR0_HORVD	Malate dehydrogenase OS=Hordeum vulgare var. distichum PE=2 SV=1	HORVD	8	0.954993	0.674933	1.43219	0.672977	1.36773	2.26987	0.268082	1.75388	1.2942	5.39511	1.90546	0.422301	1.70608	1.11686	3.34195	2.35505	0.314313	1.77011	1.33045	5.7544	1.95885	0.404011	1.64437	1.19124	3.37287	0.809096	0.639608	1.72187	0.291072	1.39316
384	4.12	4.23	13.6	7.721	7.721	tr|M7Z6H3|M7Z6H3_TRIUA	Glutaredoxin-S4, mitochondrial OS=Triticum urartu GN=TRIUR3_19635 PE=4 SV=1	TRIUA	3	1.13763	0.525244	1.65959	0.685488	1.85353	0.280543	0.293971	1.80302	0.180302	0.505825	0.487529	0.837496	1.67494	0.313329	0.816582	0.30761	0.209178	1.65959	0.183654	0.510505	0.487529	0.446324	1.64437	0.291072	0.801678	1.70608	0.330738	1.52757	1.11686	2.63027
690	2.28	2.31	7.229	3.614	3.614	tr|R7W1J6|R7W1J6_AEGTA	Nuclear transcription factor Y subunit B-3 OS=Aegilops tauschii GN=F775_04529 PE=4 SV=1	AEGTA	2	0.801678	0.681168	2.0893	0.383707	1.67494	2.63027	0.243521	2.10863	1.24738	5.49541	0.534564	0.360843	2.0893	0.255859	1.11686	3.25087	0.202763	2.10863	1.5417	6.79204	0.660694	0.49252	2.10863	0.316228	1.39316	0.203236	0.153866	2.0893	0.0963829	0.42462
197	6.48	6.85	47.13	40.8	38.51	tr|F8S6U7|F8S6U7_WHEAT	Pathogenesis-related protein 1-17 OS=Triticum aestivum PE=4 SV=1	WHEAT	9	1.31826	0.57367	5.05825	0.260615	6.66807	0.580764	0.371498	23.1206	0.0387258	13.4277	2.12814	0.231714	21.677	0.0981748	27.2898	0.436516	0.260458	9.37562	0.0487529	4.09261	1.61436	0.3179	22.9087	0.0704693	24.8886	3.63078	0.150897	30.479	0.119124	38.3707
440	4.01	13.71	30.55	26.69	25.08	tr|N1R303|N1R303_AEGTA	Peroxidase 12 OS=Aegilops tauschii GN=F775_07405 PE=4 SV=1	AEGTA	24	0.972747	0.972865	2.0893	0.465586	2.03236	0.387258	0.252168	2.10863	0.185353	0.816582	0.630957	0.455345	2.0893	0.301995	1.31826	0.394457	0.256273	2.10863	0.188799	0.831764	0.642688	0.467273	2.0893	0.30761	1.34276	1.61436	0.432048	2.0893	0.772681	3.37287
102	9.16	11.25	30.92	24.57	17.63	tr|M7YWK9|M7YWK9_TRIUA	Peroxidase 2 OS=Triticum urartu GN=TRIUR3_03935 PE=4 SV=1	TRIUA	7	1.1695	0.486974	1.20226	0.972747	1.40605	1.92309	0.350929	1.41906	1.35519	2.80543	1.77011	0.287494	1.21339	1.45881	2.24905	1.6293	0.663151	1.41906	1.14815	2.35505	1.51356	0.493704	1.33045	1.13763	2.05116	0.92045	0.738659	1.41906	0.642688	1.30617
890	2	14.53	37.89	37.89	33.85	tr|R7W4A1|R7W4A1_AEGTA	Peroxidase 52 OS=Aegilops tauschii GN=F775_11178 PE=4 SV=1	AEGTA	17	0.758578	0.615665	2.0893	0.359749	1.58489	0.383707	0.248331	2.0893	0.18197	0.801678	0.630957	0.452004	2.0893	0.299226	1.31826	0.501187	0.331656	2.0893	0.239883	1.04713	0.824138	0.718309	2.0893	0.394457	1.72187	1.6293	0.42492	2.0893	0.77983	3.40408
118	8.29	8.47	11.93	6.534	5.682	tr|F2DQ23|F2DQ23_HORVD	Phenylalanine ammonia-lyase OS=Hordeum vulgare var. distichum PE=2 SV=1	HORVD	5	0.895365	0.65258	1.39316	0.636796	1.24738	3.98107	0.00737795	1.67494	2.37684	7.44732	1.67494	0.071733	1.27057	1.31826	2.18776	4.36516	0.00808533	1.65959	2.63027	7.87046	1.85353	0.095149	1.44544	1.28233	2.72898	0.413047	0.00271858	1.6293	0.224906	0.672977
277	5.65	5.65	22.95	10.66	10.66	tr|F2EIG4|F2EIG4_HORVD	Predicted protein (Fragment) OS=Hordeum vulgare var. distichum PE=2 SV=1	HORVD	4	1.48594	0.304034	1.21339	1.22462	1.80302	1.94089	0.11355	1.36773	1.41906	2.65461	1.75388	0.213577	1.24738	1.40605	2.208	1.2942	0.312742	1.35519	0.954993	1.77011	1.1695	0.709178	1.2942	0.903649	1.52757	0.895365	0.459671	1.35519	0.660694	1.21339
1008	2	2.19	13.33	11.43	9.048	tr|F2CZH0|F2CZH0_HORVD	Predicted protein OS=Hordeum vulgare var. distichum PE=2 SV=1	HORVD	2	1.01859	0.957079	2.0893	0.487529	2.12814	0.613762	0.433722	2.0893	0.291072	1.28233	0.457088	0.296934	2.0893	0.21677	0.954993	0.597035	0.41722	2.0893	0.283139	1.24738	0.444631	0.288471	2.0893	0.210863	0.928966	0.737904	0.589179	2.0893	0.353183	1.5417
1060	2	2.07	15.08	7.821	7.821	tr|F2DXR4|F2DXR4_HORVD	Predicted protein OS=Hordeum vulgare var. distichum PE=2 SV=1	HORVD	3	0.972747	0.96735	2.0893	0.465586	2.03236	0.380189	0.24702	2.0893	0.18197	0.794328	0.501187	0.331291	2.0893	0.239883	1.04713	0.387258	0.251784	2.10863	0.185353	0.816582	0.510505	0.339552	2.0893	0.244343	1.0666	1.30617	0.610523	2.0893	0.625173	2.72898
453	4	4.5	16.51	9.346	8.1	tr|F2EFS3|F2EFS3_HORVD	Predicted protein OS=Hordeum vulgare var. distichum PE=2 SV=1	HORVD	4	1.38038	0.198955	2.91072	0.474242	5.19996	3.49945	0.357241	3.0761	1.13763	13.4277	0.544503	0.145321	1.33045	0.183654	0.724436	2.0893	0.0386506	3.16228	0.660694	5.80764	0.394457	0.0331888	3.01995	0.0794328	1.19124	0.187068	0.224781	3.04789	0.0469894	0.570164
691	2.27	2.53	20.76	7.895	4.678	tr|F2DI83|F2DI83_HORVD	Predicted protein OS=Hordeum vulgare var. distichum PE=2 SV=1	HORVD	4	0.887156	0.737285	1.8197	0.487529	1.61436	0.369828	0.128368	2.72898	0.136773	1.00925	0.564937	0.23783	2.70396	0.207014	1.52757	0.413047	0.118074	2.37684	0.17378	0.981748	0.625173	0.205542	2.37684	0.265461	1.48594	1.49969	0.257022	1.88799	0.794328	2.83139
147	7.78	8.63	10.69	5.521	5.076	tr|F2DL45|F2DL45_HORVD	Predicted protein OS=Hordeum vulgare var. distichum PE=2 SV=1	HORVD	5	1.45881	0.409208	3.94457	0.369828	5.70164	11.272	0.118944	4.69894	2.39883	48.3059	1.59956	0.403014	1.90546	0.83946	3.04789	7.7983	0.15768	4.69894	1.65959	36.6438	1.09648	0.982538	2.14783	0.510505	2.35505	0.138038	0.158737	4.69894	0.0277971	0.648634
648	2.63	2.76	7.036	4.051	4.051	tr|F2E475|F2E475_HORVD	Predicted protein OS=Hordeum vulgare var. distichum PE=2 SV=1	HORVD	2	1.36773	0.563258	2.0893	0.654636	2.85759	0.564937	0.386685	2.0893	0.270396	1.18032	1.67494	0.409936	2.10863	0.794328	3.49945	0.409261	0.265474	2.0893	0.195884	0.855067	1.21339	0.698012	2.0893	0.580764	2.53513	2.93765	0.220493	2.10863	1.39316	6.13762
902	2	7.92	19.26	10	7.222	tr|F2DNL6|F2DNL6_HORVD	Predicted protein OS=Hordeum vulgare var. distichum PE=2 SV=1	HORVD	5	0.816582	0.710212	2.10863	0.390841	1.72187	0.559758	0.382222	2.0893	0.265461	1.1695	2.18776	0.293684	2.10863	1.03753	4.57088	0.679204	0.509372	2.0893	0.322107	1.41906	2.63027	0.242134	2.0893	1.25892	5.54626	3.87258	0.178518	2.10863	1.83654	8.09096
839	2.04	2.04	13.68	9.402	9.402	tr|F2DN51|F2DN51_HORVD	Predicted protein OS=Hordeum vulgare var. distichum PE=4 SV=1	HORVD	3	0.679204	0.480567	1.78649	0.380189	1.21339	0.539511	0.386995	1.35519	0.390841	0.731139	0.519996	0.372114	1.34276	0.376704	0.698232	0.787046	0.772027	1.78649	0.440555	1.40605	0.758578	0.73165	1.69044	0.440555	1.28233	0.954993	0.952871	1.35519	0.698232	1.2942
152	7.65	8	13.25	10.67	7.745	tr|M8CF28|M8CF28_AEGTA	Pyrophosphate--fructose 6-phosphate 1-phosphotransferase subunit alpha OS=Aegilops tauschii GN=F775_31413 PE=4 SV=1	AEGTA	4	1.04713	0.804676	1.28233	0.816582	1.34276	1.95885	0.181257	1.92309	1.01859	3.80189	1.58489	0.152362	1.34276	1.18032	2.12814	1.85353	0.18188	1.77011	1.04713	3.34195	1.49969	0.199858	1.41906	1.05682	2.12814	0.801678	0.862989	1.92309	0.413047	1.5417
930	2	3.47	12.09	8.372	8.372	tr|Q70WD6|Q70WD6_HORVD	RAB-like small G-protein OS=Hordeum vulgare var. distichum GN=rab2 PE=2 SV=1	HORVD	2	1.10662	0.824153	2.0893	0.529663	2.31206	0.283139	0.193282	2.10863	0.135519	0.597035	0.613762	0.438076	2.10863	0.293765	1.2942	0.253513	0.178362	2.10863	0.121339	0.534564	0.549541	0.374388	2.10863	0.263027	1.15878	2.14783	0.298299	2.0893	1.02802	4.48745
563	3.48	3.48	14.57	6.623	6.623	tr|R7W8F3|R7W8F3_AEGTA	RNA-binding Musashi-2-like protein OS=Aegilops tauschii GN=F775_28479 PE=4 SV=1	AEGTA	3	0.928966	0.979216	1.59956	0.57544	1.48594	1.58489	0.774047	1.61436	0.981748	2.53513	0.654636	0.358292	1.48594	0.436516	0.972747	1.51356	0.792519	1.59956	0.946237	2.44343	0.704693	0.352459	1.5417	0.452898	1.08643	0.465586	0.300902	1.61436	0.288403	0.751623
581	3.3	4.33	30.54	27.54	13.77	tr|Q41518|Q41518_WHEAT	Single-stranded nucleic acid binding protein OS=Triticum aestivum GN=whGRP-1 PE=2 SV=1	WHEAT	11	1.34276	0.597207	1.31826	1.01859	1.8197	2.35505	0.533396	1.39316	1.69044	3.59749	0.505825	0.387432	1.14815	0.428549	0.580764	1.70608	0.894681	1.30617	1.30617	2.26987	0.37325	0.275087	1.35519	0.263027	0.505825	0.224906	0.257563	1.40605	0.145881	0.316228
958	2	2.44	17.96	10.18	10.18	tr|M7YD03|M7YD03_TRIUA	Small ubiquitin-related modifier 1 OS=Triticum urartu GN=TRIUR3_13823 PE=4 SV=1	TRIUA	2	1.0666	0.971075	4.61318	0.231207	4.92039	3.13329	0.374032	29.1072	0.107647	35.3183	0.666807	0.527846	2.0893	0.316228	1.39316	2.91072	0.383115	28.3139	0.102802	34.0408	0.619441	0.51246	2.93765	0.210863	1.8197	0.212814	0.249677	31.3329	0.0229087	6.66807
749	2.11	3.24	48	39.56	28.44	tr|Q8S4P7|Q8S4P7_WHEAT	Thaumatin-like protein OS=Triticum aestivum PE=2 SV=1	WHEAT	4	1.10662	0.826487	2.0893	0.529663	2.31206	0.452898	0.295449	2.0893	0.21677	0.946237	2.10863	0.305425	2.10863	1	4.40555	0.405508	0.263412	2.10863	0.194089	0.855067	1.88799	0.348169	2.10863	0.895365	3.94457	4.61318	0.159022	2.10863	2.18776	9.63829
521	3.85	6.98	13.55	11.17	9.218	tr|M8A2J7|M8A2J7_TRIUA	Ubiquilin-1 OS=Triticum urartu GN=TRIUR3_26492 PE=4 SV=1	TRIUA	3	0.679204	0.861668	23.3346	0.0420727	15.8489	10.2802	0.628458	31.6228	0.325087	60.8135	0.331131	0.481961	28.5759	0.0283139	9.46237	6.79204	0.736345	31.3329	0.21677	51.0505	0.515229	0.422421	7.7983	0.0474242	4.01791	0.0963829	0.335472	31.6228	0.0161436	3.04789
271	5.84	5.89	16.89	14.48	14.48	tr|N1R1P0|N1R1P0_AEGTA	Uncharacterized protein OS=Aegilops tauschii GN=F775_02225 PE=4 SV=1	AEGTA	6	1.38038	0.532014	1.34276	1.02802	1.87068	3.87258	0.047645	1.8197	2.12814	6.54636	1.75388	0.146712	1.24738	1.40605	2.60615	2.80543	0.066979	1.77011	1.58489	4.92039	1.28233	0.257985	1.51356	0.847227	1.97697	0.448745	0.170335	1.67494	0.283139	0.751623
1019	2	2.18	9.615	9.615	7.051	tr|M8CCW1|M8CCW1_AEGTA	Uncharacterized protein OS=Aegilops tauschii GN=F775_26613 PE=4 SV=1	AEGTA	3	0.794328	0.780282	2.65461	0.293765	2.10863	0.580764	0.649702	4.48745	0.130617	2.60615	0.363078	0.343711	4.16869	0.0847227	1.51356	0.731139	0.841694	4.44631	0.164437	3.25087	0.457088	0.415282	3.7325	0.115878	1.70608	0.613762	0.482909	2.46604	0.246604	1.51356
159	7.51	7.51	23.11	23.11	23.11	tr|N1QZ03|N1QZ03_AEGTA	Uncharacterized protein OS=Aegilops tauschii GN=F775_26852 PE=4 SV=1	AEGTA	5	0.679204	0.704653	2.18776	0.310456	1.48594	0.483059	0.168994	1.94089	0.246604	0.937562	0.534564	0.39595	2.18776	0.244343	1.1695	0.704693	0.23582	1.7378	0.405508	1.22462	0.77983	0.590532	1.40605	0.554626	1.09648	1.09648	0.407267	1.78649	0.613762	1.95885
517	3.92	4.19	7.494	5.168	5.168	tr|M8B8E6|M8B8E6_AEGTA	Uncharacterized protein OS=Aegilops tauschii GN=F775_28222 PE=4 SV=1	AEGTA	2	0.887156	0.703292	19.5884	0.049204	17.378	0.296483	0.311303	29.6483	0.0267917	8.79023	0.636796	0.880343	22.2843	0.0405509	14.1906	0.325087	0.253001	2.10863	0.155597	0.685488	0.704693	0.614101	2.10863	0.337287	1.48594	2.14783	0.340288	2.10863	1.01859	4.48745
1088	2	2.04	15.73	11.24	11.24	tr|R7WA20|R7WA20_AEGTA	Uncharacterized protein OS=Aegilops tauschii GN=F775_28600 PE=4 SV=1	AEGTA	2	1.10662	0.817945	2.0893	0.529663	2.33346	0.416869	0.270283	2.0893	0.199526	0.870964	0.448745	0.290954	2.0893	0.212814	0.937562	0.369828	0.241698	2.10863	0.177011	0.77983	0.398107	0.258333	2.0893	0.190546	0.831764	1.0666	0.887489	2.0893	0.510505	2.22844
504	4	4	18.77	17.24	17.24	tr|M8CBC2|M8CBC2_AEGTA	Uncharacterized protein OS=Aegilops tauschii GN=F775_29635 PE=4 SV=1	AEGTA	3	1.0666	0.576173	4.01791	0.265461	7.17794	3.66438	0.831562	4.44631	0.824138	16.293	0.440555	0.495529	3.31131	0.0619441	1.45881	3.49945	0.697532	4.48745	0.77983	15.5597	0.405508	0.85681	5.64937	0.0413047	2.29087	0.203236	0.593109	4.44631	0.0457088	0.903649
700	2.24	2.29	6.114	3.55	3.55	tr|M8BPM4|M8BPM4_AEGTA	Uncharacterized protein OS=Aegilops tauschii GN=F775_30248 PE=4 SV=1	AEGTA	2	0.981748	0.755906	18.7068	0.049204	18.3654	0.334195	0.239643	27.7971	0.0267917	9.28966	0.0636796	0.403039	31.9154	0.0123595	2.03236	0.990832	0.279842	18.8799	0.0524807	18.7068	0.139316	0.513232	31.6228	0.0188799	4.40555	0.187068	0.450981	31.3329	0.0214783	5.86138
381	4.13	4.33	25.73	16.37	12.28	tr|M8AZT0|M8AZT0_AEGTA	Uncharacterized protein OS=Aegilops tauschii GN=F775_31843 PE=4 SV=1	AEGTA	2	0.751623	0.606486	2.0893	0.359749	1.57036	1.51356	0.471561	2.0893	0.724436	3.19154	0.636796	0.461875	2.0893	0.30479	1.33045	2.01372	0.322128	2.10863	0.954993	4.20727	0.83946	0.748772	2.0893	0.401791	1.75388	0.416869	0.269312	2.0893	0.197697	0.870964
1110	2	2.03	8.295	6.452	6.452	tr|N1QVY7|N1QVY7_AEGTA	Uncharacterized protein OS=Aegilops tauschii GN=F775_32418 PE=4 SV=1	AEGTA	2	0.862979	0.861855	1.61436	0.529663	1.39316	0.383707	0.250592	4.48745	0.0862978	1.72187	0.666807	0.629836	4.01791	0.164437	2.67917	0.444631	0.272979	4.13048	0.10666	1.83654	0.765597	0.737838	4.16869	0.183654	3.19154	1.70608	0.3304	2.24905	0.758578	3.87258
134	8.02	8.02	19.62	14.17	14.17	tr|M0W4D6|M0W4D6_HORVD	Uncharacterized protein OS=Hordeum vulgare var. distichum PE=3 SV=1	HORVD	4	0.895365	0.840963	2.0893	0.428549	1.87068	0.544503	0.367465	2.0893	0.258226	1.13763	3.83707	0.179669	2.10863	1.8197	8.01678	0.60256	0.422087	2.0893	0.285759	1.25892	4.20727	0.167878	2.0893	2.01372	8.87156	6.98232	0.12605	2.10863	3.31131	14.5881
383	4.12	4.26	11.41	7.444	7.444	tr|M0UZ48|M0UZ48_HORVD	Uncharacterized protein OS=Hordeum vulgare var. distichum PE=4 SV=1	HORVD	3	0.937562	0.907581	2.0893	0.448745	1.95885	0.534564	0.358879	2.0893	0.255859	1.11686	1.51356	0.472666	2.0893	0.724436	3.19154	0.564937	0.387313	2.0893	0.270396	1.18032	1.61436	0.43306	2.10863	0.765597	3.37287	2.83139	0.228008	2.10863	1.34276	5.91562
90	10	10	30.25	27.73	27.73	tr|M7ZIY8|M7ZIY8_TRIUA	Uncharacterized protein OS=Triticum urartu GN=TRIUR3_14987 PE=4 SV=1	TRIUA	5	1.15878	0.731183	1.51356	0.765597	1.7378	1.64437	0.343331	1.52757	1.07647	2.67917	0.510505	0.22219	1.2942	0.387258	0.660694	1.41906	0.49082	1.48594	0.954993	2.12814	0.440555	0.165139	1.52757	0.280543	0.672977	0.30761	0.0964851	1.58489	0.178649	0.487529
163	7.36	8.22	19.73	7.982	7.095	tr|M7ZP50|M7ZP50_TRIUA	Uncharacterized protein OS=Triticum urartu GN=TRIUR3_26766 PE=4 SV=1	TRIUA	7	1.19124	0.969104	1.43219	0.831764	1.72187	3.10456	0.335376	1.45881	2.12814	4.52898	0.544503	0.180303	1.1695	0.457088	0.636796	2.91072	0.34857	1.44544	2.01372	4.20727	0.452898	0.174618	1.44544	0.301995	0.654636	0.194089	0.0816416	1.47231	0.12942	0.285759
605	3.08	3.12	41.38	32.18	32.18	tr|M7Z721|M7Z721_TRIUA	Uncharacterized protein OS=Triticum urartu GN=TRIUR3_30639 PE=4 SV=1	TRIUA	2	1.07647	0.880047	4.69894	0.229087	5.05825	2.46604	0.266442	2.65461	0.928966	6.48634	0.613762	0.438227	2.0893	0.293765	1.28233	2.24905	0.288013	12.3595	0.18197	22.4905	0.564937	0.3935	4.09261	0.138038	2.31206	0.246604	0.178925	3.04789	0.0816582	0.751623
