# Supplementary material for: Proteomic Profiling of the Interactions of Cd/Zn in the Roots of Dwarf Polish Wheat (Triticum polonicum L.)
Source: Front Plant Sci. 2016 Sep 14;7:1378. doi: 10.3389/fpls.2016.01378 (PMC5021758; doi:10.3389/fpls.2016.01378)
Supplement: Data Sheet 11 — Proteins induced only by Cd+Zn stress. [file DataSheet11.xlsx]

## Sheet: Sheet11
N	Unused	Total	%Cov	%Cov(50)	%Cov(95)	Accession	Name	Species	Peptides(95%)	CK/Cd	PVal CK/Cd	EF CK/Cd	LowerCI CK/Cd	UpperCI CK/Cd	CK/Zn	PVal CK/Zn	EF CK/Zn	LowerCI CK/Zn	UpperCI CK/Zn	CK/Cd+Zn	PVal CK/Cd+Zn	EF CK/Cd+Zn	LowerCI CK/Cd+Zn	UpperCI CK/Cd+Zn	Cd/Zn	PVal Cd/Zn	EF Cd/Zn	LowerCI Cd/Zn	UpperCI Cd/Zn	Cd/Cd+Zn	PVal Cd/Cd+Zn	EF Cd/Cd+Zn	LowerCI Cd/Cd+Zn	UpperCI Cd/Cd+Zn	Zn/Cd+Zn	PVal Zn/Cd+Zn	EF Zn/Cd+Zn	LowerCI Zn/Cd+Zn	UpperCI Zn/Cd+Zn
245	6.02	8.15	16.25	14.69	14.69	tr|M8BW98|M8BW98_AEGTA	Peroxidase 4 OS=Aegilops tauschii GN=F775_26608 PE=4 SV=1	AEGTA	6	1.08643	0.405667	4.44631	0.244343	4.83059	0.887156	0.0999342	6.19441	0.194089	5.49541	0.270396	0.960663	4.48745	0.0608135	1.21339	0.801678	0.126478	5.64937	0.175388	4.52898	0.246604	0.392127	4.48745	0.0554626	1.10662	0.398107	0.03505	4.57088	0.0642688	1.8197
456	4	4.38	13.43	9.259	7.407	tr|M7ZFE2|M7ZFE2_TRIUA	Uncharacterized protein OS=Triticum urartu GN=TRIUR3_27359 PE=4 SV=1	TRIUA	2	0.862979	0.529567	1.45881	0.586138	1.25892	0.847227	0.431966	1.48594	0.57544	1.25892	0.366438	0.17703	1.43219	0.242103	0.524808	0.972747	0.79756	1.48594	0.660694	1.44544	0.420727	0.234427	1.39316	0.291072	0.586138	0.42462	0.264932	1.49969	0.277971	0.636796
470	4	4.22	20.14	14.39	14.39	tr|F2CY98|F2CY98_HORVD	Predicted protein OS=Hordeum vulgare var. distichum PE=2 SV=1	HORVD	2	0.711214	0.852519	17.7011	0.049204	12.5892	0.685488	0.561687	2.10863	0.325087	1.44544	0.432514	0.35305	4.32514	0.0954993	1.87068	0.963829	0.662116	16.9044	0.057544	16.293	0.597035	0.399525	4.74242	0.127057	2.83139	0.619441	0.573712	4.65586	0.130617	2.88403
549	3.56	3.57	10.96	5.479	5.479	tr|F2DV01|F2DV01_HORVD	Predicted protein OS=Hordeum vulgare var. distichum PE=2 SV=1	HORVD	4	0.816582	0.787547	2.44343	0.334195	1.99526	0.801678	0.790916	1.72187	0.465586	1.38038	0.444631	0.329904	2.58226	0.169044	1.14815	0.972747	0.996233	1.70608	0.570164	1.65959	0.539511	0.393339	1.38038	0.387258	0.744732	0.549541	0.392078	1.8197	0.299226	1
321	4.8	7.08	45.65	30.43	26.09	tr|F2E6W2|F2E6W2_HORVD	Predicted protein OS=Hordeum vulgare var. distichum PE=2 SV=1	HORVD	4	0.831764	0.911708	1.64437	0.505825	1.36773	0.862979	0.815768	1.69044	0.515229	1.45881	0.444631	0.460636	1.36773	0.316228	0.608135	1.02802	0.900136	1.67494	0.613762	1.72187	0.524808	0.502424	1.69044	0.30761	0.887156	0.505825	0.557373	1.69044	0.299226	0.855067
875	2.01	2.29	14.29	8.388	7.864	tr|M7YIW7|M7YIW7_TRIUA	Uncharacterized protein OS=Triticum urartu GN=TRIUR3_07577 PE=4 SV=1	TRIUA	4	1.15878	0.944019	4.44631	0.260615	5.15229	0.903649	0.796443	2.29087	0.398107	2.07014	0.501187	0.364364	1.38038	0.359749	0.691831	0.77983	0.848275	4.2462	0.18197	3.31131	0.428549	0.381512	4.40555	0.0963829	1.88799	0.549541	0.436857	1.75388	0.30761	0.963829
222	6.17	6.58	18.51	10.77	9.392	tr|M7ZGU7|M7ZGU7_TRIUA	Uncharacterized protein OS=Triticum urartu GN=TRIUR3_28228 PE=4 SV=1	TRIUA	3	0.679204	0.316857	1.8197	0.37325	1.23595	1.38038	0.380012	4.44631	0.310456	6.13762	0.505825	0.142408	1.39316	0.366438	0.704693	2.01372	0.13478	4.44631	0.452898	8.95365	0.737904	0.409363	2.46604	0.299226	1.8197	0.366438	0.0737448	4.44631	0.0816582	1.6293
970	2	2.35	26.99	19.63	8.589	tr|Q0KIW2|Q0KIW2_WHEAT	Glycine-rich RNA-binding protein OS=Triticum aestivum GN=TaGRP2 PE=2 SV=1	WHEAT	5	1.27057	0.673064	1.57036	0.809096	1.97697	1.2942	0.952272	1.59956	0.809096	2.0893	0.510505	0.403779	1.45881	0.340408	0.744732	1.00925	0.710502	1.57036	0.642688	1.61436	0.398107	0.305232	1.58489	0.248886	0.630957	0.394457	0.387573	1.6293	0.242103	0.642688
346	4.39	4.85	13.97	12.88	10.92	tr|M0X5B5|M0X5B5_HORVD	Uncharacterized protein OS=Hordeum vulgare var. distichum PE=4 SV=1	HORVD	3	0.679204	0.509308	1.43219	0.469894	0.972747	1.41906	0.670845	1.43219	0.990832	2.14783	0.544503	0.409288	1.44544	0.37325	0.787046	2.0893	0.366677	1.52757	1.36773	3.34195	0.794328	0.777872	1.35519	0.586138	1.07647	0.376704	0.30793	1.59956	0.231207	0.60256
498	4	4	12.03	6.304	6.304	tr|N1QRI4|N1QRI4_AEGTA	Hsp70 nucleotide exchange factor fes1 OS=Aegilops tauschii GN=F775_31883 PE=4 SV=1	AEGTA	5	1	0.758211	2.72898	0.366438	2.70396	1.24738	0.881989	2.72898	0.457088	3.37287	0.549541	0.347525	2.65461	0.207014	1.45881	1.23595	0.867213	1.55597	0.794328	1.99526	0.549541	0.430299	1.47231	0.359749	0.809096	0.440555	0.382589	2.22844	0.187068	0.981748
449	4	6.54	9.663	5.124	4.539	tr|F2DNK3|F2DNK3_HORVD	Predicted protein OS=Hordeum vulgare var. distichum PE=2 SV=1	HORVD	4	0.990832	0.87647	1.39316	0.704693	1.38038	1.15878	0.698224	1.61436	0.717794	1.87068	0.549541	0.398972	1.24738	0.42462	0.685488	1.14815	0.804842	1.48594	0.772681	1.75388	0.549541	0.359666	1.23595	0.436516	0.679204	0.469894	0.309244	1.6293	0.285759	0.765597
109	8.62	8.71	25.8	13.07	10.95	tr|M7ZNI1|M7ZNI1_TRIUA	Calcium-binding protein CML7 OS=Triticum urartu GN=TRIUR3_30313 PE=4 SV=1	TRIUA	5	1.35519	0.594519	1.34276	1.00925	1.83654	1.48594	0.583469	1.27057	1.1695	1.90546	0.554626	0.307288	1.87068	0.299226	1.03753	1.08643	0.982683	1.69044	0.642688	1.83654	0.409261	0.229869	1.64437	0.242103	0.672977	0.37325	0.227727	1.94089	0.190546	0.724436
93	9.94	9.94	39.11	32.18	28.71	tr|R7WGF5|R7WGF5_AEGTA	Pleckstrin homology domain-containing family A member 8 OS=Aegilops tauschii GN=F775_28375 PE=4 SV=1	AEGTA	7	0.772681	0.565155	1.48594	0.515229	1.14815	1.1695	0.927585	1.80302	0.648634	2.1677	0.570164	0.438557	1.20226	0.469894	0.685488	1.49969	0.611422	1.80302	0.831764	2.80543	0.731139	0.757399	1.51356	0.483059	1.10662	0.483059	0.469667	1.8197	0.255859	0.879022
396	4.09	4.18	30.41	16.49	10.82	tr|M8D7T6|M8D7T6_AEGTA	Uncharacterized protein OS=Aegilops tauschii GN=F775_31652 PE=4 SV=1	AEGTA	2	0.855067	0.44143	1.57036	0.524808	1.34276	0.895365	0.451863	1.94089	0.465586	1.7378	0.586138	0.280133	1.5417	0.353183	0.903649	1.04713	0.974966	1.94089	0.539511	2.03236	0.672977	0.526276	1.90546	0.353183	1.28233	0.642688	0.512983	1.90546	0.331131	1.22462
387	4.11	4.29	19.44	10.07	10.07	tr|O81958|O81958_HORVU	Endonuclease OS=Hordeum vulgare PE=2 SV=1	HORVU	4	0.679204	0.59884	1.75388	0.383707	1.19124	0.704693	0.91301	2.65461	0.263027	1.87068	0.591562	0.51382	1.87068	0.313329	1.10662	1.02802	0.659797	1.61436	0.636796	1.67494	0.862979	0.857187	1.23595	0.691831	1.0666	0.824138	0.562759	1.48594	0.559758	1.22462
59	11.23	11.23	43.65	40.48	40.48	tr|R7W3W0|R7W3W0_AEGTA	Cytochrome b-c1 complex subunit 7 OS=Aegilops tauschii GN=F775_06102 PE=4 SV=1	AEGTA	9	0.855067	0.66792	1.13763	0.751623	0.972747	1.05682	0.823005	1.52757	0.691831	1.61436	0.60256	0.182446	1.2942	0.461318	0.77983	1.22462	0.530402	1.51356	0.809096	1.85353	0.698232	0.270143	1.36773	0.501187	0.954993	0.564937	0.152067	1.36773	0.405508	0.772681
187	6.66	6.66	20.54	20.54	16.62	tr|D8L9Q2|D8L9Q2_WHEAT	Glucan endo-1,3-beta-glucosidase GII,, expressed OS=Triticum aestivum GN=TAA_ctg0661b.00070.1 PE=3 SV=1	WHEAT	6	0.972747	0.966401	1.38038	0.704693	1.34276	1	0.862764	2.01372	0.496592	2.01372	0.613762	0.458647	1.38038	0.444631	0.847227	1.01859	0.895186	1.59956	0.636796	1.6293	0.625173	0.444387	1.39316	0.452898	0.870964	0.613762	0.404052	1.97697	0.30479	1.21339
342	4.43	4.71	17.11	11.78	6	tr|M8B6Q5|M8B6Q5_AEGTA	Uncharacterized protein OS=Aegilops tauschii GN=F775_07994 PE=4 SV=1	AEGTA	6	0.809096	0.923351	1.34276	0.60256	1.08643	1.05682	0.827154	1.34276	0.787046	1.41906	0.613762	0.274564	1.34276	0.452898	0.824138	1.30617	0.755309	1.33045	0.981748	1.75388	0.744732	0.250884	1.20226	0.608135	0.895365	0.559758	0.340015	1.35519	0.413047	0.758578
454	4	4.44	4.897	3.791	2.37	tr|M8A828|M8A828_TRIUA	Uncharacterized protein OS=Triticum urartu GN=TRIUR3_18779 PE=4 SV=1	TRIUA	5	0.717794	0.0411766	1.61436	0.444631	1.15878	1.36773	0.0290669	1.61436	0.847227	2.208	0.613762	0.0347469	1.61436	0.380189	0.990832	1.67494	0.0979581	1.59956	1.04713	2.70396	0.847227	0.213839	1.43219	0.591562	1.21339	0.510505	0.173258	1.61436	0.316228	0.824138
897	2	9.67	44.49	34.8	30.84	tr|M8BB60|M8BB60_AEGTA	Prohibitin-1, mitochondrial OS=Aegilops tauschii GN=F775_29475 PE=4 SV=1	AEGTA	10	0.794328	0.628795	2.0893	0.376704	1.65959	0.794328	0.758698	5.29664	0.149969	4.20727	0.619441	0.308576	22.6987	0.0398107	14.0605	0.990832	0.837293	10.1859	0.0972747	10.0925	0.765597	0.432215	18.7068	0.0496592	14.3219	0.765597	0.374209	20.893	0.0452898	15.9956
213	6.27	6.95	9.228	6.968	6.497	tr|M0ZCD6|M0ZCD6_HORVD	Uncharacterized protein OS=Hordeum vulgare var. distichum PE=4 SV=1	HORVD	4	0.672977	0.502531	2.0893	0.322107	1.40605	0.731139	0.57917	2.0893	0.349945	1.52757	0.619441	0.439779	2.0893	0.293765	1.2942	1.07647	0.865599	2.0893	0.515229	2.24905	0.912011	0.863618	2.0893	0.436516	1.90546	0.83946	0.740462	2.0893	0.401791	1.75388
575	3.35	3.46	30.34	22.47	16.85	tr|M8A7A7|M8A7A7_TRIUA	26S proteasome non-ATPase regulatory subunit RPN12A OS=Triticum urartu GN=TRIUR3_27145 PE=4 SV=1	TRIUA	5	0.862979	0.460784	1.55597	0.554626	1.34276	1.21339	0.520683	1.57036	0.772681	1.94089	0.642688	0.500006	1.21339	0.519996	0.77983	1.39316	0.877756	1.57036	0.887156	2.24905	0.737904	0.916774	1.51356	0.483059	1.11686	0.524808	0.959987	1.58489	0.325087	0.831764
642	2.68	2.75	16.79	13.87	13.87	tr|N1R599|N1R599_AEGTA	Dihydroneopterin aldolase OS=Aegilops tauschii GN=F775_19360 PE=4 SV=1	AEGTA	2	0.903649	0.785176	2.03236	0.444631	1.83654	1.14815	0.590865	4.32514	0.265461	4.96592	0.660694	0.349976	1.38038	0.47863	0.912011	1.27057	0.469833	2.29087	0.554626	2.91072	0.731139	0.421937	2.14783	0.340408	1.57036	0.570164	0.253163	4.44631	0.128233	2.53513
543	3.6	3.6	11.16	11.16	11.16	tr|F2DHV1|F2DHV1_HORVD	Predicted protein OS=Hordeum vulgare var. distichum PE=2 SV=1	HORVD	2	0.870964	0.745907	3.83707	0.226986	3.34195	0.801678	0.47462	2.0893	0.383707	1.67494	0.660694	0.32306	4.16869	0.158489	2.75423	0.912011	0.628026	3.0761	0.296483	2.80543	0.751623	0.399931	2.0893	0.359749	1.57036	0.816582	0.604679	3.34195	0.244343	2.72898
486	4	4.04	6.217	3.908	3.908	tr|F2E5S3|F2E5S3_HORVD	Predicted protein OS=Hordeum vulgare var. distichum PE=2 SV=1	HORVD	3	1.20226	0.619824	2.0893	0.57544	2.51189	1.20226	0.548384	2.0893	0.57544	2.53513	1.5417	0.428206	6.72977	0.229087	10.3753	1	0.887563	2.24905	0.444631	2.24905	1.27057	0.667583	5.7544	0.220801	7.31139	1.27057	0.759433	12.942	0.0981748	15.8489
74	10.45	10.5	27.92	26.62	23.38	tr|M8CFC4|M8CFC4_AEGTA	40S ribosomal protein SA OS=Aegilops tauschii GN=F775_32135 PE=4 SV=1	AEGTA	9	1.27057	0.403339	1.21339	1.04713	1.5417	0.963829	0.950826	1.28233	0.744732	1.23595	1.58489	0.0997234	1.34276	1.18032	2.12814	0.751623	0.506595	1.30617	0.57544	0.981748	1.23595	0.236334	1.36773	0.903649	1.69044	1.6293	0.32385	1.36773	1.19124	2.22844
218	6.23	6.27	34.12	22.35	22.35	tr|R7W056|R7W056_AEGTA	Uncharacterized protein OS=Aegilops tauschii GN=F775_52330 PE=4 SV=1	AEGTA	7	1.33045	0.507408	1.58489	0.83946	2.10863	1.27057	0.845671	1.75388	0.724436	2.26987	1.58489	0.216165	1.8197	0.870964	2.83139	0.946237	0.598682	1.78649	0.534564	1.69044	1.2942	0.314903	1.85353	0.698232	2.33346	1.27057	0.235093	1.8197	0.698232	2.26987
815	2.04	2.84	11.05	2.561	1.887	tr|M8C1D6|M8C1D6_AEGTA	Succinate dehydrogenase (Ubiquinone) flavoprotein subunit, mitochondrial OS=Aegilops tauschii GN=F775_26895 PE=4 SV=1	AEGTA	2	1.48594	0.489878	2.0893	0.711214	3.10456	1.01859	0.949479	2.0893	0.487529	2.12814	1.59956	0.433821	2.0893	0.765597	3.37287	0.685488	0.515387	2.0893	0.325087	1.43219	1.07647	0.873937	2.10863	0.510505	2.24905	1.55597	0.454715	2.0893	0.744732	3.25087
348	4.38	4.87	15.73	11.52	5.337	tr|R7WC35|R7WC35_AEGTA	succinyl-CoA ligase (GDP-forming) subunit alpha, mitochondrial OS=Aegilops tauschii GN=F775_29243 PE=4 SV=1	AEGTA	2	1.39316	0.895848	1.61436	0.862979	2.26987	1.24738	0.609496	1.61436	0.772681	2.01372	1.61436	0.474044	1.58489	1.01859	2.63027	0.887156	0.685321	1.61436	0.549541	1.43219	1.15878	0.526517	1.61436	0.717794	1.85353	1.2942	0.768224	1.61436	0.801678	2.0893
332	4.59	5.33	11.5	8.214	5.133	tr|M0Y7W4|M0Y7W4_HORVD	Uncharacterized protein OS=Hordeum vulgare var. distichum PE=3 SV=1	HORVD	2	0.946237	0.925549	18.8799	0.0519996	17.8649	1.22462	0.675319	20.5116	0.0597035	21.0863	1.64437	0.41701	8.70964	0.188799	14.3219	1.28233	0.621198	20.893	0.0613762	21.677	1.70608	0.390759	23.3346	0.0731139	25.3513	1.31826	0.59344	13.0617	0.100925	16.293
402	4.07	4.22	7.68	3.758	3.758	tr|M0X7V3|M0X7V3_HORVD	Uncharacterized protein OS=Hordeum vulgare var. distichum PE=4 SV=1	HORVD	2	1.14815	0.774368	2.0893	0.549541	2.39883	1.33045	0.586862	2.0893	0.636796	2.77971	1.64437	0.416421	2.0893	0.787046	3.46737	1.15878	0.764093	2.10863	0.549541	2.42103	1.43219	0.521642	2.0893	0.685488	2.99226	1.22462	0.68198	2.0893	0.586138	2.55859
2379	4.07	4.22	7.68	3.758	3.758	tr|M0X7V3|M0X7V3_HORVD	Uncharacterized protein OS=Hordeum vulgare var. distichum PE=4 SV=1	HORVD	2	1.14815	0.774368	2.0893	0.549541	2.39883	1.33045	0.586862	2.0893	0.636796	2.77971	1.64437	0.416421	2.0893	0.787046	3.46737	1.15878	0.764093	2.10863	0.549541	2.42103	1.43219	0.521642	2.0893	0.685488	2.99226	1.22462	0.68198	2.0893	0.586138	2.55859
50	12	12.11	35.18	30.43	30.43	tr|Q9FS79|Q9FS79_WHEAT	Triosephosphate isomerase OS=Triticum aestivum GN=tpis PE=2 SV=1	WHEAT	18	0.751623	0.64285	1.21339	0.613762	0.912011	0.711214	0.0271394	1.23595	0.580764	0.879022	1.69044	0.151603	1.27057	1.33045	2.18776	0.946237	0.335962	1.22462	0.772681	1.15878	2.1677	0.269042	1.27057	1.70608	2.75423	2.14783	0.0358283	1.25892	1.70608	2.70396
33	14.65	14.74	27.72	22.77	21.29	tr|F2D4A4|F2D4A4_HORVD	Predicted protein OS=Hordeum vulgare var. distichum PE=2 SV=1	HORVD	13	1.39316	0.291731	1.64437	0.847227	2.31206	0.765597	0.552667	2.48886	0.30479	1.90546	1.70608	0.160209	2.03236	0.83946	3.56451	0.544503	0.16736	1.64437	0.325087	0.895365	1.21339	0.522446	1.85353	0.654636	2.29087	2.208	0.101485	1.88799	1.1695	4.32514
511	3.96	4.17	12.37	6.529	6.529	tr|Q94IC3|Q94IC3_HORVU	Peroxisome type ascorbate peroxidase OS=Hordeum vulgare GN=HvAPX1 PE=2 SV=1	HORVU	2	0.824138	0.616921	1.55597	0.515229	1.28233	1.44544	0.072195	1.80302	0.801678	2.53513	1.7378	0.261373	1.52757	1.13763	2.91072	1.77011	0.0669984	1.87068	0.946237	3.16228	2.0893	0.20586	1.5417	1.35519	3.66438	1.19124	0.0348523	1.72187	0.691831	2.03236
26	16.88	16.89	48.39	45.16	45.16	tr|F2DAF1|F2DAF1_HORVD	Predicted protein OS=Hordeum vulgare var. distichum PE=2 SV=1	HORVD	11	1.14815	0.773664	2.0893	0.549541	2.39883	0.77983	0.65157	2.0893	0.37325	1.6293	1.77011	0.378659	2.0893	0.847227	3.69828	0.672977	0.506197	2.0893	0.322107	1.40605	1.52757	0.467745	2.0893	0.731139	3.19154	2.24905	0.284398	2.10863	1.0666	4.69894
1302	1.4	1.4	4.977	4.072	4.072	tr|M8A9Z3|M8A9Z3_TRIUA	Peroxidase 2 OS=Triticum urartu GN=TRIUR3_04079 PE=4 SV=1	TRIUA	2	1.19124	0.802953	1.52757	0.77983	1.8197	1.34276	0.716542	4.44631	0.301995	5.97035	1.83654	0.383043	2.12814	0.862979	3.94457	1.11686	0.900601	4.44631	0.251189	4.96592	1.52757	0.459346	3.22107	0.474242	5.01187	1.35519	0.506686	4.36516	0.310456	5.97035
671	2.46	2.7	9.545	2.496	2.496	tr|R7W910|R7W910_AEGTA	Uncharacterized protein OS=Aegilops tauschii GN=F775_22746 PE=4 SV=1	AEGTA	2	0.737904	0.592938	2.10863	0.353183	1.55597	0.724436	0.570054	2.0893	0.346737	1.51356	1.94089	0.334245	2.0893	0.928966	4.09261	0.972747	0.963509	2.0893	0.465586	2.03236	2.60615	0.244903	2.0893	1.24738	5.44503	2.65461	0.239859	2.0893	1.27057	5.59758
37	13.33	13.35	27.6	20.07	18.28	tr|M7YK71|M7YK71_TRIUA	T-complex protein 1 subunit gamma OS=Triticum urartu GN=TRIUR3_16327 PE=4 SV=1	TRIUA	7	0.831764	0.424666	1.78649	0.457088	1.48594	0.847227	0.405305	1.78649	0.469894	1.51356	1.99526	0.199394	1.99526	1	4.01791	1.00925	0.851926	1.78649	0.564937	1.80302	1.95885	0.250735	1.95885	1	3.69828	1.95885	0.267748	1.95885	1	3.63078
537	3.63	7.33	25.93	17.78	14.57	tr|M8ACE0|M8ACE0_TRIUA	Malate dehydrogenase 1, mitochondrial OS=Triticum urartu GN=TRIUR3_21621 PE=4 SV=1	TRIUA	5	1.03753	0.908418	5.64937	0.183654	5.91562	0.772681	0.612546	4.01791	0.194089	3.10456	2.03236	0.347386	3.0761	0.660694	6.30957	0.737904	0.554581	18.8799	0.0487529	13.9316	1.92309	0.373916	17.5388	0.109648	23.1206	2.60615	0.256727	2.0893	1.24738	5.49541
176	6.94	7.68	10.13	6.533	4.02	tr|M7Z141|M7Z141_TRIUA	Lysyl-tRNA synthetase OS=Triticum urartu GN=TRIUR3_15184 PE=4 SV=1	TRIUA	5	0.816582	0.707893	2.0893	0.390841	1.70608	0.758578	0.615294	2.0893	0.363078	1.58489	2.05116	0.312601	2.0893	0.981748	4.32514	0.92045	0.876505	2.0893	0.440555	1.92309	2.48886	0.254751	2.0893	1.19124	5.24808	2.70396	0.237025	2.0893	1.2942	5.64937
786	2.06	3.48	4.733	1.985	1.298	tr|M8CBF9|M8CBF9_AEGTA	Fructose-bisphosphate aldolase OS=Aegilops tauschii GN=F775_29158 PE=4 SV=1	AEGTA	2	1.0666	0.874736	2.0893	0.510505	2.24905	0.801678	0.687576	2.0893	0.383707	1.67494	2.18776	0.292368	2.10863	1.03753	4.57088	0.744732	0.597028	2.0893	0.356451	1.55597	2.01372	0.319433	2.0893	0.963829	4.2462	2.70396	0.237368	2.10863	1.28233	5.64937
242	6.03	6.23	9.657	5.043	3.219	tr|M8ALL6|M8ALL6_AEGTA	RuBisCO large subunit-binding protein subunit beta, chloroplastic OS=Aegilops tauschii GN=F775_26695 PE=4 SV=1	AEGTA	3	1.1695	0.819942	3.19154	0.366438	3.7325	0.672977	0.478911	21.8776	0.0420727	14.7231	2.24905	0.355529	25.8226	0.0870964	29.6483	0.57544	0.403815	23.1206	0.0383707	13.3045	1.90546	0.415107	24.2103	0.0787046	27.0396	3.37287	0.228215	2.60615	1.2942	8.70964
116	8.3	8.52	19.03	11.34	6.478	tr|M8BZV2|M8BZV2_AEGTA	Fumarate hydratase 2, chloroplastic OS=Aegilops tauschii GN=F775_30744 PE=4 SV=1	AEGTA	4	1.22462	0.425171	1.67494	0.731139	2.07014	1.15878	0.955452	1.69044	0.685488	1.97697	2.29087	0.0704753	1.72187	1.33045	3.87258	0.937562	0.665763	1.67494	0.554626	1.57036	1.99526	0.164023	1.75388	1.13763	3.40408	2.12814	0.285045	1.75388	1.21339	3.66438
138	8	8.12	23.35	19.38	19.38	tr|M8D9D1|M8D9D1_AEGTA	40S ribosomal protein S3-3 OS=Aegilops tauschii GN=F775_28666 PE=4 SV=1	AEGTA	6	1.47231	0.368434	1.45881	1.00925	2.22844	1.07647	0.594478	1.2942	0.831764	1.40605	2.31206	0.0995407	1.51356	1.52757	3.49945	0.724436	0.652208	1.47231	0.483059	1.0666	1.6293	0.217743	1.48594	1.09648	2.39883	2.14783	0.148102	1.51356	1.41906	3.22107
1045	2	2.09	14.93	11.64	8.955	tr|M8CIJ6|M8CIJ6_AEGTA	Peroxidase 72 OS=Aegilops tauschii GN=F775_07846 PE=4 SV=1	AEGTA	3	1.07647	0.69372	5.80764	0.185353	6.91831	0.758578	0.926042	10.2802	0.0731139	7.7983	4.57088	0.870747	34.0408	0.134276	48.3059	0.679204	0.75485	17.378	0.0474242	11.8032	4.48745	0.599443	32.8095	0.136773	48.7528	5.05825	0.801357	34.3558	0.147231	49.2039
299	5.23	9.6	39.24	31.65	26.9	tr|Q41577|Q41577_WHEAT	Pox1 protein OS=Triticum aestivum GN=pox1 PE=2 SV=1	WHEAT	8	0.801678	0.838274	5.39511	0.141906	4.32514	0.809096	0.826999	13.0617	0.0648634	10.5682	8.09096	0.41391	35.3183	0.229087	60.256	0.990832	0.98791	3.01995	0.334195	2.99226	8.79023	0.360205	34.9945	0.251189	60.8135	8.55067	0.35676	34.6737	0.246604	59.7035
